# Supplementary material for: Systems analysis of phosphate-limitation-induced lipid accumulation by the oleaginous yeast Rhodosporidium toruloides
Source: Biotechnol Biofuels. 2018 May 25;11:148. doi: 10.1186/s13068-018-1134-8 (PMC5968551; doi:10.1186/s13068-018-1134-8)
Supplement: Supplementary file 3 — Additional file 3: Table S3. Differentially expressed genes between “P0” and “F3”. [file 13068_2018_1134_MOESM3_ESM.xls]

## Sheet: Transcriptome
Table S3. Differentially expressed genes between "P0" and "F3".
Note: RPKM: Reads Per Kilobase of exon model per Million mapped reads; FDR: False discovery rate; * Audic & Claverie's test.
GeneID	Annotation	Raw data					Fold change		Statistics test
		Gene_length	F3-Expression	P0-Expression	F3-RPKM	P0-RPKM	P0/F3	Regulation (P0/F3)	P-value* (P0/F3)	FDR(P0/F3)
RHTO_00001	protein of uncharacterised CysZ family	1011	51	43	8.56077	7.53932	0.880683	Down	0.543306	0.619123
RHTO_00002	aspartic-type endopeptidase	1338	7	4	0.887842	0.52993	0.596875	Down	0.431178	0.517933
RHTO_00003	nucleolar protein Nop52 variant	1122	325	254	49.1569	40.1288	0.816341	Down	0.0152101	0.0270289
RHTO_00004	ubiquitin-conjugating enzyme E2 M	540	299	256	93.9661	84.0352	0.894314	Down	0.189957	0.259017
RHTO_00005	molybdenum cofactor biosynthesis protein	2040	130	235	10.8145	20.4199	1.88819	Up	2.85e-09	1.07e-08
RHTO_00006	hydroxymethylglutaryl-CoA lyase	1125	32	27	4.82715	4.25428	0.881323	Down	0.63433	0.701681
RHTO_00007	3-methylcrotonyl-CoA carboxylase beta subunit	1719	44	54	4.34381	5.56843	1.28192	Up	0.221642	0.295943
RHTO_00008	NIPSNAP family protein	903	170	462	31.9488	90.692	2.83867	Up	3.98e-35	4.38e-34
RHTO_00009	peptidase A1 family protein	1284	54	10	7.13711	1.38054	0.193432	Down	3.11e-08	1.08e-07
RHTO_00010	ferric-chelate reductase	1959	8	38	0.693026	3.43846	4.96152	Up	2.76e-06	7.96e-06
RHTO_00011	phosphogluconate dehydrogenase (decarboxylating)	1044	868	531	141.095	90.159	0.638993	Down	1.73e-16	9.94e-16
RHTO_00012	vesicle transport v-snare protein vti1	690	58	85	14.265	21.8366	1.53078	Up	0.0118521	0.0215371
RHTO_00013	trna-dihydrouridine synthase 1	1908	234	207	20.8128	19.2312	0.924008	Down	0.408582	0.494893
RHTO_00014	hypothetical protein	957	55	56	9.75314	10.3727	1.06352	Up	0.744828	0.795855
RHTO_00015	RTA-like protein	873	509	219	98.9458	44.4677	0.449415	Down	6.35e-25	5.22e-24
RHTO_00016	hypothetical protein	936	4	6	0.725234	1.13629	1.5668	Up	0.500788	0.581904
RHTO_00017	monoxygenase	1455	2	0	0.233271	0.01	0.0428686	Down	0.266694	0.344442
RHTO_00018	homogentisate 1,2-dioxygenase	1530	84	67	9.31712	7.76244	0.833137	Down	0.266614	0.344618
RHTO_00019	autophagy-related protein 1010	984	14	20	2.4145	3.60288	1.49219	Up	0.252756	0.329161
RHTO_00020	bifunctional polynucleotide phosphatase/kinase	1473	76	47	8.75598	5.65601	0.64596	Down	0.0176557	0.0309673
RHTO_00021	methylated-DNA-[protein]-cysteine S-methyltransferase	690	20	16	4.91898	4.11042	0.835624	Down	0.60066	0.669734
RHTO_00022	hypothetical protein	2286	70	89	5.19656	6.90126	1.32805	Up	0.0752784	0.115113
RHTO_00023	prefoldin subunit 6	417	109	72	44.3593	30.6063	0.689965	Down	0.0139794	0.0250936
RHTO_00024	cystathionine beta-synthase	1146	6	45	0.888506	6.96054	7.83398	Up	4.24e-09	1.58e-08
RHTO_00025	GOGAT, glutamate synthase	6510	2330	2792	60.7391	76.0238	1.25164	Up	1.08e-15	5.98e-15
RHTO_00027	T-complex protein 1 subunit gamma	1629	1404	1420	146.265	154.519	1.05643	Up	0.14459	0.20389
RHTO_00028	T-complex protein 1, gamma subunit family protein	540	17	22	5.34255	7.22177	1.35175	Up	0.353212	0.436517
RHTO_00029	hypothetical protein	699	15	4	3.64173	1.01437	0.278541	Down	0.0154511	0.0274387
RHTO_00030	tuberin	6222	360	419	9.81898	11.9371	1.21572	Up	0.00649526	0.0123138
RHTO_00031	conserved hypothetical protein	495	388	216	133.021	77.3506	0.581491	Down	7.6e-11	3.19e-10
RHTO_00032	hypothetical protein	1242	190	166	25.9613	23.692	0.91259	Down	0.390486	0.476377
RHTO_00033	phosphoglycerate kinase	1266	8778	6823	1176.67	955.337	0.811897	Down	2.19e-38	2.6e-37
RHTO_00034	alpha-ketoglutarate dependent xanthine dioxygenase	1236	1	7	0.137302	1.00391	7.31171	Up	0.0333238	0.0551934
RHTO_00035	zinc finger, MYND-type domain containing protein	774	3	2	0.65777	0.458041	0.696354	Down	0.72877	0.781946
RHTO_00036	hypothetical protein	591	1	1	0.287148	0.299935	1.04453	Up	0.967334	0.972827
RHTO_00037	hypothetical protein	1821	41	47	3.82092	4.57512	1.19739	Up	0.399978	0.486468
RHTO_00038	hypothetical protein	3018	212	128	11.9209	7.51806	0.63066	Down	3.03e-05	7.86e-05
RHTO_00039	conserved hypothetical protein	2703	1192	1636	74.8383	107.288	1.4336	Up	1.71e-21	1.23e-20
RHTO_00040	solute carrier family 40 (iron-regulated transporter), member 1	1521	105	24	11.7153	2.79703	0.23875	Down	1.01e-12	4.79e-12
RHTO_00041	beta-cyano-L-alanine hydratase/nitrilase (partial sequence n rerminus)	733	19	20	4.39889	4.83661	1.09951	Up	0.766916	0.815085
RHTO_00042	Ankyrin repeat protein	2823	745	383	44.7857	24.0493	0.536987	Down	3.54e-24	2.82e-23
RHTO_00043	conserved hypothetical protein	1881	43	32	3.87948	3.01562	0.777325	Down	0.28352	0.362764
RHTO_00044	nitrilase/cyanide hydratase and apolipoprotein N-acyltransferase	786	24	35	5.18182	7.89333	1.52327	Up	0.111587	0.163154
RHTO_00045	lysine methyltransferase	1380	206	171	25.3327	21.965	0.867062	Down	0.168301	0.233037
RHTO_00046	transcription factor	2052	118	39	9.75885	3.36901	0.345226	Down	7.37e-10	2.89e-09
RHTO_00047	hypothetical protein	765	61	17	13.532	3.93915	0.291099	Down	9.53e-07	2.87e-06
RHTO_00048	sulfate permease	2559	235	319	15.5844	22.0971	1.41789	Up	4.42e-05	0.000112556
RHTO_00049	NAD dependent oxidoreductase	768	40	168	8.83878	38.776	4.38703	Up	2.59e-21	1.84e-20
RHTO_00050	hypothetical protein	861	259	143	51.0494	29.4407	0.57671	Down	7.28e-08	2.45e-07
RHTO_00051	hypothetical protein	1812	0	5	0.01	0.489133	48.9133	Up	0.0273822	0.046129
RHTO_00052	cullin 3	2622	347	366	22.459	24.7436	1.10172	Up	0.195918	0.266462
RHTO_00053	monooxygenase	1866	6	7	0.545674	0.664969	1.21862	Up	0.72741	0.782489
RHTO_00054	hypothetical protein	1623	153	117	15.998	12.7786	0.798759	Down	0.0670862	0.10372
RHTO_00055	chromosome segregation protein, Pcs1	1401	149	152	18.0485	19.2318	1.06556	Up	0.581328	0.655516
RHTO_00056	6-phosphofructo-2-kinase / fructose-2,6-bisphosphatase	1311	344	191	44.5297	25.8253	0.579957	Down	7.6e-10	2.97e-09
RHTO_00057	long-chain acyl-CoA synthetase, putative	1593	6	11	0.639189	1.22403	1.91497	Up	0.202858	0.273984
RHTO_00058	long-chain acyl-CoA synthetase	2028	793	928	66.3589	81.1138	1.22235	Up	3.2e-05	8.28e-05
RHTO_00059	transcription initiation factor TFIID subunit 2	5514	968	1258	29.7922	40.4416	1.35746	Up	6.94e-13	3.33e-12
RHTO_00060	hypothetical protein	1323	2	2	0.256545	0.267969	1.04453	Up	0.959174	0.972226
RHTO_00061	mannan endo-1,4-beta-mannosidase, glycoside hydrolase family 5 protein	1767	162	261	15.5587	26.183	1.68285	Up	1.32e-07	4.33e-07
RHTO_00062	snoRNP protein, H/ACA ribonucleoprotein complex subunit 1, GAR1	651	679	387	177.004	105.377	0.595336	Down	1.14e-16	6.65e-16
RHTO_00063	ubiquitin interacting motif	3372	86	42	4.32817	2.20789	0.51012	Down	0.000247006	0.000574449
RHTO_00064	hypothetical protein	1158	4	2	0.586199	0.306151	0.522265	Down	0.48963	0.57102
RHTO_00065	hypothetical protein	1095	2	1	0.309963	0.161883	0.522265	Down	0.65802	0.719992
RHTO_00066	GMP synthase (glutamine-hydrolysing)	1677	3220	1964	325.849	207.598	0.637099	Down	2.08e-57	3.5e-56
RHTO_00068	hypothetical protein	573	1	4	0.296169	1.23743	4.17812	Up	0.198992	0.269859
RHTO_00069	DNA ligase	1173	13	2	1.88078	0.302236	0.160697	Down	0.00544112	0.010442
RHTO_00070	ubiquinol-cytochrome c reductase complex 17 kd protein	411	2426	1842	1001.71	794.443	0.793085	Down	5.02e-14	2.57e-13
RHTO_00071	homocysteine S-methyltransferase	1188	400	319	57.1396	47.598	0.833013	Down	0.014786	0.0263458
RHTO_00072	hypothetical protein	498	13	14	4.43004	4.98326	1.12488	Up	0.760592	0.809984
RHTO_00073	velvet factor family protein	1575	74	114	7.97343	12.8304	1.60914	Up	0.0012902	0.00272322
RHTO_00074	MFS glucose transporter	1446	111	141	13.0271	17.2849	1.32684	Up	0.0254722	0.0433234
RHTO_00075	Shr3 amino acid permease chaperone	654	179	162	46.4482	43.9089	0.945329	Down	0.60571	0.673481
RHTO_00076	actin binding protein	1308	721	507	93.5452	68.7092	0.734503	Down	8.42e-08	2.81e-07
RHTO_00077	Zn(2)-C6 fungal-type transcription factor	2178	74	283	5.76591	23.0326	3.99462	Up	3.74e-32	3.77e-31
RHTO_00078	WD repeat protein	1419	121	95	14.4709	11.8674	0.820086	Down	0.148279	0.208612
RHTO_00079	U5 snRNP protein, DIM1 family	429	76	45	30.0642	18.5939	0.618472	Down	0.00986766	0.0181085
RHTO_00080	polynucleotide 3'-phosphatase	1713	204	131	20.21	13.5559	0.670752	Down	0.000318738	0.000730823
RHTO_00081	C6 transcription factor	2799	288	330	17.4616	20.899	1.19686	Up	0.0257094	0.0436709
RHTO_00082	thaumatin, pathogenesis-related protein	1698	4	3	0.399775	0.313183	0.783398	Down	0.774702	0.821716
RHTO_00083	hypothetical protein	1191	224	257	31.9176	38.2504	1.19841	Up	0.047503	0.0759629
RHTO_00084	integral membrane protein	696	166	208	40.4755	52.9748	1.30881	Up	0.00953058	0.0175505
RHTO_00085	UPF0041 domain protein	405	510	308	213.702	134.806	0.630814	Down	9.53e-11	3.98e-10
RHTO_00086	hypothetical protein	3696	94	132	4.31608	6.33077	1.46679	Up	0.0043031	0.00839552
RHTO_00087	helicase MOV-10	2961	299	257	17.1367	15.3854	0.897807	Down	0.205454	0.277114
RHTO_00088	nucleoporin	6051	1179	1164	33.0659	34.0989	1.03124	Up	0.456332	0.54413
RHTO_00089	capsular associated protein	999	131	111	22.2536	19.6957	0.88506	Down	0.345366	0.429753
RHTO_00090	mitotic spindle assembly checkpoint protein MAD2	675	72	45	18.1018	11.8174	0.652832	Down	0.0238944	0.0408316
RHTO_00091	GTP-binding protein LepA	2166	410	301	32.1232	24.6333	0.766838	Down	0.000444124	0.000996809
RHTO_00092	protein phosphatase 1 regulatory subunit 7	1443	215	275	25.2852	33.7817	1.33603	Up	0.00140748	0.00295589
RHTO_00093	hypothetical protein	1083	2	6	0.313397	0.982059	3.13359	Up	0.159168	0.222127
RHTO_00095	carnitine O-acetyltransferase	2109	271	293	21.8065	24.6267	1.12933	Up	0.14888	0.209272
RHTO_00096	hypothetical protein	2355	101	109	7.2782	8.20447	1.12727	Up	0.385744	0.471314
RHTO_00097	cell division control protein Cdc16	2169	89	39	6.96345	3.18728	0.457716	Down	2.52e-05	6.59e-05
RHTO_00098	pyruvate decarboxylase	2055	423	342	34.9319	29.5005	0.844514	Down	0.0199827	0.0347128
RHTO_00099	hypothetical protein	855	13	8	2.5803	1.65859	0.642788	Down	0.335316	0.419737
RHTO_00100	oxoglutarate iron-dependent oxygenase	1191	75	27	10.6867	4.01853	0.376031	Down	4.2e-06	1.19e-05
RHTO_00101	hypothetical protein	1077	46	71	7.2483	11.6858	1.61221	Up	0.0109326	0.0199663
RHTO_00102	DNA double-strand break repair and VJ recombination XRCC4, N-terminal	1344	56	26	7.07103	3.42917	0.484961	Down	0.0017456	0.00361174
RHTO_00103	MFS drug transporter	1926	158	148	13.9218	13.6214	0.978421	Down	0.850326	0.886939
RHTO_00104	methyltransferase type 11	1683	11	8	1.10918	0.842599	0.759659	Down	0.56824	0.642302
RHTO_00105	AP-3 complex subunit delta-1	2781	294	245	17.9407	15.6164	0.870442	Down	0.108768	0.159675
RHTO_00106	pentatricopeptide repeat protein	2766	523	190	32.088	12.1763	0.379466	Down	6.81e-34	7.24e-33
RHTO_00107	myosin-1	4125	1812	2119	74.5466	91.0588	1.2215	Up	3.76e-10	1.5e-09
RHTO_00108	mitochondrial outer membrane protein, MIM1/TOM13	2682	849	1103	53.7208	72.9007	1.35703	Up	1.85e-11	8.07e-11
RHTO_00109	DnaJ homolog subfamily C member 19	357	325	208	154.493	103.279	0.668499	Down	4.62e-06	1.31e-05
RHTO_00110	hypothetical protein	933	2	2	0.363783	0.379982	1.04453	Up	0.959174	0.970375
RHTO_00111	adenylosuccinate lyase	1449	2216	2173	259.535	265.831	1.02426	Up	0.427002	0.513536
RHTO_00112	formamidase	1278	3	3	0.398368	0.416107	1.04453	Up	0.952378	0.966813
RHTO_00113	urea transporter	1902	3	1	0.267673	0.0931975	0.348177	Down	0.402818	0.48925
RHTO_00114	fatty acid desaturase 2 (delta-6 desaturase)	252	181	94	121.891	66.1214	0.542463	Down	8.6e-07	2.6e-06
RHTO_00115	serine/threonine kinase 25	1770	87	62	8.34142	6.20917	0.744378	Down	0.075349	0.115177
RHTO_00116	mitochondrial large subunit ribosomal protein L23	1224	1991	1174	276.047	170.021	0.615911	Down	7.51e-41	9.48e-40
RHTO_00117	hypothetical protein	1038	122	168	19.946	28.6898	1.43837	Up	0.0021214	0.00432972
RHTO_00118	hypothetical protein	1413	99	20	11.8901	2.50901	0.211016	Down	3.09e-13	1.51e-12
RHTO_00119	aldehyde dehydrogenase family 7 member A1	1623	15	70	1.56843	7.6453	4.87448	Up	2.03e-10	8.29e-10
RHTO_00120	conserved hypothetical protein	1638	26	40	2.69372	4.32873	1.60697	Up	0.0583738	0.0912771
RHTO_00121	conserved hypothetical protein	3447	105	92	5.16942	4.73109	0.915208	Down	0.537196	0.613037
RHTO_00122	conserved hypothetical protein	927	30	40	5.49206	7.64883	1.39271	Up	0.170292	0.235181
RHTO_00123	conserved hypothetical protein	957	5	0	0.886649	0.01	0.0112784	Down	0.0355628	0.0585006
RHTO_00124	hypothetical protein	1068	21059	13058	3346.26	2167.31	0.647679	Down	0	0
RHTO_00125	small subunit ribosomal protein S17	642	536	300	141.685	82.8326	0.584625	Down	3.29e-14	1.7e-13
RHTO_00126	mitochondrial processing peptidase	1608	1227	755	129.495	83.2292	0.642722	Down	3.49e-22	2.59e-21
RHTO_00127	cleavage stimulation factor subunit 2	1305	391	554	50.8464	75.2513	1.47997	Up	2.22e-09	8.38e-09
RHTO_00128	ribosomal biogenesis regulatory protein	1017	437	237	72.9213	41.3088	0.566484	Down	6.31e-13	3.04e-12
RHTO_00129	hypothetical protein (partial sequence c terminus)	522	0	2	0.01	0.679164	67.9164	Up	0.234018	0.310027
RHTO_00130	conserved hypothetical protein	957	8	3	1.41864	0.555679	0.391699	Down	0.168223	0.233293
RHTO_00131	hypothetical protein	285	0	1	0.01	0.621971	62.1971	Up	0.478456	0.564514
RHTO_00132	replication fork protection complex subunit Tof1/Swi1	3648	254	119	11.8161	5.78239	0.489367	Down	3.09e-11	1.33e-10
RHTO_00133	chitin synthase, glycosyltransferase family 2 protein	4611	853	1267	31.3941	48.7076	1.55149	Up	1.27e-23	9.87e-23
RHTO_00134	methylthioribulose-1-phosphate dehydratase	732	303	182	70.2466	44.0733	0.627408	Down	4.68e-07	1.45e-06
RHTO_00135	hypothetical protein	1431	48	13	5.6924	1.61034	0.282894	Down	1.06e-05	2.88e-05
RHTO_00136	hypothetical protein	990	978	522	167.648	93.4653	0.55751	Down	2.86e-28	2.59e-27
RHTO_00137	hypothetical protein	1374	448	237	55.3331	30.5757	0.552575	Down	4.19e-14	2.15e-13
RHTO_00138	WD40 containing SNARE-dependent exocytosis protein	3540	343	662	16.4431	33.1489	2.01597	Up	2.49e-27	2.2e-26
RHTO_00139	structural protein MDM1	4089	192	136	7.96852	5.89572	0.739876	Down	0.00693814	0.0130757
RHTO_00140	hypothetical protein	762	197	129	43.8738	30.0089	0.683982	Down	0.000723322	0.00157855
RHTO_00141	Armadillo-type fold domain containing protein	3678	313	245	14.442	11.8078	0.817604	Down	0.0180431	0.0315635
RHTO_00142	pre-mRNA-splicing factor ATP-dependent RNA helicase PRP16	3909	647	1191	28.0887	54.0084	1.92278	Up	9.06e-43	1.18e-41
RHTO_00143	aromatic amino acid aminotransferase I	1695	195	93	19.5235	9.72586	0.498161	Down	1.22e-08	4.37e-08
RHTO_00144	translation initiation factor eIF-2B delta subunit	1536	540	989	59.6618	114.135	1.91304	Up	2.32e-35	2.56e-34
RHTO_00145	hypothetical protein	1284	136	105	17.9749	14.4957	0.806439	Down	0.0976944	0.145049
RHTO_00146	glycogen/starch synthases, ADP-glucose type, glycosyltransferase family 5 protein	2805	170	107	10.2851	6.76185	0.65744	Down	0.000599108	0.00132085
RHTO_00147	MFS transporter, DHA1 family, multidrug resistance protein	1749	35	308	3.39603	31.2159	9.19187	Up	1.43e-58	2.46e-57
RHTO_00148	iron permease FTR1	1218	205	525	28.5628	76.4059	2.67502	Up	1.69e-36	1.91e-35
RHTO_00149	high-affinity iron transporter	1293	549	332	72.0556	45.515	0.631665	Down	2.08e-11	9.03e-11
RHTO_00150	hypothetical protein	276	31	14	19.061	8.99153	0.471723	Down	0.0170802	0.0300374
RHTO_00151	hypothetical protein	1182	52	34	7.46586	5.0989	0.682962	Down	0.0832842	0.12562
RHTO_00152	threonyl-trna synthetase	2223	3840	4857	293.147	387.296	1.32117	Up	2.45e-38	2.9e-37
RHTO_00153	Domain of unknown function DUF1713, mitochondria	1350	1390	1534	174.733	201.422	1.15274	Up	0.000122494	0.000295484
RHTO_00154	stress-induced protein, KGG, repeat	396	3	4	1.28564	1.79052	1.39271	Up	0.67946	0.738987
RHTO_00155	cyclophilin, peptidyl-prolyl cis-trans isomerase	492	9695	9119	3344.08	3285.47	0.982473	Down	0.225512	0.300256
RHTO_00156	benomyl methotrexate resistance protein	1692	10	5	1.00298	0.523823	0.522265	Down	0.243814	0.31929
RHTO_00157	dual-specificity kinase	1683	486	440	49.0056	46.3429	0.945665	Down	0.396542	0.482878
RHTO_00158	magnesium-dependent phosphatase-1	603	93	38	26.1734	11.1707	0.426797	Down	4e-06	1.14e-05
RHTO_00159	DNA (cytosine-5-)-methyltransferase	5463	172	151	5.34307	4.8996	0.917001	Down	0.438598	0.525658
RHTO_00160	inositol phosphorylsphingolipid-phospholipase c	1302	176	160	22.9401	21.7833	0.949573	Down	0.637316	0.703909
RHTO_00161	TBC domain protein, Rab GTPase activator	1788	142	99	13.4777	9.81482	0.728229	Down	0.015002	0.0267186
RHTO_00162	NmrA-like domain containing protein	957	28	4	4.96524	0.740906	0.149219	Down	1.88e-05	4.99e-05
RHTO_00163	calcium channel subunit Cch1	6759	435	332	10.922	8.70704	0.797205	Down	0.00181411	0.00374087
RHTO_00164	cytochrome P450, family 8, subfamily B (sterol 12-alpha-hydroxylase)	1578	250	100	26.886	11.2333	0.417812	Down	1.05e-14	5.56e-14
RHTO_00165	zinc finger, LIM-type protein	1710	87	38	8.6341	3.93915	0.456232	Down	2.93e-05	7.61e-05
RHTO_00166	cation-dependent mannose-6-phosphate receptor	1029	167	109	27.542	18.777	0.681759	Down	0.0017164	0.00355872
RHTO_00167	NADH dehydrogenase (ubiquinone) Fe-S protein 2	1434	4374	3713	517.635	458.977	0.886681	Down	6.81e-08	2.29e-07
RHTO_00168	GTP binding protein	1473	3436	2610	395.862	314.089	0.79343	Down	3.63e-19	2.36e-18
RHTO_00169	hypothetical protein	1404	1	2	0.120872	0.25251	2.08906	Up	0.59269	0.664941
RHTO_00170	scramblase family protein	1638	321	228	33.2571	24.6738	0.741909	Down	0.000530682	0.00117847
RHTO_00171	DUF962 domain protein	621	114	57	31.1535	16.2704	0.522265	Down	4.09e-05	0.000104659
RHTO_00172	mitochondrial phosphate carrier protein	930	85	69	15.5106	13.1517	0.847913	Down	0.31046	0.392196
RHTO_00173	zinc finger, ZZ-type protein	2673	400	945	25.3954	62.6683	2.4677	Up	1.23e-56	2.05e-55
RHTO_00175	kinetochore protein Nuf2	1350	240	121	30.1697	15.8879	0.526617	Down	3.61e-09	1.35e-08
RHTO_00176	paired amphipathic helix protein Sin3a	4437	1158	1184	44.2907	47.3017	1.06798	Up	0.111466	0.163006
RHTO_00177	inorganic pyrophosphatase	861	9223	7628	1817.87	1570.44	0.863892	Down	2.78e-21	1.97e-20
RHTO_00178	ATPase, F0 complex, subunit E, mitochondrial	261	577	474	375.171	321.924	0.858072	Down	0.0134388	0.0241886
RHTO_00179	UPF0047 family protein	441	124	95	47.7174	38.1856	0.800245	Down	0.102182	0.151037
RHTO_00180	protein polybromo-1	2085	222	132	18.0693	11.2223	0.621072	Down	1.12e-05	3.04e-05
RHTO_00181	RAS small monomeric GTPase	627	328	211	88.7769	59.6527	0.671939	Down	5.37e-06	1.51e-05
RHTO_00182	conserved hypothetical protein	756	1	1	0.224477	0.234473	1.04453	Up	0.967334	0.972213
RHTO_00183	hypothetical protein	711	129	106	30.7903	26.4272	0.858296	Down	0.244764	0.320113
RHTO_00184	DUF300 family protein	1503	100	36	11.2911	4.24579	0.376031	Down	1.02e-07	3.4e-07
RHTO_00185	Globin domain containg protein	684	1627	57	403.669	14.7718	0.0365939	Down	0	0
RHTO_00186	nucleoporin Pom152	3999	479	681	20.3272	30.1863	1.48502	Up	2.33e-11	1.01e-10
RHTO_00187	negative regulation of gluconeogenesis	1491	134	125	15.2518	14.861	0.974375	Down	0.83639	0.874463
RHTO_00188	Hlh domain containing protein, transcription regulator	1173	2278	1945	329.571	293.925	0.89184	Down	0.000206136	0.000482781
RHTO_00189	oxoglutarate/iron-dependent oxygenase	1044	85	31	13.817	5.26352	0.380946	Down	1.21e-06	3.63e-06
RHTO_00190	hypothetical protein	1641	43	11	4.44686	1.18823	0.267205	Down	1.79e-05	4.75e-05
RHTO_00191	thioredoxin-like protein 5	396	334	138	143.135	61.773	0.431572	Down	3.9e-18	2.42e-17
RHTO_00192	cathepsin A (carboxypeptidase C)	1578	530	423	56.9984	47.5169	0.833654	Down	0.00518258	0.00998674
RHTO_00193	palmitoyltransferase PFA4	1512	126	104	14.1421	12.1926	0.862152	Down	0.264018	0.341595
RHTO_00195	hypothetical protein	852	87	52	17.329	10.8188	0.624317	Down	0.00662202	0.0125124
RHTO_00196	nucleotide exchange factor SIL1	1005	299	412	50.4892	72.6685	1.43929	Up	1.41e-06	4.19e-06
RHTO_00197	medium-chain acyl-CoA synthetase	1728	3	18	0.294626	1.84648	6.26718	Up	0.000596608	0.00131644
RHTO_00198	ATP-dependent DNA helicase 2 subunit 2	2769	138	199	8.45765	12.7393	1.50624	Up	0.000194502	0.000457415
RHTO_00199	peptide-methionine (S)-S-oxide reductase	618	372	202	102.152	57.9399	0.567191	Down	3.51e-11	1.5e-10
RHTO_00200	conserved hypothetical protein	543	391	586	122.2	191.299	1.56546	Up	4.06e-12	1.86e-11
RHTO_00201	THO complex, subunit 5	648	91	60	23.832	16.4131	0.688701	Down	0.0242016	0.0412416
RHTO_00202	4-aminobutyrate transaminase	1584	712	873	76.2814	97.6954	1.28072	Up	8.97e-07	2.71e-06
RHTO_00203	conserved hypothetical protein	1293	462	570	60.6369	78.1432	1.28871	Up	4.85e-05	0.000123091
RHTO_00204	vacuolar calcium ion transporter h(+) exchanger	1767	37	82	3.55352	8.22607	2.31491	Up	1.12e-05	3.06e-05
RHTO_00205	biotin synthase	1233	2509	1579	345.328	227.004	0.657359	Down	6.64e-40	8.18e-39
RHTO_00206	superoxide dismutase, Fe-Mn family	603	15387	12670	4330.42	3724.55	0.86009	Down	2.46e-36	2.77e-35
RHTO_00207	MFS transporter	972	7	7	1.22215	1.27658	1.04453	Up	0.93164	0.953657
RHTO_00208	short-chain dehydrogenase/reductase SDR family protein	984	912	1333	157.287	240.132	1.52671	Up	2.81e-23	2.16e-22
RHTO_00209	MFS multidrug transporter	1494	34	51	3.86209	6.0511	1.5668	Up	0.0414108	0.0670958
RHTO_00210	ubiquilin	1134	407	522	60.9081	81.5966	1.33967	Up	9.03e-06	2.49e-05
RHTO_00211	hypothetical protein	1482	0	4	0.01	0.478439	47.8439	Up	0.0559838	0.0880235
RHTO_00212	tenascin XB	2310	586	74	43.0506	5.67851	0.131903	Down	3.14e-95	7.9e-94
RHTO_00213	hypothetical protein	471	1	0	0.360307	0.01	0.0277541	Down	0.522018	0.598545
RHTO_00214	NTF2-related export protein 2	492	134	112	46.2204	40.3523	0.87304	Down	0.290116	0.370252
RHTO_00215	gram domain protein	3273	332	271	17.2142	14.677	0.852614	Down	0.0513174	0.0814254
RHTO_00216	H/ACA ribonucleoprotein complex subunit 3	195	304	175	264.565	159.081	0.601292	Down	5.06e-08	1.72e-07
RHTO_00217	pyridoxamine 5'-phosphate oxidase-like	810	643	512	134.716	112.047	0.831726	Down	0.00182717	0.00376683
RHTO_00218	calcium/calmodulin-dependent protein kinase kinase	2334	293	509	21.304	38.6573	1.81456	Up	1.2e-16	7e-16
RHTO_00219	protein of uncharacterised protein family UPF0136, transmembrane	318	111	65	59.2365	36.2327	0.611662	Down	0.0014354	0.00301373
RHTO_00220	protein serine/threonine kinase	3135	103	119	5.57562	6.72859	1.20679	Up	0.162398	0.226041
RHTO_00221	histidyl-trna synthetase	1674	1533	1490	155.411	157.778	1.01523	Up	0.677434	0.737186
RHTO_00222	haloacid dehalogenase-like hydrolase domain containing protein	771	6	1	1.32066	0.229911	0.174088	Down	0.080374	0.121691
RHTO_00223	PAB-dependent poly(A)-specific ribonuclease subunit 2	3549	857	556	40.9797	27.7705	0.677665	Down	5.23e-13	2.53e-12
RHTO_00224	serine-type endopeptidase	3687	3566	3257	164.135	156.588	0.95402	Down	0.0521206	0.0825847
RHTO_00225	glutathione peroxidase	498	189	38	64.406	13.526	0.210011	Down	4.41e-24	3.51e-23
RHTO_00226	alpha,alpha-trehalase, glycoside hydrolase family 37 protein	2376	630	1004	44.9974	74.9035	1.66462	Up	2.77e-24	2.22e-23
RHTO_00227	oxoglutarate/iron-dependent oxygenase	1254	167	63	22.6002	8.90549	0.394044	Down	3.14e-11	1.35e-10
RHTO_00228	MFS maltose transporter	1692	43	12	4.31283	1.25718	0.291497	Down	4.2e-05	0.000107317
RHTO_00229	alpha-glucosidase, glycoside hydrolase family 13 protein	1770	254	12	24.3531	1.20177	0.0493479	Down	3.53e-58	6.03e-57
RHTO_00230	50S ribosomal protein l27	594	666	496	190.275	148.016	0.777909	Down	2.12e-05	5.59e-05
RHTO_00231	pre-mRNA-splicing factor 38A	954	127	93	22.5917	17.2802	0.764892	Down	0.049148	0.0782793
RHTO_00232	hypothetical protein	969	41	30	7.18049	5.48798	0.764291	Down	0.266008	0.344002
RHTO_00233	major facilitator superfamily protein	1749	92	51	8.92672	5.16887	0.579033	Down	0.00148039	0.00310084
RHTO_00234	lupus La protein	1698	1613	1207	161.209	126.004	0.781617	Down	7.91e-11	3.31e-10
RHTO_00235	WD repeat containing protein	1206	193	54	27.1584	7.93709	0.292252	Down	2.09e-18	1.31e-17
RHTO_00236	UDP-glucose:glycoprotein glucosyltransferase	2517	613	214	41.3305	15.0711	0.364648	Down	8.47e-42	1.09e-40
RHTO_00237	syntaxin 1B/2/3	1179	1125	827	161.932	124.339	0.767846	Down	6.81e-09	2.49e-08
RHTO_00238	vacuolar membrane protein	5457	666	404	20.7116	13.1233	0.633619	Down	2.19e-13	1.08e-12
RHTO_00239	dCMP deaminase	1308	292	160	37.8851	21.6834	0.572345	Down	7.22e-09	2.63e-08
RHTO_00240	hypothetical protein	927	37	28	6.77354	5.35418	0.790455	Down	0.351958	0.435305
RHTO_00241	START-like domain containing protein	756	39	17	8.75461	3.98604	0.455308	Down	0.00535694	0.0102929
RHTO_00242	ribosomal protein L9 family protein	798	942	681	200.328	151.272	0.755122	Down	1.97e-08	6.93e-08
RHTO_00243	oxidoreductase,Oxoglutarate/iron-dependent oxygenase family	1143	46	47	6.82976	7.28898	1.06724	Up	0.752908	0.803196
RHTO_00244	RNA-binding protein 25	2016	720	839	60.6088	73.7711	1.21717	Up	0.00010689	0.000259729
RHTO_00245	domain of unknown function DUF292, eukaryotic	849	113	88	22.5873	18.3734	0.81344	Down	0.146778	0.206828
RHTO_00246	splicing factor 45	2181	355	363	27.6227	29.503	1.06807	Up	0.377444	0.463161
RHTO_00248	hypothetical protein	1473	4	2	0.460841	0.240681	0.522265	Down	0.48963	0.570853
RHTO_00249	20S proteasome subunit beta 5	897	721	720	136.407	142.284	1.04308	Up	0.42314	0.509815
RHTO_00250	oxidoreductase,Oxoglutarate/iron-dependent oxygenase family	1089	9	5	1.40252	0.813874	0.580295	Down	0.343422	0.427935
RHTO_00251	L-lactate dehydrogenase (cytochrome)	1686	6	6	0.603931	0.630825	1.04453	Up	0.936188	0.956224
RHTO_00252	major facilitator superfamily protein	1476	1	42	0.114976	5.04403	43.8703	Up	2.03e-12	9.52e-12
RHTO_00253	vesicle transport through interaction with t-SNAREs 1	705	55	35	13.2394	8.80023	0.664701	Down	0.0579936	0.0907894
RHTO_00254	chromatin SPT2 family protein	1266	116	148	15.5496	20.7225	1.33268	Up	0.0202274	0.0350843
RHTO_00255	pre-mrna-splicing ATP-dependent RNA helicase DDX23/PRP28	2688	614	1321	38.7644	87.1141	2.24727	Up	2.51e-66	4.67e-65
RHTO_00256	tuftelin-interacting protein 11	3378	549	1105	27.5808	57.9852	2.10238	Up	8.83e-49	1.3e-47
RHTO_00257	calcium/calmodulin-dependent protein kinase kinase	4200	893	771	36.0824	32.5402	0.901829	Down	0.0355	0.0584818
RHTO_00258	3-dehydroshikimate dehydratase	2127	12	4	0.957431	0.333355	0.348177	Down	0.0602598	0.0938945
RHTO_00259	ethyl tert-butyl ether degradation EthD family protein	453	84	17	31.4684	6.6522	0.211393	Down	2.04e-11	8.85e-11
RHTO_00260	L-xylulose reductase	828	1	1	0.204957	0.214084	1.04453	Up	0.967334	0.975041
RHTO_00261	20S proteasome subunit	483	56	26	19.6759	9.54204	0.484961	Down	0.0017456	0.00361268
RHTO_00262	MFS transporter, SP family, arabinose:H+ symporter	1737	188	63	18.3676	6.42918	0.350029	Down	1.25e-14	6.57e-14
RHTO_00263	iron-containing alcohol dehydrogenase	1038	18	1	2.94286	0.170772	0.0580295	Down	5.91e-05	0.000148474
RHTO_00264	intradiol ring-cleavage dioxygenase	1059	2	2	0.3205	0.334772	1.04453	Up	0.959174	0.970622
RHTO_00265	transcription factor	1797	314	400	29.6535	39.4572	1.33061	Up	0.000143633	0.00034377
RHTO_00266	ABC transporter	3195	414	364	21.9899	20.1951	0.918379	Down	0.236424	0.311403
RHTO_00267	dual-specificity tyrosine-(Y)-phosphorylation regulated kinase	6570	915	1079	23.6347	29.1119	1.23175	Up	3.38e-06	9.69e-06
RHTO_00268	chloroperoxidase-like protein	1176	23	41	3.31905	6.18004	1.86199	Up	0.0155392	0.0275645
RHTO_00269	protein Rds1	1314	36	14	4.64944	1.88863	0.406206	Down	0.002951	0.0058946
RHTO_00270	kinase-related protein	774	80	92	17.5405	21.0699	1.20121	Up	0.230486	0.306162
RHTO_00271	calcium channel	795	14	1	2.98851	0.222971	0.0746093	Down	0.000702966	0.00153792
RHTO_00272	hypothetical protein	666	89	120	22.6783	31.939	1.40836	Up	0.0139788	0.0250982
RHTO_00273	transthyretin/hydroxyisourate hydrolase family protein	363	150	135	70.1259	65.9238	0.940077	Down	0.60423	0.67221
RHTO_00274	thiopurine S-methyltransferase	714	325	168	77.2465	41.7086	0.539942	Down	3.05e-11	1.31e-10
RHTO_00275	hypothetical protein	201	1	0	0.844302	0.01	0.0118441	Down	0.522018	0.599839
RHTO_00276	diacylglycerol cholinephosphotransferase	1563	420	346	45.602	39.2403	0.860494	Down	0.03837	0.0626658
RHTO_00277	domain of unknown function DUF3074	1041	78	85	12.7156	14.4738	1.13827	Up	0.408934	0.495244
RHTO_00278	proliferation-associated protein 2G4	1152	3564	3609	525.024	555.328	1.05772	Up	0.0174843	0.0306938
RHTO_00279	D-3-phosphoglycerate dehydrogenase	1452	3492	4565	408.133	557.3	1.36549	Up	4.53e-44	6.08e-43
RHTO_00280	glutamine amidotransferase / cyclase	1863	1326	4992	120.788	474.981	3.93235	Up	0	0
RHTO_00281	hypothetical protein	1512	37	11	4.15283	1.2896	0.310536	Down	0.000256712	0.000595285
RHTO_00282	hypothetical protein	2601	188	86	12.2662	5.86102	0.477817	Down	4.46e-09	1.65e-08
RHTO_00283	zinc finger, C2H2-type domain containing protein	1287	951	874	125.399	120.378	0.959958	Down	0.383542	0.468839
RHTO_00284	short-chain dehydrogenase/reductase SDR family protein	1020	57	100	9.4835	17.3786	1.83251	Up	0.000204498	0.000479367
RHTO_00285	hypothetical protein	969	31	26	5.42915	4.75625	0.876058	Down	0.624494	0.691664
RHTO_00286	F-type H+-transporting ATPase subunit g	471	2515	2660	906.172	1001.1	1.10475	Up	0.000339994	0.000776878
RHTO_00287	UDP-N-acetylglucosamine pyrophosphorylase	1485	457	394	52.2256	47.031	0.900536	Down	0.127637	0.183061
RHTO_00288	hypothetical protein	1263	143	88	19.2144	12.3508	0.642788	Down	0.000979178	0.00209843
RHTO_00289	breast cancer 2 susceptibility protein	3648	152	114	7.07103	5.53943	0.783398	Down	0.0484716	0.0772792
RHTO_00290	protein rds1	1386	7	4	0.857094	0.511578	0.596875	Down	0.431178	0.517699
RHTO_00291	Zn(2)-C6 fungal-type transcription factor	1644	303	292	31.2777	31.4844	1.00661	Up	0.935084	0.955709
RHTO_00293	hypothetical protein	759	0	1	0.01	0.233546	23.3546	Up	0.478456	0.565519
RHTO_00294	nonsense-mediated mRNA decay protein (Nmd5)	3237	1175	834	61.6012	45.6708	0.741394	Down	2.93e-11	1.26e-10
RHTO_00295	conserved hypothetical protein	2037	116	89	9.66408	7.74487	0.801407	Down	0.116271	0.168948
RHTO_00296	aminopeptidase 2	2817	3704	2040	223.14	128.368	0.575281	Down	3.73e-93	9.25e-92
RHTO_00297	AP-3 complex subunit mu-1	1446	163	178	19.1299	21.8206	1.14065	Up	0.224696	0.299419
RHTO_00298	component of oligomeric golgi complex 2	2568	693	656	45.7965	45.2818	0.988762	Down	0.836322	0.874506
RHTO_00299	vacuolar-sorting protein SNF8/VPS22	837	42	30	8.51565	6.35347	0.746093	Down	0.222554	0.297012
RHTO_00300	peroxisomal 3-ketoacyl-CoA thiolase	1263	230	304	30.9043	42.6663	1.3806	Up	0.000209458	0.000490129
RHTO_00301	translation initiation factor eIF-2B beta subunit	1362	584	649	72.7662	84.4661	1.16079	Up	0.00889906	0.0164751
RHTO_00302	hypothetical protein	1566	5	3	0.541841	0.339582	0.626718	Down	0.551612	0.626082
RHTO_00303	protein-tyrosine phosphatase	2871	286	270	16.9054	16.6704	0.986095	Down	0.870028	0.904648
RHTO_00304	butirosin biosynthesis, BtrG-like protein	864	51	115	10.0173	23.5939	2.35531	Up	1.21e-07	3.97e-07
RHTO_00305	Tat binding protein 1-interacting protein	858	0	1	0.01	0.206599	20.6599	Up	0.478456	0.56418
RHTO_00306	cell wall integrity signaling protein	2559	641	787	42.5091	54.5154	1.28244	Up	2.75e-06	7.94e-06
RHTO_00307	hypothetical protein	1707	3	2	0.298251	0.207688	0.696354	Down	0.72877	0.782684
RHTO_00308	Ankyrin repeat protein	501	134	58	45.3901	20.5213	0.45211	Down	1.57e-07	5.09e-07
RHTO_00309	ubiquitin-conjugating enzyme E2 I	477	673	528	239.437	196.214	0.819483	Down	0.000597312	0.00131726
RHTO_00310	conserved hypothetical protein	1959	860	656	74.5003	59.3587	0.796758	Down	1.09e-05	2.97e-05
RHTO_00311	phosphatidylserine decarboxylase	1002	15	12	2.54049	2.12289	0.835624	Down	0.653036	0.716999
RHTO_00312	guanine deaminase	1632	163	124	16.9497	13.4684	0.794612	Down	0.0534052	0.0844858
RHTO_00313	mRNA guanylyltransferase	1590	311	248	33.1938	27.6484	0.832937	Down	0.0315868	0.0525129
RHTO_00314	S-phase kinase-associated protein 1	492	2741	3004	945.448	1082.31	1.14475	Up	3.04e-07	9.57e-07
RHTO_00315	hypothetical protein	2055	129	146	10.653	12.5938	1.18218	Up	0.165921	0.230381
RHTO_00316	hypothetical protein	909	93	29	17.3625	5.65521	0.325714	Down	1.38e-08	4.93e-08
RHTO_00318	hypothetical protein	180	23	4	21.6845	3.93915	0.181657	Down	0.000278534	0.000643454
RHTO_00319	protein phosphatase 2 (formerly 2A), catalytic subunit	921	962	857	177.259	164.944	0.930522	Down	0.125338	0.180576
RHTO_00321	alpha-1,2-mannosyltransferase, glycosyltransferase family 22 protein	2094	1335	741	108.193	62.7273	0.579773	Down	6.54e-34	6.96e-33
RHTO_00322	hypothetical protein	3222	404	248	21.2789	13.644	0.641197	Down	2.41e-08	8.42e-08
RHTO_00323	enolase	1341	25231	20356	3193	2690.78	0.842712	Down	4.42e-74	9.3e-73
RHTO_00324	hypothetical protein	1431	7	5	0.830142	0.619363	0.746093	Down	0.63696	0.703906
RHTO_00325	hypothetical protein	396	176	75	75.4243	33.5723	0.445112	Down	9.98e-10	3.87e-09
RHTO_00326	hypothetical protein	723	9	7	2.11251	1.71623	0.812413	Down	0.695036	0.752948
RHTO_00327	AP2-associated kinase	3753	521	618	23.5588	29.1894	1.239	Up	0.000306524	0.000703425
RHTO_00328	conserved hypothetical protein	5136	408	280	13.4812	9.6638	0.716835	Down	1.56e-05	4.18e-05
RHTO_00329	hypothetical protein	453	75	24	28.0968	9.39135	0.33425	Down	5.59e-07	1.72e-06
RHTO_00330	secretory pathway protein Ssp120	1104	426	270	65.4839	43.352	0.662026	Down	8.29e-08	2.77e-07
RHTO_00331	conserved hypothetical protein	627	56	22	15.157	6.21971	0.410351	Down	0.000221242	0.000516793
RHTO_00332	cathepsin A (carboxypeptidase C)	1515	51	38	5.71283	4.44617	0.778278	Down	0.244176	0.319606
RHTO_00333	putative G-protein coupled receptor	3057	94	63	5.21827	3.65309	0.700058	Down	0.0278304	0.0467063
RHTO_00334	ubiquitin carboxyl-terminal hydrolase 12/46	3063	681	484	37.7306	28.01	0.742368	Down	4.64e-07	1.44e-06
RHTO_00335	fungal specific transcription factor	1173	7	7	1.01273	1.05783	1.04453	Up	0.93164	0.953289
RHTO_00336	hypothetical protein	974	1416	1524	246.716	277.358	1.1242	Up	0.00150872	0.00315438
RHTO_00337	SHO1 osmosensor	900	595	662	112.194	130.386	1.16215	Up	0.00776828	0.01452
RHTO_00338	DNA/RNA helicase, DEAD/DEAH box type	2160	452	398	35.5123	32.6621	0.919741	Down	0.223914	0.298427
RHTO_00339	RTA-like protein	1008	1	3	0.168358	0.527565	3.13359	Up	0.348368	0.432139
RHTO_00340	GCN5-related N-acetyltransferase	1086	93	599	14.5327	97.7714	6.72767	Up	1.6e-96	4.15e-95
RHTO_00341	conserved hypothetical protein	681	143	192	35.6355	49.9769	1.40245	Up	0.0020962	0.00428048
RHTO_00342	citron Rho-interacting kinase	1893	145	93	12.999	8.70858	0.66994	Down	0.0023636	0.00478483
RHTO_00343	SNF2-related helicase	5919	1071	777	30.7068	23.2695	0.757797	Down	3.28e-09	1.23e-08
RHTO_00344	TatD DNase family protein	1038	183	85	29.919	14.5156	0.485164	Down	1.27e-08	4.56e-08
RHTO_00345	water channel	1269	3	0	0.401193	0.01	0.0249257	Down	0.136251	0.193949
RHTO_00346	aquaporin rerated protein	1344	3	12	0.378805	1.58269	4.17812	Up	0.0168816	0.029734
RHTO_00347	mitogen-activated protein kinase Maf1	1125	578	452	87.1905	71.2198	0.81683	Down	0.00123733	0.00261787
RHTO_00348	TatD DNase family Scn1	1113	243	112	37.0514	17.8377	0.48143	Down	3.65e-11	1.56e-10
RHTO_00349	oxaloacetate carrier	1059	520	521	83.33	87.2081	1.04654	Up	0.462768	0.550651
RHTO_00350	regulatory protein cys-3, transcription factor	1089	1712	1693	266.79	275.578	1.03294	Up	0.344254	0.428704
RHTO_00351	phosphoinositide-3-kinase, regulatory subunit 4, p150	5091	303	230	10.1003	8.00829	0.792878	Down	0.00779588	0.0145682
RHTO_00352	hypothetical protein	1605	107	144	11.3136	15.9039	1.40572	Up	0.00736606	0.0138592
RHTO_00353	protein tyrosine phosphatase	1194	261	258	37.0962	38.3028	1.03252	Up	0.714798	0.771525
RHTO_00354	40S ribosomal protein s10	456	16629	20521	6188.64	7977.16	1.289	Up	1.46e-131	4.78e-130
RHTO_00355	protein arginine N-methyltransferase 5	2511	629	409	42.5106	28.873	0.679194	Down	7.69e-10	3.01e-09
RHTO_00356	hypothetical protein	957	202	170	35.8206	31.4885	0.87906	Down	0.216128	0.289746
RHTO_00357	CRAL/TRIO domain-containing protein	1392	621	787	75.7088	100.219	1.32374	Up	1.57e-07	5.09e-07
RHTO_00358	hypothetical protein	3186	107	34	5.69943	1.89168	0.331907	Down	1.76e-09	6.7e-09
RHTO_00359	vacuole protein, palmitoyltransferase domain containing	948	54	22	9.66672	4.11367	0.425549	Down	0.000448364	0.00100576
RHTO_00360	ribosome biogenesis factor recycling AAA family ATPase	2538	930	625	62.1849	43.6519	0.701969	Down	5.18e-12	2.36e-11
RHTO_00361	triacylglycerol lipase, homolog of ATG15	1587	164	220	17.5372	24.5731	1.4012	Up	0.00101796	0.00217802
RHTO_00362	hypothetical protein	606	88	34	24.6436	9.94538	0.403569	Down	2.45e-06	7.11e-06
RHTO_00363	misfolded glycoproteins degradation protein Yos9	1767	271	185	26.0271	18.5588	0.713056	Down	0.000357226	0.000814385
RHTO_00364	GATA-binding factor 6-B	2544	907	663	60.504	46.1967	0.763532	Down	1.12e-07	3.69e-07
RHTO_00365	SNARE and Phox domain containing protein	1101	89	69	13.7182	11.109	0.809804	Down	0.189289	0.258283
RHTO_00366	F-box domain containing protein	1020	190	234	31.6117	40.6659	1.28642	Up	0.00974304	0.0179004
RHTO_00367	phospholipase C, phosphatidylinositol-specific, glycosyltransferase family 2 and 4 protein	2562	284	251	18.8119	17.3664	0.923159	Down	0.356904	0.440738
RHTO_00368	poly(rC)-binding protein 2/3/4	1140	1175	1251	174.915	194.521	1.11209	Up	0.00889742	0.0164759
RHTO_00369	microtubule binding protein	1578	1166	1030	125.396	115.703	0.922698	Down	0.0598848	0.0933467
RHTO_00370	wos2 protein	723	837	1298	196.463	318.237	1.61983	Up	3.16e-28	2.86e-27
RHTO_00371	mitochondrial inner membrane protease atp23	624	736	275	200.164	78.1201	0.39028	Down	4.91e-45	6.77e-44
RHTO_00372	conserved hypothetical protein	2208	647	913	49.7278	73.2971	1.47397	Up	2.79e-14	1.45e-13
RHTO_00373	L-xylulose reductase	810	424	487	88.8331	106.576	1.19973	Up	0.00605834	0.0115514
RHTO_00374	syntaxin 1B/2/3	1668	67	15	6.81667	1.59408	0.23385	Down	1.01e-08	3.63e-08
RHTO_00375	Phox homologous domain containing protein	2724	147	100	9.15807	6.5074	0.710565	Down	0.00804188	0.0149892
RHTO_00376	protein of heat shock protein Hsp72 family	348	63	88	30.7224	44.8248	1.45903	Up	0.0214638	0.0370033
RHTO_00377	haloacid dehalogenase, type II	846	6	19	1.20358	3.98105	3.30768	Up	0.00675712	0.0127496
RHTO_00378	programmed cell death protein 5	444	242	148	92.4967	59.0872	0.638804	Down	1.38e-05	3.71e-05
RHTO_00379	E3 ubiquitin-protein ligase Topors	2976	595	632	33.9295	37.6443	1.10948	Up	0.0688608	0.106196
RHTO_00380	AN2-type zinc finger protein	771	68	47	14.9675	10.8058	0.721955	Down	0.0855474	0.128717
RHTO_00381	cytochrome P450, family 4, subfamily F (leukotriene-B4 20-monooxygenase)	1704	6	7	0.597552	0.728188	1.21862	Up	0.72741	0.782383
RHTO_00382	ribosomal RNA assembly protein	1182	741	554	106.388	83.082	0.780931	Down	9.85e-06	2.7e-05
RHTO_00383	nucleosome remodeling complex ATPase subunit (Snf2h)	3255	875	685	45.6195	37.3039	0.817718	Down	7.65e-05	0.000189006
RHTO_00384	protein of heat shock protein Hsp70 family	1992	4887	6477	416.339	576.367	1.38437	Up	9.73e-67	1.83e-65
RHTO_00385	methylmalonate-semialdehyde dehydrogenase	1710	403	92	39.9947	9.53689	0.238454	Down	9.62e-45	1.31e-43
RHTO_00386	ankyrin repeat protein	711	482	613	115.046	152.829	1.32842	Up	2.84e-06	8.17e-06
RHTO_00387	F-box domain, cyclin-like domain containg protein	1488	85	58	9.69415	6.90939	0.712738	Down	0.0461126	0.0739769
RHTO_00388	NADH dehydrogenase	1794	4474	3654	423.221	361.045	0.853088	Down	9.3e-13	4.44e-12
RHTO_00389	hypothetical protein	729	1281	981	298.205	238.537	0.79991	Down	1.29e-07	4.22e-07
RHTO_00390	golgi apyrase	2784	459	330	27.9793	21.0116	0.75097	Down	6.65e-05	0.000165949
RHTO_00391	UDP-glucose 4-epimerase	1143	4073	2628	604.731	407.562	0.673957	Down	3.11e-57	5.22e-56
RHTO_00392	mitochondrial inner membrane protein Mitofilin	2133	2605	3910	207.258	324.938	1.5678	Up	3.09e-72	6.34e-71
RHTO_00393	amino acid transmembrane transporter	1605	27	36	2.85484	3.97596	1.39271	Up	0.193579	0.26355
RHTO_00394	F-box domain contaning protein	3213	278	189	14.6834	10.4272	0.71013	Down	0.000256224	0.000594326
RHTO_00395	transcription regulator HTH, APSES-type	1443	1002	746	117.841	91.6405	0.777664	Down	1.76e-07	5.69e-07
RHTO_00396	hypothetical protein	1671	7	2	0.710911	0.212162	0.298437	Down	0.125542	0.180641
RHTO_00397	acyl-CoA dehydrogenase	1599	305	704	32.3702	78.0439	2.41098	Up	5.25e-41	6.67e-40
RHTO_00398	amino acid transmembrane transporter	1722	51	78	5.0261	8.02927	1.59752	Up	0.00871116	0.0161498
RHTO_00399	TBC domain protein, Rab GTPase activator	2436	139	114	9.68348	8.2955	0.856665	Down	0.22162	0.295964
RHTO_00400	DNA ligase	2997	50	50	2.83124	2.95732	1.04453	Up	0.826294	0.867435
RHTO_00401	glutamine synthetase	1437	278	316	32.8308	38.9803	1.18731	Up	0.0366534	0.0601333
RHTO_00402	tRNA-dihydrouridine synthase 2	1467	394	298	45.5785	36.0082	0.790026	Down	0.0020728	0.00423704
RHTO_00403	CCCH finger DNA binding protein	1083	834	887	130.687	145.181	1.11091	Up	0.0291632	0.0487583
RHTO_00404	CCR4-NOT transcriptional complex subunit CAF120	4830	1105	1419	38.8248	52.0775	1.34135	Up	1.98e-13	9.75e-13
RHTO_00405	DNA excision repair protein ERCC-5	3939	242	258	10.4261	11.6104	1.11359	Up	0.229144	0.304583
RHTO_00406	intra-Golgi transport-related protein	2424	378	469	26.4638	34.2969	1.29599	Up	0.000168774	0.000400336
RHTO_00407	polynucleotide kinase-3'-phosphatase	1275	9	22	1.19792	3.05863	2.5533	Up	0.0143764	0.0257021
RHTO_00408	proline iminopeptidase	957	264	363	46.8151	67.2372	1.43623	Up	6.69e-06	1.86e-05
RHTO_00409	DUF1690 domain protein	558	1336	1117	406.318	354.841	0.873309	Down	0.000821762	0.00178071
RHTO_00410	50S ribosomal protein l15	933	965	605	175.525	114.945	0.654861	Down	1.42e-16	8.2e-16
RHTO_00411	ERCC4 domain containing protein	1998	177	96	15.0339	8.51708	0.566525	Down	4.86e-06	1.37e-05
RHTO_00412	hypothetical protein	597	16	13	4.5482	3.85997	0.848681	Down	0.66982	0.730396
RHTO_00413	ubiquitin-activating enzyme E1 C	1266	343	367	45.9784	51.3863	1.11762	Up	0.138589	0.19689
RHTO_00414	DJ-1 family protein	1389	216	292	26.3904	37.2645	1.41205	Up	0.000110955	0.000268788
RHTO_00415	conserved hypothetical protein	1449	135	128	15.811	15.6587	0.99037	Down	0.939036	0.958642
RHTO_00416	ATP binding protein	2025	317	329	26.5661	28.7996	1.08407	Up	0.304886	0.386503
RHTO_00417	nucleoside-diphosphate kinase	483	117	43	41.1086	15.7811	0.383887	Down	1.44e-08	5.12e-08
RHTO_00418	DNA-directed RNA polymerase I subunit RPA1	5364	3026	2112	95.7357	69.7943	0.729031	Down	3.01e-29	2.81e-28
RHTO_00419	conserved hypothetical protein	2079	180	145	14.693	12.3631	0.841427	Down	0.121937	0.176185
RHTO_00420	hypothetical protein	282	2	0	1.20358	0.01	0.00830855	Down	0.266694	0.343996
RHTO_00421	hypothetical protein	708	0	1	0.01	0.25037	25.037	Up	0.478456	0.561191
RHTO_00423	hypothetical protein	1188	101	715	14.4278	106.685	7.39445	Up	7.55e-121	2.33e-119
RHTO_00424	AN1-type zinc finger protein	414	221	486	90.5911	208.09	2.29702	Up	1.67e-26	1.45e-25
RHTO_00425	aspartate aminotransferase, cytoplasmic	1347	1072	1738	135.058	228.716	1.69346	Up	3.8e-43	5e-42
RHTO_00426	hypothetical protein	750	1	0	0.226273	0.01	0.0441944	Down	0.522018	0.601661
RHTO_00427	oligosaccaryltransferase family protein	243	75	30	52.378	21.8842	0.417812	Down	2.48e-05	6.5e-05
RHTO_00428	eukaryotic translation initiation factor 3 62 kda subunit	1617	447	459	46.9128	50.3173	1.07257	Up	0.291594	0.3719
RHTO_00429	mannosyl-oligosaccharide alpha-1,2-mannosidase, glycoside hydrolase family 47 protein	1746	614	340	59.6785	34.5183	0.578404	Down	1.46e-16	8.43e-16
RHTO_00430	GPI biosynthesis protein Pig-F	1050	286	134	46.2243	22.622	0.489395	Down	1.8e-12	8.49e-12
RHTO_00431	conserved hypothetical protein	2223	371	419	28.3223	33.411	1.17967	Up	0.020355	0.0352903
RHTO_00432	hypothetical protein	6099	80	106	2.226	3.08079	1.384	Up	0.0277074	0.0465391
RHTO_00433	hypothetical protein	2325	52	114	3.79555	8.69154	2.28993	Up	2.87e-07	9.07e-07
RHTO_00434	proline-rich family protein	1422	310	273	36.9961	34.0313	0.919861	Down	0.314912	0.397254
RHTO_00435	SH3 domain protein	5226	686	589	22.2766	19.9784	0.896834	Down	0.0525218	0.0831708
RHTO_00436	acetyltransferase GNAT family	1389	194	262	23.7025	33.436	1.41065	Up	0.000260796	0.000604404
RHTO_00437	casein kinase II subunit beta	767	301	321	66.5986	74.1864	1.11393	Up	0.178578	0.245306
RHTO_00438	GINS complex, subunit Psf3	543	45	23	14.0639	7.50832	0.533871	Down	0.0128279	0.0231938
RHTO_00439	hypothetical protein	5301	161	137	5.15421	4.58118	0.888824	Down	0.311732	0.393554
RHTO_00440	hypothetical protein	567	162	90	48.487	28.1368	0.580295	Down	2.53e-05	6.61e-05
RHTO_00441	hypothetical protein	510	23	284	7.65335	98.7104	12.8977	Up	3.69e-61	6.56e-60
RHTO_00442	peroxisomal biogenesis factor 19	1170	624	627	90.5092	94.9941	1.04955	Up	0.392168	0.478137
RHTO_00443	thioredoxin	321	991	958	523.917	529.024	1.00975	Up	0.830012	0.87042
RHTO_00444	signal recognition particle, SRP14 subunit	630	305	247	82.1586	69.4978	0.845898	Down	0.0504182	0.0801422
RHTO_00445	esterase / lipase	2325	305	435	22.2623	33.1651	1.48974	Up	7.48e-08	2.51e-07
RHTO_00446	alpha/beta hydrolase, aminopeptidase	918	1	0	0.184863	0.01	0.054094	Down	0.522018	0.598372
RHTO_00447	5'-3' exoribonuclease 1	4584	1643	1950	60.8256	75.4058	1.2397	Up	1.28e-10	5.32e-10
RHTO_00448	mitochondrial carrier protein, coenzyme A transporter	1230	126	166	17.3844	23.9231	1.37613	Up	0.00667778	0.0126088
RHTO_00449	DUF726 domain protein	3687	877	1007	40.3664	48.414	1.19936	Up	8.12e-05	0.000200108
RHTO_00450	glutathione S-transferase	705	177	32	42.6067	8.04592	0.188842	Down	2.2e-24	1.77e-23
RHTO_00451	Zn(2)-C6 transcription factor	2931	547	425	31.6713	25.7032	0.811564	Down	0.00120641	0.00255585
RHTO_00452	dolichol kinase	2964	436	424	24.9633	25.3573	1.01578	Up	0.817778	0.85974
RHTO_00453	ribosomal biogenesis protein Gar2	1254	726	828	98.2501	117.044	1.19128	Up	0.000568256	0.00125806
RHTO_00454	pre-mRNA splicing factor CWC2	1140	520	694	77.4091	107.912	1.39405	Up	8.49e-09	3.07e-08
RHTO_00455	NADH dehydrogenase (ubiquinone) 1 beta subcomplex 8	501	1401	1160	474.563	410.426	0.86485	Down	0.00024926	0.000579184
RHTO_00456	chitin synthase, glycosyltransferase family 2 protein	5931	1381	1444	39.5148	43.1573	1.09218	Up	0.0191194	0.0332784
RHTO_00457	zinc finger, C2H2-type domain containing protein	1425	338	408	40.2528	50.7528	1.26085	Up	0.00158868	0.00330594
RHTO_00458	hypothetical protein	729	47	14	10.9412	3.4042	0.311137	Down	3.66e-05	9.42e-05
RHTO_00459	tropine dehydrogenase	906	2	45	0.374624	8.80439	23.5019	Up	3.16e-12	1.47e-11
RHTO_00460	prefoldin subunit 1	369	279	188	128.313	90.3122	0.703841	Down	0.000177305	0.000419323
RHTO_00461	ribosomal protein S21	696	755	671	184.091	170.895	0.928318	Down	0.161069	0.224308
RHTO_00462	calnexin	1782	1358	1599	129.326	159.058	1.2299	Up	1.93e-08	6.81e-08
RHTO_00463	YjeF-related protein, N-terminal	861	291	311	57.3566	64.0283	1.11632	Up	0.177166	0.243493
RHTO_00464	hexaprenyl-diphosphate synthase	1545	974	699	106.985	80.198	0.749617	Down	5e-09	1.84e-08
RHTO_00466	hypothetical protein	471	11	1	3.96338	0.376352	0.0949573	Down	0.00434384	0.00847086
RHTO_00467	BRCT domain containing protein	3354	486	638	24.5905	33.7188	1.37121	Up	1.38e-07	4.51e-07
RHTO_00468	hypothetical protein	579	110	6	32.241	1.83691	0.0569744	Down	3.82e-25	3.17e-24
RHTO_00469	60S ribosomal protein l34	348	10955	8926	5342.28	4546.66	0.851071	Down	8.91e-30	8.41e-29
RHTO_00470	methionyl aminopeptidase	1362	491	715	61.1784	93.0559	1.52106	Up	5.17e-13	2.5e-12
RHTO_00471	sensor histidine kinase/response regulator	3099	140	810	7.66655	46.3317	6.04335	Up	6.19e-122	1.92e-120
RHTO_00472	paired amphipathic helix protein Sin3a	4461	1079	1340	41.0471	53.2461	1.29719	Up	1.75e-10	7.23e-10
RHTO_00473	ATP-dependent RNA helicase DHX36	4524	593	534	22.2447	20.9235	0.940606	Down	0.30515	0.386653
RHTO_00474	mitochondrial phosphate carrier protein	1155	17927	19387	2634.02	2975.39	1.1296	Up	5.8e-32	5.8e-31
RHTO_00475	MFS monocarboxylic acid transporter	1512	73	58	8.19341	6.79972	0.829901	Down	0.291088	0.371374
RHTO_00476	3-ketoacyl-CoA thiolase, mitochondrial	1194	428	1318	60.8322	195.671	3.21657	Up	5.3e-114	1.57e-112
RHTO_00477	DNA repair protein RAD51	1038	142	48	23.2159	8.19707	0.353081	Down	2.84e-11	1.22e-10
RHTO_00478	hypothetical protein	1728	36	208	3.53551	21.3371	6.03506	Up	1.69e-32	1.73e-31
RHTO_00479	ubiquitin-conjugating enzyme e2-16kda	555	119	219	36.3871	69.9465	1.92229	Up	4.38e-09	1.63e-08
RHTO_00480	zinc finger, C2H2-type protein	1953	1	9	0.0868943	0.816874	9.40077	Up	0.0095732	0.0176087
RHTO_00481	Glutathione S-transferase domain containing protein	807	345	1354	72.5503	297.413	4.0994	Up	5.75e-151	2.13e-149
RHTO_00482	X-linked retinitis pigmentosa GTPase regulator-like	1428	206	133	24.4812	16.5097	0.674381	Down	0.000352606	0.000804543
RHTO_00483	phosphopantothenate-cysteine ligase	1146	363	338	53.7546	52.2814	0.972593	Down	0.71414	0.770919
RHTO_00484	DASH complex subunit ASK1	2073	318	172	26.0328	14.7077	0.564966	Down	7.33e-10	2.87e-09
RHTO_00485	centrin 3	558	179	61	54.4393	19.3781	0.355957	Down	1.05e-13	5.29e-13
RHTO_00486	spindle pole body-associated protein sad1	3684	361	401	16.6296	19.2948	1.16027	Up	0.0403562	0.065547
RHTO_00487	AGC/YANK protein kinase	1545	212	209	23.2863	23.9791	1.02975	Up	0.762862	0.81175
RHTO_00488	UbiE/COQ5 family methyltransferase	879	2655	2112	512.589	425.912	0.830903	Down	1.89e-10	7.77e-10
RHTO_00489	hypothetical protein	870	9	187	1.75557	38.1011	21.703	Up	2.06e-46	2.93e-45
RHTO_00490	hypothetical protein	3465	555	750	27.1821	38.3683	1.41153	Up	5.95e-10	2.35e-09
RHTO_00491	conserved hypothetical protein	1002	37	64	6.26654	11.3221	1.80676	Up	0.00365498	0.00720509
RHTO_00492	AAA family ATPase Rvb2	1401	1286	1309	155.775	165.621	1.06321	Up	0.118435	0.171716
RHTO_00493	Origin recognition complex, subunit 5	2112	199	109	15.9902	9.14845	0.57213	Down	1.79e-06	5.26e-06
RHTO_00494	6-phosphofructokinase	2616	3109	6048	201.686	409.816	2.03195	Up	1.44e-239	8.13e-238
RHTO_00495	hypothetical protein	1482	52	91	5.95455	10.8845	1.82793	Up	0.000417408	0.000939758
RHTO_00496	RIO kinase 2	1665	257	174	26.1947	18.5246	0.707192	Down	0.00038005	0.00086198
RHTO_00497	DNA repair protein Nse1	1278	94	75	12.4822	10.4027	0.833402	Down	0.240412	0.315769
RHTO_00498	thioredoxin family protein	876	298	267	57.7306	54.0284	0.935871	Down	0.432522	0.519
RHTO_00499	DUF202 domain protein	492	32	27	11.0377	9.72778	0.881323	Down	0.63433	0.701778
RHTO_00500	60kDa lysophospholipase	1962	192	108	16.6072	9.75752	0.587548	Down	6.89e-06	1.92e-05
RHTO_00501	hypothetical protein	954	693	17	123.276	3.15875	0.0256234	Down	2.87e-174	1.21e-172
RHTO_00502	aspartic-type endopeptidase	1269	241	194	32.2292	27.0991	0.840825	Down	0.0721646	0.110649
RHTO_00503	conserved hypothetical protein	1128	30	12	4.51342	1.88576	0.417812	Down	0.00827424	0.0153899
RHTO_00504	nitrogen assimilation transcription factor	2949	317	427	18.2422	25.6666	1.40699	Up	3.64e-06	1.04e-05
RHTO_00505	RNAPII degradation factor Def1	2487	3291	4020	224.567	286.527	1.27591	Up	2.65e-25	2.22e-24
RHTO_00506	translation initiation factor eIF-2B epsilon subunit	2190	537	638	41.6125	51.6406	1.24099	Up	0.000221068	0.000516538
RHTO_00507	hypothetical protein	306	6	21	3.32754	12.165	3.65586	Up	0.00257406	0.00517801
RHTO_00508	hypothetical protein	435	0	5	0.01	2.03749	203.749	Up	0.0273822	0.0462071
RHTO_00509	intra-Golgi transport-related protein	2619	371	366	24.0399	24.772	1.03045	Up	0.683336	0.74219
RHTO_00510	conserved hypothetical protein	1953	101	68	8.77633	6.17194	0.703248	Down	0.0241744	0.0412216
RHTO_00511	Importin 9	3177	591	543	31.5692	30.2969	0.959695	Down	0.489554	0.571182
RHTO_00512	protein kinase-like domain protein	2109	7	5	0.563268	0.420251	0.746093	Down	0.63696	0.704004
RHTO_00513	alcohol dehydrogenase	1020	8	8	1.33102	1.39029	1.04453	Up	0.92738	0.950272
RHTO_00514	phosphoribosyl-ATP pyrophosphohydrolase / phosphoribosyl-AMP cyclohydrolase	1308	423	409	54.8816	55.4282	1.00996	Up	0.88565	0.91742
RHTO_00515	glycoside hydrolase family 16 protein	2022	433	460	36.3413	40.3266	1.10966	Up	0.120072	0.1739
RHTO_00516	MFS transporter	1752	55	165	5.32749	16.6942	3.13359	Up	3.22e-15	1.74e-14
RHTO_00517	alcohol dehydrogenase	1020	2	1	0.332754	0.173786	0.522265	Down	0.65802	0.720091
RHTO_00518	histidinol dehydrogenase	1362	908	1246	113.136	162.165	1.43335	Up	9.95e-17	5.81e-16
RHTO_00519	RNA m(5)C methyltransferase	2373	573	533	40.978	39.8148	0.971614	Down	0.633022	0.700623
RHTO_00520	hypothetical protein	393	35	56	15.1136	25.2587	1.67125	Up	0.0161405	0.0285107
RHTO_00521	7alpha-cephem-methoxylase P8 chain related protein	999	79	89	13.4201	15.7921	1.17675	Up	0.292516	0.372837
RHTO_00522	choline dehydrogenase	2154	525	689	41.3626	56.7007	1.37082	Up	4.49e-08	1.54e-07
RHTO_00523	sodium/calcium exchanger membrane protein	3003	224	508	12.6586	29.9863	2.36885	Up	3.64e-29	3.38e-28
RHTO_00524	hypothetical protein	1845	55	64	5.05895	6.14891	1.21545	Up	0.28895	0.368941
RHTO_00525	Sel1-like and Tetratricopeptide-like helical domain containing protein	2691	329	443	20.748	29.1813	1.40647	Up	2.45e-06	7.1e-06
RHTO_00526	hypothetical protein	1299	2	8	0.261285	1.09168	4.17812	Up	0.0555676	0.087611
RHTO_00527	hypothetical protein	1224	11	55	1.52512	7.96519	5.22265	Up	7.85e-09	2.85e-08
RHTO_00528	elongation factor Ts	1125	846	351	127.618	55.3056	0.433369	Down	3.59e-43	4.74e-42
RHTO_00529	snoRNP assembly factor Naf1	2268	193	216	14.4414	16.8821	1.16901	Up	0.114744	0.166821
RHTO_00530	hypothetical protein	447	160	92	60.7444	36.4834	0.600605	Down	7.63e-05	0.000188737
RHTO_00531	golgi SNAP receptor complex member 1	684	108	94	26.7955	24.3605	0.909128	Down	0.501576	0.581887
RHTO_00532	receptor-activated ca2+-permeable cation channel	2286	109	57	8.09178	4.41991	0.546222	Down	0.000159314	0.000379251
RHTO_00533	Glutathione S-transferase, C-terminal-like domain protein	852	284	196	56.5682	40.7785	0.720873	Down	0.000390236	0.000882071
RHTO_00534	succinate dehydrogenase (ubiquinone) cytochrome b subunit	519	1887	1515	617.019	517.44	0.838613	Down	3.16e-07	9.93e-07
RHTO_00535	ribosomal protein S35, mitochondrial protein	1005	728	773	122.93	136.342	1.1091	Up	0.0449122	0.072284
RHTO_00536	hypothetical protein	957	0	2	0.01	0.370453	37.0453	Up	0.234018	0.309667
RHTO_00537	tRNA dimethylallyltransferase	1587	106	42	11.335	4.69124	0.413871	Down	4.09e-07	1.27e-06
RHTO_00538	solute carrier family 7 (L-type amino acid transporter)	1794	85	61	8.04063	6.02729	0.749604	Down	0.0856324	0.128796
RHTO_00539	aconitate hydratase	2352	13544	15517	977.245	1169.46	1.19669	Up	8.86e-53	1.42e-51
RHTO_00540	GDP-mannose 4,6-dehydratase	1203	509	352	71.8036	51.8671	0.722347	Down	2.31e-06	6.71e-06
RHTO_00541	ubiquitin related modifier 1	384	31	28	13.7001	12.9253	0.943447	Down	0.827862	0.868623
RHTO_00542	short-chain dehydrogenase/reductase SDR family protein	1131	72	27	10.8035	4.23171	0.391699	Down	1.28e-05	3.46e-05
RHTO_00543	BolA family protein	267	60	58	38.1359	38.5063	1.00971	Up	0.956222	0.969974
RHTO_00544	exocyst complex component, exo84 subunit	2391	206	109	14.6211	8.08094	0.552688	Down	3.13e-07	9.86e-07
RHTO_00545	ubiquinol-cytochrome c reductase core subunit 2	1311	5060	4320	655	584.112	0.891773	Down	3.1e-08	1.07e-07
RHTO_00546	hypothetical protein	1308	5	6	0.648718	0.813127	1.25344	Up	0.716142	0.772348
RHTO_00547	hypothetical protein	972	5	5	0.872966	0.91184	1.04453	Up	0.941086	0.959628
RHTO_00548	DUF1752 family protein	2901	221	281	12.9282	17.1701	1.32811	Up	0.00154383	0.00322271
RHTO_00550	histone-binding protein RBBP4	1269	597	378	79.8374	52.8014	0.661361	Down	1.99e-10	8.16e-10
RHTO_00551	1-(5-phosphoribosyl)-5-[(5-phosphoribosylamino)methylideneamino]imidazole-4-carboxamide isomerase	771	154	97	33.8969	22.3014	0.657919	Down	0.00111196	0.0023658
RHTO_00552	hypothetical protein	1980	15	11	1.28564	0.984787	0.765989	Down	0.51266	0.592589
RHTO_00553	hypothetical protein	1056	1	0	0.160705	0.01	0.0622258	Down	0.522018	0.598458
RHTO_00554	serine threonine-protein phosphatase 4 regulatory subunit 2	1077	131	160	20.6419	26.3341	1.27576	Up	0.038423	0.0627395
RHTO_00555	conserved hypothetical protein	3150	9	22	0.48487	1.23802	2.5533	Up	0.0143764	0.0256905
RHTO_00556	pyridoxine 4-dehydrogenase	1002	155	51	26.2517	9.0223	0.343684	Down	1.37e-12	6.5e-12
RHTO_00557	class V myosin	4908	638	636	22.0602	22.9703	1.04126	Up	0.470328	0.5574
RHTO_00558	argininosuccinate lyase	1407	1555	1796	187.556	226.27	1.20642	Up	5.79e-08	1.96e-07
RHTO_00559	hypothetical protein	1002	0	1	0.01	0.176908	17.6908	Up	0.478456	0.565184
RHTO_00560	hypothetical protein	837	1	1	0.202753	0.211782	1.04453	Up	0.967334	0.976029
RHTO_00561	histone deacetylation-related protein	5673	407	316	12.1752	9.87391	0.810987	Down	0.00509976	0.00983666
RHTO_00562	aspartic-type endopeptidase	1293	581	77	76.2555	10.5562	0.138432	Down	3.81e-92	9.32e-91
RHTO_00563	BRCT domain containing protein	1014	3	0	0.502085	0.01	0.019917	Down	0.136251	0.194088
RHTO_00564	NAD dependent oxidoreductase	1332	102	67	12.9954	8.91632	0.686113	Down	0.0159808	0.0282598
RHTO_00565	integral membrane protein	1953	206	293	17.9002	26.5938	1.48567	Up	1.15e-05	3.13e-05
RHTO_00566	alkaline phosphatase D	2181	731	451	56.8795	36.6552	0.644437	Down	1.06e-13	5.31e-13
RHTO_00567	hypothetical protein	864	3	2	0.589252	0.410328	0.696354	Down	0.72877	0.783212
RHTO_00568	pre-mRNA-splicing helicase BRR2	6573	2957	3624	76.3452	97.7326	1.28014	Up	1.61e-23	1.24e-22
RHTO_00569	alpha 1,2-mannosyltransferase, glycosyltransferase family 71 protein	2124	126	95	10.0672	7.92837	0.787543	Down	0.0785966	0.119499
RHTO_00571	G protein pathway suppressor 1	645	7	2	1.84176	0.549649	0.298437	Down	0.125542	0.180609
RHTO_00572	ribonuclease H-like and Sec63 domain containing protein	1776	18	25	1.71998	2.49524	1.45074	Up	0.22994	0.305539
RHTO_00573	RNA binding protein	825	163	202	33.5295	43.4023	1.29445	Up	0.0140207	0.0251451
RHTO_00574	phosphatidylserine synthase	900	205	258	38.655	50.815	1.31458	Up	0.00337044	0.00666726
RHTO_00575	protein of FAR-17a/AIG1-like protein family	741	49	24	11.222	5.74127	0.511607	Down	0.00604136	0.0115218
RHTO_00576	tubulin/FtsZ, GTPase domain containing protein	1638	117	79	12.1218	8.54925	0.705281	Down	0.0159669	0.0282478
RHTO_00577	conserved hypothetical protein	1728	39	71	3.83014	7.28332	1.90158	Up	0.00101928	0.00218025
RHTO_00578	conserved hypothetical protein	1482	26	28	2.97727	3.34907	1.12488	Up	0.666058	0.727289
RHTO_00579	DNA polymerase lambda subunit	3063	37	31	2.04997	1.79403	0.875147	Down	0.588906	0.662935
RHTO_00580	hypothetical protein	2199	78	52	6.01954	4.19173	0.696354	Down	0.0424744	0.0686377
RHTO_00581	conserved hypothetical protein	1917	51	39	4.51483	3.60626	0.798759	Down	0.29345	0.373908
RHTO_00582	Histone chaperone domain CHZ domain protein	453	909	489	340.533	191.349	0.561909	Down	7.99e-26	6.78e-25
RHTO_00583	Zn(2)-C6 transcription factor	3972	275	468	11.7494	20.8858	1.7776	Up	1.29e-14	6.78e-14
RHTO_00584	UV DNA damage endonuclease	1746	8	11	0.77757	1.11677	1.43623	Up	0.442744	0.529671
RHTO_00585	conserved hypothetical protein	843	65	48	13.0852	10.0932	0.771346	Down	0.17339	0.238962
RHTO_00586	hypothetical protein	333	36	25	18.3465	13.3079	0.725368	Down	0.219798	0.293777
RHTO_00587	MFS transporter	1461	19	185	2.20697	22.4459	10.1704	Up	3.14e-37	3.62e-36
RHTO_00588	COP9 signalosome complex subunit 1	1521	254	285	28.3399	33.2147	1.17201	Up	0.0656914	0.101801
RHTO_00589	lipase/esterase family protein	2196	79	151	6.10504	12.1888	1.99651	Up	3.32e-07	1.04e-06
RHTO_00590	THO complex subunit 4	717	740	981	175.148	242.53	1.38471	Up	1.82e-11	7.93e-11
RHTO_00591	TBC domain protein, Rab GTPase activator	3942	129	103	5.5535	4.63165	0.834005	Down	0.170053	0.234933
RHTO_00592	conserved hypothetical protein	1335	146	476	18.5595	63.2034	3.40546	Up	4.05e-45	5.6e-44
RHTO_00593	hypothetical protein	1641	32	34	3.30929	3.6727	1.10981	Up	0.672288	0.732486
RHTO_00594	hypothetical protein	1152	5	2	0.736565	0.307746	0.417812	Down	0.318588	0.400939
RHTO_00595	ATP-dependent RNA helicase DDX41	1914	370	490	32.806	45.3805	1.3833	Up	2.2e-06	6.41e-06
RHTO_00596	conserved hypothetical protein	738	48	22	11.0377	5.28422	0.478743	Down	0.00332346	0.00658086
RHTO_00597	MFS transporter	1626	4	0	0.417478	0.01	0.0239534	Down	0.0696094	0.107226
RHTO_00598	DUF544 family protein	2031	132	90	11.0295	7.85502	0.71218	Down	0.0125847	0.0227954
RHTO_00599	hypothetical protein	1128	1	0	0.150447	0.01	0.0664684	Down	0.522018	0.59958
RHTO_00600	conserved hypothetical protein	699	1110	1617	269.488	410.06	1.52163	Up	1.6e-27	1.42e-26
RHTO_00601	peroxisomal biogenesis factor 3	1923	116	90	10.237	8.29618	0.810412	Down	0.134788	0.192486
RHTO_00602	aldo-keto reductase	873	86	63	16.7178	12.7921	0.765179	Down	0.106535	0.157006
RHTO_00603	WW domain-binding protein 4	1080	78	69	12.2564	11.3251	0.924008	Down	0.63531	0.702472
RHTO_00604	hypothetical protein	507	29	22	9.70697	7.69183	0.792402	Down	0.416198	0.503277
RHTO_00605	Cohesin loading factor	2271	60	39	4.48361	3.04412	0.678945	Down	0.0589502	0.0921061
RHTO_00606	aldo-keto reductase	1002	4	4	0.677464	0.707631	1.04453	Up	0.946434	0.963725
RHTO_00607	WLM domain containing protein	1590	63	74	6.72415	8.24991	1.22691	Up	0.23304	0.309143
RHTO_00608	hypothetical protein	1257	0	1	0.01	0.14102	14.102	Up	0.478456	0.560202
RHTO_00609	conserved hypothetical protein	981	210	307	36.3282	55.4733	1.527	Up	1.86e-06	5.44e-06
RHTO_00610	TRAM/LAG1/CLN8 homology domain containing protein	918	373	133	68.9541	25.6817	0.372447	Down	2.65e-25	2.22e-24
RHTO_00611	zinc finger, RING-type protein	2256	408	575	30.6913	45.1797	1.47207	Up	1.76e-09	6.7e-09
RHTO_00612	coatomer protein complex, subunit beta	2937	1332	1114	76.9651	67.2351	0.873579	Down	0.000859214	0.00185833
RHTO_00613	alpha-mannosidase, glycoside hydrolase family 38 protein	3432	372	416	18.3946	21.4863	1.16808	Up	0.0293584	0.049064
RHTO_00614	FAD synthetase	1020	161	104	26.7867	18.0737	0.674728	Down	0.0016144	0.00335422
RHTO_00615	T-complex protein 1 subunit epsilon	1617	690	723	72.4157	79.258	1.09449	Up	0.0897306	0.134377
RHTO_00616	hypothetical protein	687	21	9	5.18748	2.32221	0.447656	Down	0.0397054	0.0646348
RHTO_00617	transcription factor	1473	168	173	19.3553	20.8189	1.07562	Up	0.500666	0.581847
RHTO_00618	Zn(2)-C6 fungal-type transcription factor	1107	257	66	39.3985	10.5684	0.268245	Down	3.57e-26	3.06e-25
RHTO_00619	#N/A	339	0	2	0.01	1.04579	104.579	Up	0.234018	0.31013
RHTO_00620	DUF2419 family protein	714	117	57	27.8087	14.1511	0.508874	Down	1.75e-05	4.67e-05
RHTO_00621	hypothetical protein	225	5	3	3.77121	2.36349	0.626718	Down	0.551612	0.62635
RHTO_00622	autophagy-related protein 7	2076	476	426	38.9111	36.3745	0.934811	Down	0.312666	0.394608
RHTO_00623	peptide alpha-N-acetyltransferase	798	113	96	24.0309	21.3247	0.887389	Down	0.391188	0.477015
RHTO_00624	methionyl-tRNA formyltransferase	1350	1661	1143	208.8	150.082	0.718783	Down	4.79e-18	2.95e-17
RHTO_00625	protein transport protein SEC24	3165	1643	2124	88.0963	118.959	1.35032	Up	4.23e-20	2.86e-19
RHTO_00626	hypothetical protein	1227	8	7	1.10647	1.01127	0.913964	Down	0.872724	0.906623
RHTO_00627	hypothetical protein	399	28	2215	11.9091	984.047	82.6298	Up	0	0
RHTO_00628	prenyl protein peptidase	1074	169	237	26.704	39.1164	1.46481	Up	0.000135257	0.0003246
RHTO_00629	glucose repression regulatory protein TUP1	2046	745	796	61.7937	68.964	1.11604	Up	0.0312172	0.0519418
RHTO_00630	MFS transporter, sugar:H+ symporter	1578	149	58	16.0241	6.51532	0.406596	Down	1.02e-09	3.95e-09
RHTO_00631	hypothetical protein	405	37	2846	15.5039	1245.65	80.3442	Up	0	0
RHTO_00632	#N/A	443	25096	29096	9613.79	11642.5	1.21102	Up	9.09e-110	2.6e-108
RHTO_00633	DNA-directed RNA polymerase II subunit RPB11	393	171	118	73.841	53.2236	0.720787	Down	0.00595908	0.0113676
RHTO_00634	nuclear transcription factor Y, alpha	1041	36	62	5.86875	10.5574	1.79891	Up	0.00447814	0.00871783
RHTO_00635	hypothetical protein	870	0	3	0.01	0.611247	61.1247	Up	0.114461	0.166743
RHTO_00636	MFS transporter	1656	33	246	3.3818	26.3324	7.7865	Up	9.62e-44	1.28e-42
RHTO_00637	translocation protein SEC62	843	277	149	55.763	31.331	0.561859	Down	6.86e-09	2.5e-08
RHTO_00638	condensin complex subunit 1	4056	599	251	25.0624	10.9696	0.437691	Down	1.68e-30	1.61e-29
RHTO_00639	allantoinase	1395	246	185	29.9264	23.5078	0.785521	Down	0.0128801	0.0232777
RHTO_00640	dipeptidyl-peptidase III	2319	1250	1106	91.4751	84.5414	0.924201	Down	0.0561722	0.0881805
RHTO_00641	aldo/keto reductase	918	257	192	47.5099	37.0743	0.78035	Down	0.00912026	0.0168455
RHTO_00642	UDP-glucose:glycoprotein glucosyltransferase, glycosyltransferase family 24 protein	5082	857	534	28.618	18.6261	0.650851	Down	3.08e-15	1.67e-14
RHTO_00644	DNA repair and recombination protein RAD52	1956	174	61	15.0964	5.5281	0.366186	Down	7.04e-13	3.38e-12
RHTO_00645	DNA repair and recombination protein RAD54	2559	136	65	9.01908	4.50254	0.499224	Down	2.13e-06	6.21e-06
RHTO_00646	1-phosphatidylinositol-4-phosphate 5-kinase	3096	462	433	25.3241	24.7914	0.978965	Down	0.751474	0.801881
RHTO_00647	conserved hypothetical protein	594	45	58	12.8564	17.3084	1.34628	Up	0.134179	0.191651
RHTO_00648	dihydropyrimidinase	1536	9	8	0.994363	0.923238	0.928472	Down	0.88794	0.919314
RHTO_00649	D-amino-acid oxidase	1140	93	65	13.8443	10.107	0.730048	Down	0.0510734	0.081119
RHTO_00650	N-carbamoyl-D-amino acid hydrolase	1023	6	8	0.995335	1.38621	1.39271	Up	0.548708	0.623496
RHTO_00651	protein of Asp/Glu/hydantoin racemase family	717	61	44	14.4379	10.878	0.753432	Down	0.152951	0.214654
RHTO_00652	class II aldolase/adducin domain containing protein	996	71	91	12.0974	16.1956	1.33876	Up	0.0649024	0.100656
RHTO_00653	transcriptional activator protein DAL81	2112	52	27	4.17833	2.26613	0.542352	Down	0.0087435	0.0162022
RHTO_00654	nucleobase:cation symporter-1, NCS1 family	1653	5	2	0.513323	0.214473	0.417812	Down	0.318588	0.401129
RHTO_00655	acid phosphatase, phytase	1440	15	1	1.76776	0.123098	0.0696354	Down	0.000380208	0.000862093
RHTO_00656	SAM domain protein	2697	1062	1176	66.8248	77.2932	1.15666	Up	0.000580922	0.00128396
RHTO_00657	protein of DNA repair protein (XPGC)/yeast Rad family	2262	455	333	34.136	26.0956	0.764459	Down	0.000183344	0.00043258
RHTO_00658	protoporphyrinogen oxidase	1821	301	255	28.0511	24.8225	0.884901	Down	0.151018	0.212053
RHTO_00659	protein tyrosine phosphatase	474	167	167	59.7905	62.453	1.04453	Up	0.6899	0.748401
RHTO_00660	ubiquitin family protein	825	325	320	66.8534	68.756	1.02846	Up	0.72098	0.776515
RHTO_00661	zinc alcohol dehydrogenase	1059	218	127	34.9345	21.258	0.608511	Down	6.27e-06	1.75e-05
RHTO_00662	zinc finger protein 706	222	118	68	90.2034	54.2964	0.601933	Down	0.00072293	0.00157813
RHTO_00663	acetoacetate decarboxylase beta barrel domain containing protein	900	291	64	54.8712	12.6053	0.229725	Down	8.62e-34	9.09e-33
RHTO_00664	GTP binding protein	1116	798	784	121.348	124.528	1.02621	Up	0.6066	0.674282
RHTO_00665	CMP/dCMP deaminase, zinc-binding domain containing protein	651	8	6	2.08546	1.63375	0.783398	Down	0.668374	0.729318
RHTO_00666	DNA-directed RNA polymerases I, II, and III subunit RPABC5	225	332	153	250.409	120.538	0.481365	Down	9.92e-15	5.28e-14
RHTO_00667	coatomer protein complex, subunit alpha	3726	3407	2351	155.175	111.847	0.720778	Down	8.35e-35	9.14e-34
RHTO_00668	NADH:ubiquinone oxidoreductase, 17.2kDa subunit	744	263	186	59.9897	44.3154	0.738717	Down	0.00148794	0.00311339
RHTO_00669	hypothetical protein	1620	16	17	1.6761	1.86015	1.10981	Up	0.764922	0.813508
RHTO_00670	hypothetical protein	1932	9	6	0.79055	0.550502	0.696354	Down	0.509438	0.589377
RHTO_00671	cell division control protein Cdc28	990	315	176	53.9969	31.5132	0.583611	Down	5.59e-09	2.06e-08
RHTO_00672	Neugrin-related protein	1482	1344	853	153.902	102.027	0.662935	Down	2.09e-21	1.49e-20
RHTO_00673	glutamine synthetase	1077	6016	10431	947.951	1716.82	1.81109	Up	2e-306	1.45e-304
RHTO_00674	protein of auxin efflux carrier family	1941	337	221	29.4644	20.1828	0.684989	Down	1.03e-05	2.83e-05
RHTO_00675	protein kinase-like domain protein	2106	95	33	7.65524	2.7776	0.362837	Down	9.96e-08	3.31e-07
RHTO_00676	UBA-like domain containing protein	2124	404	577	32.279	48.1544	1.49182	Up	5.11e-10	2.02e-09
RHTO_00677	cell cycle arrest protein BUB3	1047	671	560	108.76	94.8105	0.871739	Down	0.0163839	0.0289277
RHTO_00678	L-serine dehydratase	1938	128	268	11.2086	24.513	2.18699	Up	5.03e-14	2.57e-13
RHTO_00679	phosphatidylinositol N-acetylglucosaminyltransferase subunit P	1011	54	50	9.06434	8.76665	0.967158	Down	0.867846	0.902732
RHTO_00680	conserved hypothetical protein	774	225	324	49.3328	74.2026	1.50412	Up	2.11e-06	6.18e-06
RHTO_00681	centromere/kinetochore protein ZW10	8637	1650	1533	32.4201	31.4626	0.970464	Down	0.398312	0.484812
RHTO_00682	3-dehydroshikimate dehydratase	1047	2	15	0.324173	2.53957	7.83398	Up	0.000958434	0.00205729
RHTO_00683	conserved hypothetical protein	2670	352	343	22.373	22.7718	1.01782	Up	0.81518	0.857348
RHTO_00684	CCCH finger DNA binding protein	1974	322	291	27.6823	26.1313	0.94397	Down	0.476874	0.564402
RHTO_00685	mitochondrial trans-2-enoyl-CoA reductase	1203	164	450	23.1351	66.3074	2.86609	Up	1.06e-34	1.15e-33
RHTO_00686	protein tyrosine kinase activity	1794	10	8	0.945957	0.790465	0.835624	Down	0.718108	0.773631
RHTO_00687	nucleus export protein Brr6	1356	148	100	18.5223	13.0724	0.705764	Down	0.00677894	0.0127847
RHTO_00688	Sds3-like protein	3111	506	533	27.6022	30.3698	1.10027	Up	0.123596	0.178292
RHTO_00689	4-coumarate-CoA ligase	1671	5	19	0.507794	2.01554	3.96922	Up	0.00289042	0.00578229
RHTO_00690	DNA primase small subunit	1359	404	187	50.4494	24.3914	0.483483	Down	1.92e-17	1.16e-16
RHTO_00691	hypothetical protein	546	61	30	18.9597	9.73965	0.513703	Down	0.00226208	0.00460035
RHTO_00692	anucleate primary sterigmata protein A	5808	635	567	18.5541	17.305	0.932675	Down	0.228	0.303264
RHTO_00693	bcl-2 associated athanogene 3-like protein	1707	122	1296	12.1289	134.582	11.096	Up	1.38e-259	8.13e-258
RHTO_00694	Fasciclin domain family protein	2052	577	463	47.7191	39.9962	0.838159	Down	0.00459096	0.00891785
RHTO_00695	SH3 domain-containing protein	648	10	12	2.6189	3.28262	1.25344	Up	0.602196	0.670978
RHTO_00696	hypothetical protein	699	10	6	2.42782	1.52156	0.626718	Down	0.379518	0.465061
RHTO_00697	SH3 domain-containing protein	1308	11	5	1.42718	0.677606	0.474787	Down	0.169792	0.234734
RHTO_00698	phosphatidylinositol glycan, class A, glycosyltransferase family 4 protein	1464	90	28	10.4327	3.39025	0.324965	Down	2.27e-08	7.93e-08
RHTO_00699	Ysc84 actin-binding domain protein	1107	196	158	30.0471	25.3002	0.842019	Down	0.107824	0.1587
RHTO_00700	Ysc84 actin-binding domain protein	1137	86	56	12.8361	8.73057	0.680159	Down	0.0240264	0.0410132
RHTO_00701	TatD DNase family protein	1011	174	183	29.2073	32.0859	1.09856	Up	0.374532	0.460438
RHTO_00702	hypothetical protein	1290	199	87	26.1792	11.9549	0.456654	Down	2.39e-10	9.73e-10
RHTO_00703	SAP30-binding protein, transcriptional regulator protein HCNGP	888	185	228	35.3551	45.5131	1.28731	Up	0.0105282	0.0192541
RHTO_00704	protein of unknown function DUF2454	1542	125	62	13.7569	7.12725	0.518087	Down	1.42e-05	3.81e-05
RHTO_00705	C6 transcription factor	2235	369	634	28.0184	50.2836	1.79467	Up	9.11e-20	6.1e-19
RHTO_00706	guanine nucleotide exchange factor Vps9	2601	463	492	30.2089	33.5305	1.10995	Up	0.107052	0.157737
RHTO_00707	integral peroxisomal membrane peroxin	1959	204	390	17.6722	35.2895	1.9969	Up	2.1e-16	1.2e-15
RHTO_00708	conserved hypothetical protein	825	54	13	11.1079	2.79321	0.251461	Down	6.83e-07	2.08e-06
RHTO_00709	conserved hypothetical protein	564	38	12	11.434	3.77153	0.329852	Down	0.000358422	0.000816878
RHTO_00710	Glutathione S-transferase	1323	1090	1346	139.817	180.343	1.28985	Up	3.73e-10	1.49e-09
RHTO_00711	pH-response regulator protein palc	1425	214	297	25.4855	36.9451	1.44965	Up	3.08e-05	7.96e-05
RHTO_00712	hypothetical protein	1041	1	2	0.163021	0.34056	2.08906	Up	0.59269	0.666066
RHTO_00713	26S proteasome non-ATPase regulatory subunit 10	780	395	399	85.9402	90.6762	1.05511	Up	0.44951	0.53696
RHTO_00714	#N/A	2019	110	121	9.24592	10.6234	1.14898	Up	0.291804	0.372049
RHTO_00715	glycosyltransferase family 2 protein	1104	265	200	40.7353	32.1126	0.788325	Down	0.0109013	0.0199137
RHTO_00716	protein kinase	1233	1	2	0.137636	0.287529	2.08906	Up	0.59269	0.66569
RHTO_00717	Rho GTPase-activating protein	4815	659	454	23.2265	16.7138	0.719601	Down	5.5e-08	1.87e-07
RHTO_00718	SPX and EXS domain containing protein	3255	455	513	23.7222	27.9371	1.17768	Up	0.0110301	0.0201305
RHTO_00719	26S proteasome non-atpase regulatory subunit 3	1644	1345	1599	138.84	172.41	1.24179	Up	4.49e-09	1.66e-08
RHTO_00720	hypothetical protein	1158	10	9	1.4655	1.37768	0.940077	Down	0.90128	0.930949
RHTO_00721	dolichyl-diphosphooligosaccharide-protein glycotransferase	915	541	399	100.339	77.2977	0.770365	Down	7.17e-05	0.000177844
RHTO_00722	ATP-dependent rna helicase dhh1	1695	1619	1745	162.095	182.491	1.12582	Up	0.000590552	0.00130488
RHTO_00723	#N/A	486	2913	2535	1017.18	924.606	0.908989	Down	0.000438848	0.000985522
RHTO_00724	vacuolar ATPase assembly integral membrane protein VMA21-like	393	55	32	23.75	14.4335	0.607727	Down	0.0238166	0.0407248
RHTO_00725	protein of unknown function DUF408	1131	230	190	34.5111	29.7787	0.862873	Down	0.132642	0.189692
RHTO_00726	sterol O-acyltransferase	2094	229	238	18.5589	20.1472	1.08558	Up	0.374836	0.460741
RHTO_00727	condensin complex subunit SMC1	3801	507	382	22.6362	17.8148	0.787003	Down	0.000388516	0.000878681
RHTO_00728	hypothetical protein	3657	157	35	7.28565	1.69652	0.232857	Down	1.03e-18	6.55e-18
RHTO_00729	DUF1996 domain containing protein	1524	3	8	0.334064	0.930508	2.78541	Up	0.126062	0.181127
RHTO_00730	syntaxin 6	762	82	48	18.2622	11.1661	0.611432	Down	0.00619096	0.0117874
RHTO_00731	dTDP-4-dehydrorhamnose reductase	930	327	220	59.6703	41.9329	0.702742	Down	4.57e-05	0.000116416
RHTO_00732	hypothetical protein	2301	3	10	0.221258	0.770368	3.48177	Up	0.0475092	0.0759423
RHTO_00733	actin-binding, cofilin/tropomyosin type domain containing protein	435	292	201	113.917	81.9071	0.719009	Down	0.000291818	0.000671805
RHTO_00734	4-nitrophenylphosphatase	987	243	198	41.7814	35.5601	0.851099	Down	0.0921536	0.137695
RHTO_00735	nuclear pore complex protein Nup98-Nup96	2967	2156	2964	123.318	177.082	1.43599	Up	6.59e-38	7.74e-37
RHTO_00736	ATP dependent DNA ligase	3417	126	96	6.25777	4.98014	0.795833	Down	0.0917652	0.137243
RHTO_00737	3',5'-cyclic-nucleotide phosphodiesterase	2955	589	450	33.8261	26.9942	0.798028	Down	0.00030047	0.00068993
RHTO_00738	ketoreductase	1023	1	4	0.165889	0.693105	4.17812	Up	0.198992	0.269676
RHTO_00739	hypothetical protein	2619	186	169	12.0523	11.4384	0.949063	Down	0.624286	0.69153
RHTO_00740	Zn(2)-C7 fungal-type transcription factor	1356	18	214	2.25272	27.9749	12.4183	Up	6.65e-46	9.34e-45
RHTO_00741	PH domain containing protein	3174	474	865	25.3434	48.3086	1.90616	Up	7.3e-31	7.11e-30
RHTO_00743	arylamine N-acetyltransferase	1029	89	156	14.6781	26.8735	1.83086	Up	3.53e-06	1.01e-05
RHTO_00744	tetratricopeptide repeat containing protein	1944	108	149	9.42804	13.5864	1.44107	Up	0.0036524	0.00720179
RHTO_00745	Immunoglobulin E-set domain protein	1773	346	328	33.1178	32.7929	0.990191	Down	0.899184	0.929386
RHTO_00746	DUF659 and Ribonuclease H-like domain containing protein	2424	74	60	5.18075	4.38767	0.846917	Down	0.341112	0.426123
RHTO_00747	conserved hypothetical protein	1035	21	176	3.44328	30.1431	8.75416	Up	1.98e-33	2.06e-32
RHTO_00748	ATP-binding cassette, subfamily B (MDR/TAP), member 1	4464	1030	7524	39.1568	298.772	7.63014	Up	0	0
RHTO_00749	UDP-glucose 6-dehydrogenase	1422	1055	592	125.906	73.7967	0.586125	Down	2.86e-26	2.46e-25
RHTO_00750	white collar 1 protein	3561	2212	1738	105.416	86.5153	0.820702	Down	6.31e-10	2.48e-09
RHTO_00751	sorting nexin mvp1	1227	114	138	15.7672	19.9365	1.26443	Up	0.0634362	0.0984589
RHTO_00752	SR-rich pre-mRNA splicing activator	1254	306	267	41.4112	37.7423	0.911404	Down	0.268564	0.345569
RHTO_00753	transcription regulator	3360	742	513	37.4764	27.0641	0.722162	Down	1.13e-08	4.07e-08
RHTO_00754	glycoside hydrolase family 16 protein	1443	3	1	0.352816	0.122842	0.348177	Down	0.402818	0.489325
RHTO_00755	cytochrome c oxidase, subunit VIIa	186	1253	1228	1143.23	1170.31	1.02369	Up	0.559558	0.633747
RHTO_00756	cytochrome c oxidase, subunit VIIa	159	22	2	23.4811	2.22971	0.0949573	Down	3.06e-05	7.93e-05
RHTO_00757	tRNA binding protein	1305	1916	1654	249.16	224.667	0.901698	Down	0.00203416	0.00416553
RHTO_00758	mitochondrial large subunit ribosomal protein L49	852	1502	875	299.174	182.047	0.608498	Down	1.54e-32	1.57e-31
RHTO_00759	guanylate kinase	624	851	400	231.44	113.629	0.490966	Down	7.5e-34	7.94e-33
RHTO_00760	U4/U6 small nuclear ribonucleoprotein PRP4	1599	424	464	44.9999	51.438	1.14307	Up	0.046452	0.0744465
RHTO_00761	conserved hypothetical protein	3153	1175	1504	63.2423	84.5549	1.337	Up	6.91e-14	3.5e-13
RHTO_00762	protein of Mak16 protein family	1008	450	353	75.761	62.0768	0.819376	Down	0.00498834	0.00963341
RHTO_00763	conserved hypothetical protein	957	255	197	45.2191	36.4896	0.806951	Down	0.0235014	0.0402463
RHTO_00764	cytochrome c oxidase assembly protein	315	185	169	99.6678	95.1023	0.954193	Down	0.661004	0.722364
RHTO_00765	ferric-chelate reductase	1872	127	270	11.5131	25.5666	2.22066	Up	1.62e-14	8.49e-14
RHTO_00766	vacuolar protein sorting-associated protein VPS5	2820	620	569	37.311	35.7666	0.958609	Down	0.46715	0.554128
RHTO_00767	fungal specific transcription factor	2286	265	530	19.6727	41.0974	2.08906	Up	6.03e-24	4.77e-23
RHTO_00768	CHL1 helicase	2634	191	104	12.3058	6.99894	0.56875	Down	2.35e-06	6.82e-06
RHTO_00769	HAD-superfamily hydrolase, subfamily IIB	1107	1726	1347	264.598	215.692	0.815169	Down	1.72e-08	6.07e-08
RHTO_00770	hypothetical protein	3285	27	12	1.39483	0.647531	0.464236	Down	0.0238944	0.0408491
RHTO_00771	quinone oxidoreductase	1017	399	187	66.5803	32.5938	0.489542	Down	8.29e-17	4.87e-16
RHTO_00772	protein N-terminal amidase	969	115	94	20.1404	17.1957	0.85379	Down	0.256774	0.333576
RHTO_00773	hypothetical protein	1302	386	688	50.3118	93.6682	1.86175	Up	1.82e-23	1.4e-22
RHTO_00774	conserved hypothetical protein	663	83	16	21.2451	4.27781	0.201355	Down	1.13e-11	5.01e-11
RHTO_00775	GNAT family acetyltransferase	861	157	744	30.945	153.174	4.94988	Up	6.94e-98	1.83e-96
RHTO_00776	pre-mRNA-splicing factor CWC26	1011	142	188	23.8359	32.9626	1.3829	Up	0.00341252	0.00674716
RHTO_00777	D-4,5 unsaturated β-glucuronyl hydrolase, glycoside hydrolase family 88 protein	1515	509	284	57.0163	33.2293	0.582803	Down	1.09e-13	5.45e-13
RHTO_00778	major facilitator superfamily protein	2973	398	279	22.7186	16.6351	0.732221	Down	5.93e-05	0.000148773
RHTO_00779	vacuole protein, palmitoyltransferase domain containing	1728	108	125	10.6065	12.8227	1.20895	Up	0.148491	0.208799
RHTO_00780	amidohydrolase domain containing protein	918	0	4	0.01	0.772382	77.2382	Up	0.0559838	0.0881452
RHTO_00781	cytochrome b5	606	336	206	94.0937	60.2573	0.640397	Down	3.4e-07	1.07e-06
RHTO_00782	cycloheximide resistance protein, Mfs transporter	1626	11	7	1.14806	0.763119	0.664701	Down	0.411698	0.49844
RHTO_00783	Kelch repeat containing protein	2247	469	351	35.4212	27.6897	0.781727	Down	0.000462028	0.00103437
RHTO_00784	WD40/YVTN repeat-like-containing domain contain protein	3693	235	199	10.799	9.55188	0.884517	Down	0.203206	0.274361
RHTO_00785	CHCH domain protein	468	2040	2699	739.738	1022.28	1.38195	Up	1.48e-28	1.35e-27
RHTO_00786	hypothetical protein	651	132	87	34.4102	23.6893	0.688441	Down	0.00650316	0.0123258
RHTO_00787	u4 tri-SnRNP-associated protein 1	2622	666	991	43.1058	66.9971	1.55425	Up	6.02e-19	3.87e-18
RHTO_00788	MFS transporter, quinate permease	1650	16	45	1.64562	4.83441	2.93774	Up	8.86e-05	0.000217428
RHTO_00789	molecular chaperone HtpG	2094	12508	35867	1013.69	3036.22	2.99522	Up	0	0
RHTO_00790	dimethyladenosine transferase	1176	995	413	143.585	62.2526	0.433559	Down	1.97e-50	2.98e-49
RHTO_00791	phosphatidylinositol glycan, class K	1131	124	70	18.606	10.9711	0.589654	Down	0.00033283	0.000761819
RHTO_00792	zinc finger, CCCH-type protein, cps3	2250	199	406	15.0094	31.9859	2.13105	Up	1.81e-19	1.19e-18
RHTO_00793	Prefoldin and Pericentrin/AKAP-450 centrosomal targeting domain protein	4415	471	270	18.1044	10.8405	0.598775	Down	8.21e-12	3.68e-11
RHTO_00794	proline-tRNA ligase	2136	7421	5207	589.597	432.117	0.732903	Down	3.87e-67	7.34e-66
RHTO_00795	sterol metabolism-related protein	651	145	73	37.799	19.8773	0.525867	Down	4.44e-06	1.26e-05
RHTO_00796	hypothetical protein	924	77	78	14.1421	14.9636	1.0581	Up	0.724442	0.779611
RHTO_00797	conserved hypothetical protein	1272	175	94	23.3477	13.0995	0.561062	Down	4.01e-06	1.14e-05
RHTO_00798	Spt20 family protein	1251	154	159	20.8909	22.5297	1.07844	Up	0.503878	0.584047
RHTO_00799	methylitaconate delta-isomerase	2442	427	241	29.674	17.4939	0.589536	Down	2.42e-11	1.04e-10
RHTO_00800	periodic tryptophan protein 2	2721	615	396	38.3566	25.7977	0.672576	Down	4.94e-10	1.96e-09
RHTO_00801	pre-mRNA-splicing factor Cwf21	1236	380	534	52.1746	76.5839	1.46784	Up	8.39e-09	3.04e-08
RHTO_00802	GTP-binding protein Sey1	2556	692	563	45.9451	39.0447	0.849813	Down	0.004084	0.00799742
RHTO_00803	NAD-dependent deacetylase sirtuin 2	1179	101	85	14.5379	12.7797	0.87906	Down	0.38311	0.468383
RHTO_00804	peroxisomal membrane protein	2316	364	157	26.6721	12.0164	0.450525	Down	3.5e-18	2.17e-17
RHTO_00805	alpha/beta hydrolase fold-3 domain containing protein	1440	272	527	32.0553	64.8729	2.02378	Up	2.86e-22	2.13e-21
RHTO_00806	aspartyl-tRNA synthetase	1077	147	333	23.163	54.8079	2.36618	Up	1.27e-19	8.41e-19
RHTO_00807	F-box domain contaning protein	1857	2	29	0.182773	2.76822	15.1457	Up	1.32e-07	4.35e-07
RHTO_00808	conserved hypothetical protein	1890	0	1	0.01	0.0937893	9.37893	Up	0.478456	0.562682
RHTO_00809	macrofage activating glycoprotein	1179	1633	5666	235.053	851.878	3.62419	Up	0	0
RHTO_00810	AMP deaminase	2805	580	506	35.0904	31.9766	0.911263	Down	0.126709	0.18186
RHTO_00811	F-box domain contaning protein	1839	8	17	0.738248	1.63863	2.21963	Up	0.0589742	0.0921075
RHTO_00812	conserved hypothetical protein	1824	47	19	4.37287	1.84648	0.422257	Down	0.000990218	0.00212094
RHTO_00813	hexaprenyldihydroxybenzoate methyltransferase	1014	579	460	96.9024	80.4146	0.829851	Down	0.0027711	0.00555335
RHTO_00814	tubulin-folding cofactor b	762	210	459	46.769	106.776	2.28305	Up	7.6e-25	6.23e-24
RHTO_00815	cystathionine gamma-synthase	2322	529	1283	38.6623	97.9443	2.53333	Up	1.27e-79	2.8e-78
RHTO_00816	Bestrophin/UPF0187 family protein	1203	97	57	13.6836	8.39893	0.613796	Down	0.00308236	0.00614314
RHTO_00817	hypothetical protein	855	116	99	23.0243	20.525	0.891453	Down	0.402846	0.488986
RHTO_00818	conserved hypothetical protein	3336	301	208	15.3121	11.0523	0.721802	Down	0.00027439	0.000634616
RHTO_00819	AGC/Akt protein kinase	1644	1527	1028	157.627	110.842	0.703194	Down	1.32e-18	8.37e-18
RHTO_00820	26S proteasome regulatory subunit T2	1326	1017	1367	130.158	182.743	1.40401	Up	1.7e-16	9.79e-16
RHTO_00821	Zn(2)-C6 fungal-type transcription factor	2886	387	353	22.7567	21.6817	0.952763	Down	0.511764	0.591725
RHTO_00822	protein of pyridoxal phosphate phosphatase-related family	753	450	347	101.417	81.6863	0.805449	Down	0.0023947	0.00484164
RHTO_00823	transcription initiation factor TFIIE subunit alpha	1554	472	230	51.5448	26.2356	0.508987	Down	5.2e-18	3.21e-17
RHTO_00824	protein phosphatase 1, catalytic subunit	987	1007	964	173.143	173.131	0.999928	Down	0.999244	0.999495
RHTO_00825	hypothetical protein	2067	243	164	19.9508	14.0643	0.704951	Down	0.000494086	0.00110181
RHTO_00826	DUF221 domain containing protein	2622	1295	782	83.8168	52.8675	0.630751	Down	5.48e-25	4.52e-24
RHTO_00827	hypothetical protein	2451	530	602	36.6966	43.538	1.18643	Up	0.0040684	0.00797078
RHTO_00828	vacuolar protein sorting VPS16	2871	369	310	21.8116	19.1401	0.877519	Down	0.0899046	0.134587
RHTO_00829	ER to Golgi transport-related protein	687	252	125	62.2497	32.2529	0.51812	Down	6.6e-10	2.6e-09
RHTO_00830	coronin 7	3162	584	549	31.3433	30.7769	0.98193	Down	0.75979	0.809238
RHTO_00831	DNA polymerase gamma subunit 1	4572	613	423	22.7535	16.4002	0.720777	Down	1.82e-07	5.86e-07
RHTO_00832	peptide chain release factor class I/class II domain containing protein	588	131	110	37.8084	33.1612	0.877087	Down	0.311842	0.39363
RHTO_00833	acetyltransferase GNAT family	1368	481	190	59.6695	24.6197	0.4126	Down	1.84e-27	1.63e-26
RHTO_00834	bcl-2 associated athanogene 3-like protein	1434	72	1924	8.52074	237.832	27.9122	Up	0	0
RHTO_00835	U6 snRNA-associated Sm-like protein LSm8	287	172	162	101.705	100.057	0.983802	Down	0.882876	0.91526
RHTO_00836	hypothetical protein	1707	22	13	2.18717	1.34997	0.617223	Down	0.169609	0.234522
RHTO_00837	E3 ubiquitin-protein ligase UBR7	1350	134	79	16.8448	10.3731	0.615805	Down	0.000535514	0.00118854
RHTO_00838	hydroxyacylglutathione hydrolase	759	536	446	119.844	104.162	0.869143	Down	0.0285398	0.0477862
RHTO_00839	MFS transporter, SP family, solute carrier family 2 (myo-inositol transporter), member 13	1680	573	232	57.8814	24.479	0.422916	Down	4.45e-31	4.36e-30
RHTO_00840	glycosyltransferase family 32 protein	1338	221	123	28.0304	16.2954	0.581345	Down	9.13e-07	2.75e-06
RHTO_00841	4-nitrophenylphosphatase	903	1023	427	192.257	83.8214	0.435987	Down	2.84e-51	4.37e-50
RHTO_00842	dynactin 4	1851	218	90	19.9868	8.61888	0.431228	Down	2.32e-12	1.08e-11
RHTO_00843	histone H2B	417	292	261	118.834	110.948	0.933639	Down	0.421134	0.507705
RHTO_00844	transcription factor	1083	0	1	0.01	0.163677	16.3677	Up	0.478456	0.565603
RHTO_00845	acyl-CoA thioesteraes 11	1668	146	103	14.8542	10.946	0.736895	Down	0.0172368	0.0302926
RHTO_00846	sodium/potassium-transporting ATPase subunit alpha	3228	50	27	2.62863	1.48267	0.564046	Down	0.0151258	0.0269151
RHTO_00847	mitochondrial large subunit ribosomal protein L45	831	831	575	169.705	122.654	0.72275	Down	1.65e-09	6.3e-09
RHTO_00848	hypothetical protein	978	77	24	13.3612	4.34998	0.325568	Down	2.48e-07	7.88e-07
RHTO_00849	CCR4-NOT transcription complex subunit 6	2292	1490	1625	110.323	125.676	1.13917	Up	0.000278304	0.000643295
RHTO_00850	ATPase assembly factor ATP10	978	367	327	63.6826	59.2685	0.930685	Down	0.34554	0.429902
RHTO_00851	COMPASS (Complex proteins associated with Set1p) component shg1	765	70	64	15.5285	14.8297	0.954999	Down	0.792814	0.836918
RHTO_00852	autophagy-related protein 11	4458	448	595	17.0542	23.6587	1.38727	Up	1.44e-07	4.71e-07
RHTO_00853	hypothetical protein	2670	345	104	21.9281	6.90458	0.314873	Down	3.51e-29	3.27e-28
RHTO_00854	hypothetical protein	1299	613	598	80.0839	81.6031	1.01897	Up	0.743188	0.794315
RHTO_00855	Heterokaryon incompatibility Het-C family protein	2403	1072	2670	75.7068	196.957	2.60158	Up	8.89e-171	3.65e-169
RHTO_00856	sterol 24-C-methyltransferase	1080	1376	439	216.216	72.0536	0.333248	Down	1.08e-103	2.93e-102
RHTO_00857	#N/A	473	8057	6706	2890.72	2513.14	0.869383	Down	2.22e-17	1.33e-16
RHTO_00858	hypothetical protein	750	4	4	0.905092	0.945396	1.04453	Up	0.946434	0.96311
RHTO_00859	acyl-CoA-binding protein, ACBP	1521	108	100	12.05	11.6543	0.967158	Down	0.81189	0.854565
RHTO_00860	Armadillo-type fold containing protein	2307	225	135	16.5512	10.3729	0.626718	Down	1.37e-05	3.68e-05
RHTO_00861	nucleoporin Nup44	1518	246	276	27.5015	32.2294	1.17191	Up	0.0702542	0.107927
RHTO_00862	thiamin pyrophosphokinase-related protein	1707	221	377	21.9711	39.1492	1.78185	Up	3.91e-12	1.79e-11
RHTO_00863	Rho guanyl-nucleotide exchange factor	4701	176	83	6.35355	3.1297	0.492591	Down	4.19e-08	1.44e-07
RHTO_00864	ATP-binding cassette transporter	5079	466	557	15.5705	19.4398	1.24851	Up	0.0003967	0.000896173
RHTO_00865	nuclear distribution protein nudE homolog 1	1722	104	89	10.2493	9.16161	0.893877	Down	0.43928	0.526396
RHTO_00866	nucleobase transmembrane transporter	1593	336	27	35.7946	3.00444	0.0839355	Down	2.2e-66	4.11e-65
RHTO_00867	cell division cycle 14	2490	227	229	15.4711	16.3024	1.05373	Up	0.575846	0.649978
RHTO_00868	candidate lipase/esterase from carbohydrate esterase family CE10	1479	37	21	4.24549	2.5169	0.592842	Down	0.0540842	0.0854243
RHTO_00869	oxoglutarate/iron-dependent oxygenase	1185	33	94	4.72595	14.0613	2.97533	Up	9.38e-09	3.39e-08
RHTO_00870	Major Facilitator Superfamily protein	1422	8	33	0.954738	4.11367	4.30869	Up	3.82e-05	9.81e-05
RHTO_00871	DNA lyase	1512	52	54	5.8364	6.33077	1.0847	Up	0.675178	0.735233
RHTO_00872	DNA-(apurinic or apyrimidinic site) lyase	1458	34	18	3.95745	2.18842	0.552987	Down	0.0400356	0.0650926
RHTO_00873	acetyl xylanesterase, carbohydrate esterase family 5 protein	486	3	1	1.04756	0.364736	0.348177	Down	0.402818	0.489176
RHTO_00874	heparinase II/III family protein	2433	1053	1411	73.448	102.802	1.39965	Up	1.01e-16	5.92e-16
RHTO_00875	conserved hypothetical protein	453	74	39	27.7222	15.2609	0.550496	Down	0.00213242	0.00434776
RHTO_00876	hypothetical protein	1959	133	177	11.5216	16.016	1.39009	Up	0.00394612	0.00775218
RHTO_00877	hypothetical protein	648	1	4	0.26189	1.09421	4.17812	Up	0.198992	0.270227
RHTO_00878	DNA-directed RNA polymerase II subunit RPB2	3762	1366	1633	61.6206	76.9453	1.2487	Up	1.28e-09	4.91e-09
RHTO_00879	C6 transcription factor	2601	137	84	8.93869	5.72471	0.640442	Down	0.00115487	0.00245253
RHTO_00880	CS and HSP20-like domain protein	2103	200	247	16.1393	20.8196	1.29	Up	0.00729326	0.0137255
RHTO_00881	cell-cycle checkpoint protein	1500	45	14	5.09114	1.65444	0.324965	Down	8.51e-05	0.000209185
RHTO_00882	essential protein Yae1, N-terminal	495	13	23	4.45689	8.2364	1.84802	Up	0.0745868	0.114165
RHTO_00883	pre-mRNA-splicing factor CWC25	987	74	213	12.7236	38.254	3.00655	Up	2.66e-18	1.66e-17
RHTO_00884	protein disulfide oxidoreductase	474	1	1	0.358027	0.37397	1.04453	Up	0.967334	0.976276
RHTO_00885	reverse transcriptase	3297	8	26	0.41178	1.39788	3.39472	Up	0.00121338	0.00256924
RHTO_00886	Endonuclease/exonuclease/phosphatase superfamily protein	2241	14	25	1.06018	1.97748	1.86523	Up	0.0594954	0.0928305
RHTO_00889	hypothetical protein	1065	1	2	0.159347	0.332886	2.08906	Up	0.59269	0.665034
RHTO_00890	WD repeat domain 75	2859	2084	1763	123.702	109.308	0.883641	Down	0.000129564	0.000311407
RHTO_00891	STE/STE11/cdc15 protein kinase	3807	212	129	9.45033	6.0065	0.635587	Down	3.98e-05	0.000102022
RHTO_00892	pseudouridylate synthase	2013	517	387	43.5854	34.0786	0.781883	Down	0.000238544	0.000555256
RHTO_00893	low temperature viability protein	1932	651	633	57.1831	58.078	1.01565	Up	0.780356	0.825735
RHTO_00894	Yip1 domain family, member 5	789	283	112	60.87	25.1626	0.413383	Down	9.71e-17	5.67e-16
RHTO_00895	histone-lysine N-methyltransferase	3894	421	264	18.3476	12.0177	0.655002	Down	4.97e-08	1.7e-07
RHTO_00896	sensor histidine kinase/response regulator	3843	312	469	13.7777	21.633	1.57014	Up	4.37e-10	1.74e-09
RHTO_00897	hst3 protein	1776	141	68	13.4732	6.78705	0.503745	Down	1.79e-06	5.26e-06
RHTO_00898	dual specificity phosphatase ibp1	525	60	36	19.3948	12.1551	0.626718	Down	0.0255158	0.043379
RHTO_00899	ATP-dependent rna helicase dbp7	2847	674	607	40.176	37.7934	0.940697	Down	0.27496	0.352887
RHTO_00900	hypothetical protein	3210	103	55	5.44535	3.03719	0.557759	Down	0.000368498	0.000838404
RHTO_00901	protein disulfide-isomerase	2244	505	552	38.1911	43.6045	1.14174	Up	0.0312622	0.0520058
RHTO_00902	hypothetical protein	5301	606	267	19.4003	8.92829	0.460214	Down	4.63e-28	4.17e-27
RHTO_00903	hypothetical protein	1161	23	24	3.36194	3.66432	1.08994	Up	0.767392	0.815156
RHTO_00904	hypothetical protein	1176	3	6	0.43292	0.904396	2.08906	Up	0.309184	0.390832
RHTO_00905	hypothetical protein	1143	4	6	0.593892	0.930508	1.5668	Up	0.500788	0.58165
RHTO_00906	NADH dehydrogenase (ubiquinone) flavoprotein 1	1554	6943	8434	758.211	962.05	1.26884	Up	3.99e-49	5.9e-48
RHTO_00907	vesicle transport protein SEC22	684	401	569	99.4906	147.459	1.48214	Up	1.19e-09	4.58e-09
RHTO_00908	conserved hypothetical protein	1926	659	559	58.0661	51.4482	0.886028	Down	0.0352536	0.0580999
RHTO_00909	coatomer protein complex, subunit epsilon	936	609	460	110.417	87.1158	0.788972	Down	0.000117755	0.000284482
RHTO_00910	hypothetical protein	882	0	3	0.01	0.602931	60.2931	Up	0.114461	0.166713
RHTO_00911	nucleotide-binding protein	1032	225	266	36.9996	45.6895	1.23487	Up	0.0196804	0.0342174
RHTO_00913	hypothetical protein	1029	7	7	1.15445	1.20586	1.04453	Up	0.93164	0.953167
RHTO_00914	hypothetical protein	1239	3	4	0.410907	0.572273	1.39271	Up	0.67946	0.738886
RHTO_00915	conserved hypothetical protein	3168	895	683	47.9437	38.2165	0.797111	Down	7.51e-06	2.08e-05
RHTO_00916	hypothetical protein	1209	2	4	0.280736	0.586474	2.08906	Up	0.418176	0.504979
RHTO_00917	hypothetical protein	1326	0	3	0.01	0.401045	40.1045	Up	0.114461	0.166682
RHTO_00918	hypothetical protein	1641	109	97	11.2723	10.478	0.929536	Down	0.602858	0.671246
RHTO_00919	hypothetical protein	282	2	3	1.20358	1.88576	1.5668	Up	0.64712	0.712073
RHTO_00920	hypothetical protein	834	2	15	0.406966	3.18816	7.83398	Up	0.000958434	0.00205674
RHTO_00921	U3 small nucleolar ribonucleoprotein protein IMP4	855	515	475	102.22	98.4787	0.963402	Down	0.558582	0.632731
RHTO_00922	hypothetical protein	1452	411	376	48.0362	45.9025	0.95558	Down	0.525182	0.60148
RHTO_00923	integral membrane DUF1751 family protein	1098	939	445	145.13	71.841	0.495012	Down	1.65e-36	1.87e-35
RHTO_00924	NEFA-interacting nuclear protein NIP30	780	269	186	58.5264	42.2701	0.72224	Down	0.000596912	0.00131674
RHTO_00925	peptidyl-tRNA hydrolase, PTH1 family	824	749	368	154.258	79.1654	0.513201	Down	3.91e-27	3.44e-26
RHTO_00926	indole-diterpene biosynthesis protein PaxU	891	123	76	23.4272	15.12	0.645401	Down	0.0024397	0.00492513
RHTO_00927	extracellular SCP domain protein Pry1	1266	2	4	0.268096	0.560069	2.08906	Up	0.418176	0.505515
RHTO_00928	zeta toxin, P-loop nucleoside triphosphate hydrolase	1314	280	286	36.1623	38.5821	1.06691	Up	0.440788	0.527727
RHTO_00929	thioredoxin	1902	324	1348	28.9087	125.63	4.34576	Up	2.63e-158	9.98e-157
RHTO_00930	hypothetical protein	642	95	69	25.1121	19.0515	0.758659	Down	0.080513	0.121855
RHTO_00931	amino acid transmembrane transporter	1656	186	355	19.061	37.9999	1.99359	Up	5.18e-15	2.79e-14
RHTO_00932	hypothetical protein	1194	224	220	31.8374	32.6613	1.02588	Up	0.787026	0.831579
RHTO_00933	hypothetical protein	420	0	1	0.01	0.422052	42.2052	Up	0.478456	0.560696
RHTO_00934	hypothetical protein	1344	0	5	0.01	0.659456	65.9456	Up	0.0273822	0.0461973
RHTO_00935	5'-3' exoribonuclease 2	3432	1990	2686	98.401	138.731	1.40985	Up	1.55e-31	1.54e-30
RHTO_00936	U3 snoRNP-associated protein Esf2	981	236	243	40.826	43.9089	1.07551	Up	0.425482	0.512095
RHTO_00937	hypothetical protein	1134	0	1	0.01	0.156315	15.6315	Up	0.478456	0.560614
RHTO_00938	hypothetical protein	1026	2	4	0.330808	0.691079	2.08906	Up	0.418176	0.505056
RHTO_00939	hypothetical protein	1200	91	48	12.8693	7.09047	0.550961	Down	0.00066035	0.00144826
RHTO_00940	hypothetical protein	1167	11	26	1.59962	3.94927	2.46889	Up	0.00947256	0.0174477
RHTO_00941	MFS transporter	1371	102	118	12.6257	15.2567	1.20838	Up	0.161384	0.224709
RHTO_00942	dihydroneopterin aldolase / 2-amino-4-hydroxy-6-hydroxymethyldihydropteridine diphosphokinase / dihydropteroate synthase	2427	1219	860	85.2369	62.8121	0.736912	Down	5.19e-12	2.36e-11
RHTO_00943	NmrA-like domain containing protein	888	10	16	1.91109	3.1939	1.67125	Up	0.204242	0.275573
RHTO_00944	hypothetical protein	831	4	10	0.81687	2.13311	2.61133	Up	0.0997782	0.148005
RHTO_00945	hypothetical protein	1044	1	0	0.162552	0.01	0.0615186	Down	0.522018	0.600012
RHTO_00947	U3 snoRNP-associated protein Rrp5	4695	2543	2875	91.9188	108.547	1.1809	Up	9.68e-10	3.76e-09
RHTO_00948	alpha/beta hydrolase, epoxide hydrolase-like	1068	38	120	6.03818	19.917	3.29852	Up	4.26e-12	1.95e-11
RHTO_00949	pyridoxal 4-dehydrogenase	999	80	35	13.59	6.21037	0.456982	Down	6.37e-05	0.000159618
RHTO_00950	protein of carbohydrate kinase, FGGY type family	1803	932	803	87.7231	78.9468	0.899955	Down	0.02851	0.0477463
RHTO_00951	WD repeat protein	3912	640	458	27.7635	20.753	0.747492	Down	1.74e-06	5.11e-06
RHTO_00952	hypothetical protein	1242	8	23	1.09311	3.28262	3.00303	Up	0.00482118	0.00932641
RHTO_00953	hypothetical protein	1626	246	36	25.6749	3.92461	0.152858	Down	6.78e-38	7.95e-37
RHTO_00954	hypothetical protein	1227	5	15	0.691543	2.16701	3.13359	Up	0.0205358	0.0355419
RHTO_00955	ribosome biogenesis large subunit GTPase 1	2040	985	997	81.9407	86.6323	1.05726	Up	0.215122	0.288592
RHTO_00956	digestive organ expansion factor	2115	1230	990	98.6935	82.9736	0.84072	Down	4.66e-05	0.000118677
RHTO_00957	ubiquitin carboxyl-terminal hydrolase 10	2124	1131	1128	90.3653	94.139	1.04176	Up	0.330774	0.414899
RHTO_00958	hypothetical protein	987	3	5	0.51582	0.897982	1.74088	Up	0.46588	0.553198
RHTO_00959	hypothetical protein	1428	68	164	8.08117	20.3578	2.51916	Up	1.95e-11	8.47e-11
RHTO_00960	hypothetical protein	1419	136	99	16.2649	12.3671	0.760357	Down	0.037672	0.0616142
RHTO_00961	hypothetical protein	1347	3	5	0.377961	0.657987	1.74088	Up	0.46588	0.553858
RHTO_00962	hypothetical protein	1479	44	25	5.04869	2.99631	0.593483	Down	0.0356608	0.0586255
RHTO_00963	hypothetical protein	1461	328	129	38.0993	15.6514	0.410806	Down	2.34e-19	1.54e-18
RHTO_00964	exocyst complex component, sec8 subunit	4419	865	787	33.2189	31.5693	0.950342	Down	0.3015	0.38288
RHTO_00968	cell polarity protein, Tea1	4557	1291	1005	48.0774	39.0933	0.813132	Down	8.12e-07	2.46e-06
RHTO_00969	hypothetical protein	351	6	36	2.90093	18.1807	6.26718	Up	8.18e-07	2.48e-06
RHTO_00970	exosome complex protein LRP1	867	221	134	43.2581	27.3968	0.633335	Down	2.4e-05	6.29e-05
RHTO_00971	splicing factor 3B subunit 5	261	302	169	196.363	114.779	0.584522	Down	1.25e-08	4.48e-08
RHTO_00972	hypothetical protein	1662	3	5	0.306326	0.533278	1.74088	Up	0.46588	0.553363
RHTO_00973	MFS multidrug transporter	1608	64	74	6.75441	8.15757	1.20774	Up	0.269054	0.346032
RHTO_00974	antibiotic biosynthesis monooxygenase	312	112	19	60.9196	10.7948	0.177197	Down	1.37e-16	7.97e-16
RHTO_00975	translation initiation factor 5B	3693	2342	3387	107.622	162.574	1.5106	Up	4.15e-54	6.72e-53
RHTO_00976	hypothetical protein	1077	12	14	1.89086	2.30424	1.21862	Up	0.618464	0.685844
RHTO_00977	hypothetical protein	1110	9	14	1.37598	2.23573	1.62483	Up	0.259294	0.336575
RHTO_00978	hypothetical protein	1011	2	2	0.335716	0.350666	1.04453	Up	0.959174	0.969391
RHTO_00979	glycosyltransferase family 8 protein	1011	44	29	7.38576	5.08466	0.688441	Down	0.118654	0.172002
RHTO_00980	conserved hypothetical protein	1950	118	217	10.2693	19.726	1.92087	Up	5.32e-09	1.96e-08
RHTO_00981	hypothetical protein	3441	142	74	7.00321	3.81208	0.544333	Down	1.46e-05	3.92e-05
RHTO_00982	hypothetical protein	309	2	2	1.09841	1.14732	1.04453	Up	0.959174	0.972721
RHTO_00983	glutaminase GtaA	2247	93	21	7.02382	1.65665	0.235862	Down	1.57e-11	6.86e-11
RHTO_00984	MFS transporter	1590	1819	1199	194.146	133.671	0.688506	Down	4e-24	3.18e-23
RHTO_00985	Carbohydrate-binding domain family 9-like	1374	3	12	0.370534	1.54814	4.17812	Up	0.0168816	0.0297274
RHTO_00986	endoplasmic reticulum protein	3537	336	327	16.1212	16.3881	1.01655	Up	0.8319	0.871941
RHTO_00987	chromatin remodelling complex ATPase chain ISW1	3471	2460	2641	120.275	134.874	1.12138	Up	4.31e-05	0.000110012
RHTO_00988	cytochrome b561/ferric reductase transmembrane domain protein	681	2	0	0.498398	0.01	0.0200643	Down	0.266694	0.344665
RHTO_00989	set domain containing protein	867	113	82	22.1184	16.7652	0.757978	Down	0.055701	0.0877519
RHTO_00990	transcription initiation factor TFIIIB, Bdp1 subunit	2592	415	491	27.1711	33.5785	1.23582	Up	0.00146917	0.00308058
RHTO_00991	PBSP domain protein	807	51	21	10.7248	4.61276	0.430101	Down	0.000736056	0.00160415
RHTO_00992	transcription factor jumonji/aspartyl beta-hydroxylase domain containing protein	1725	157	182	15.4456	18.7024	1.21086	Up	0.0787616	0.119682
RHTO_00993	triacylglycerol lipase	2151	377	184	29.7437	15.1632	0.509797	Down	1.23e-14	6.5e-14
RHTO_00994	zinc finger, CCCH-type protein	2544	1489	1391	99.3279	96.9226	0.975784	Down	0.511298	0.591272
RHTO_00995	DNA repair protein rad5	4470	399	453	15.1481	17.9641	1.1859	Up	0.0129332	0.023363
RHTO_00996	hypothetical protein	1083	3	0	0.470096	0.01	0.0212722	Down	0.136251	0.193984
RHTO_00997	hypothetical protein	1053	5	12	0.805815	2.02008	2.50687	Up	0.0791078	0.120162
RHTO_00998	hypothetical protein	1380	190	65	23.3651	8.34928	0.357339	Down	2.19e-14	1.14e-13
RHTO_00999	hypothetical protein	1074	18	9	2.84421	1.48543	0.522265	Down	0.110632	0.162114
RHTO_01000	BUD22 family protein	1767	327	326	31.4054	32.7036	1.04134	Up	0.604336	0.672234
RHTO_01001	lysophospholipid hydrolase	5094	516	394	17.1903	13.7105	0.797568	Down	0.00069575	0.00152255
RHTO_01002	DUF2305 family protein	1356	365	271	45.6801	35.4262	0.775528	Down	0.00146314	0.00306874
RHTO_01003	hypothetical protein	2109	1435	391	115.47	32.8636	0.284607	Down	3.17e-130	1.03e-128
RHTO_01004	hypothetical protein	1038	17	3	2.77936	0.512317	0.184329	Down	0.00207006	0.00423252
RHTO_01005	hypothetical protein	651	0	2	0.01	0.544583	54.4583	Up	0.234018	0.309307
RHTO_01006	hypothetical protein	651	0	1	0.01	0.272291	27.2291	Up	0.478456	0.56343
RHTO_01007	Domain of unknown function DUF2231	642	10	10	2.64337	2.76109	1.04453	Up	0.919538	0.944422
RHTO_01008	transcription factor	1284	6	12	0.793012	1.65665	2.08906	Up	0.139635	0.198059
RHTO_01009	homeodomain transcription factor HD1	1260	6	13	0.808117	1.82889	2.26315	Up	0.0944402	0.140768
RHTO_01010	mitochondrial carrier protein	993	422	359	72.1202	64.0855	0.888593	Down	0.0999826	0.148143
RHTO_01011	Pectin lyase fold/virulence factor superfamily protein	1668	224	257	22.7901	27.3119	1.19841	Up	0.047503	0.0759781
RHTO_01012	hypothetical protein	1641	849	173	87.7997	18.6876	0.212843	Down	1.54e-101	4.15e-100
RHTO_01013	PLC-like phosphodiesterase, TIM beta/alpha-barrel domain containing protein	918	89	22	16.4528	4.2481	0.258199	Down	2.59e-10	1.05e-09
RHTO_01014	hypothetical protein	492	1	0	0.344928	0.01	0.0289915	Down	0.522018	0.5982
RHTO_01015	conserved membrane protein	375	2247	459	1016.87	216.968	0.213369	Down	4.06e-265	2.49e-263
RHTO_01016	40S ribosomal protein s28	210	7581	9492	6126.34	8012.23	1.30783	Up	1.89e-68	3.66e-67
RHTO_01017	40S ribosomal protein s5	705	20364	16091	4901.94	4045.84	0.825355	Down	2.01e-74	4.23e-73
RHTO_01020	hypothetical protein	1479	28	230	3.2128	27.566	8.58007	Up	7.43e-43	9.69e-42
RHTO_01021	MFS multidrug transporter	1668	167	162	16.9908	17.2161	1.01326	Up	0.903842	0.932628
RHTO_01022	RNA binding protein	1008	174	143	29.2943	25.1472	0.858436	Down	0.176713	0.242996
RHTO_01023	DNA-directed RNA polymerase III subunit RPC8	711	257	133	61.3419	33.1587	0.540555	Down	3.7e-09	1.38e-08
RHTO_01024	centromeric protein E (cenp-e protein)	3867	241	176	10.5764	8.06777	0.762811	Down	0.00613482	0.0116889
RHTO_01025	hypothetical protein	582	1	0	0.291589	0.01	0.0342949	Down	0.522018	0.600358
RHTO_01026	protein DGCR14-like protein	1959	233	291	20.1844	26.3314	1.30454	Up	0.0024258	0.00489955
RHTO_01027	L-aspartate:2-oxoglutarate aminotransferase	1278	6293	6829	835.643	947.199	1.1335	Up	7.24e-13	3.47e-12
RHTO_01028	elongator complex protein 4	1503	180	182	20.3239	21.4648	1.05614	Up	0.602884	0.671181
RHTO_01029	conserved hypothetical protein	3279	39	65	2.01845	3.51388	1.74088	Up	0.00558482	0.0106998
RHTO_01030	U1 snRNP-associated protein Usp102	897	525	415	99.3255	82.0107	0.825676	Down	0.00347562	0.00686681
RHTO_01031	2-dehydropantoate 2-reductase [EC:1.1.1.169]	1788	663	451	62.9274	44.712	0.710533	Down	1.67e-08	5.92e-08
RHTO_01032	20S proteasome subunit,threonine-type endopeptidase	771	667	782	146.813	179.791	1.22462	Up	0.000117755	0.000284568
RHTO_01033	transmembrane receptor	1725	288	206	28.3333	21.1686	0.747129	Down	0.00132785	0.00279751
RHTO_01034	conserved hypothetical protein	1752	115	72	11.1393	7.28473	0.653967	Down	0.00435836	0.0084971
RHTO_01035	TPR domain containing protein	783	102	32	22.1071	7.24441	0.327696	Down	3.15e-09	1.18e-08
RHTO_01036	conserved hypothetical protein	1950	1143	47	99.473	4.27246	0.0429509	Down	6.38e-264	3.88e-262
RHTO_01037	autophagy-related protein 12	405	56	24	23.4653	10.5044	0.447656	Down	0.000657092	0.00144191
RHTO_01038	WD repeat protein, regulatory associated protein of mTOR	4530	1460	1550	54.6951	60.6525	1.10892	Up	0.00457402	0.00889145
RHTO_01039	mitochondrial ribosomal protein subunit L28	579	449	355	131.602	108.684	0.825854	Down	0.00695248	0.0130996
RHTO_01040	hypothetical protein	381	2	4	0.890838	1.86102	2.08906	Up	0.418176	0.504903
RHTO_01042	3-alpha(or 20-beta)-hydroxysteroid dehydrogenase	771	116	89	25.5327	20.4621	0.801407	Down	0.116271	0.168917
RHTO_01043	hypothetical protein	1818	11	40	1.02682	3.90015	3.79829	Up	1.82e-05	4.84e-05
RHTO_01044	#N/A	147	172	124	198.566	149.527	0.753034	Down	0.0157011	0.0278084
RHTO_01045	exosome complex component CSL4	555	75	62	22.9331	19.8022	0.863478	Down	0.39496	0.481099
RHTO_01046	rab GDP-dissociation inhibitor	1359	1433	1383	178.945	180.392	1.00808	Up	0.830456	0.870772
RHTO_01047	Zn(2)-C7 fungal-type transcription factor	2190	93	60	7.20664	4.85648	0.673891	Down	0.0164629	0.0290544
RHTO_01048	acyl-carrier protein	366	3325	2137	1541.72	1035	0.671327	Down	7.34e-48	1.06e-46
RHTO_01049	hypothetical protein	273	171	115	106.299	74.6707	0.702462	Down	0.00320664	0.00637012
RHTO_01050	phosphoribosylamine--glycine ligase / phosphoribosylformylglycinamidine cyclo-ligase	2391	1923	1979	136.488	146.717	1.07495	Up	0.0239874	0.0409641
RHTO_01051	asparaginyl-trna synthetase	1785	4119	2713	391.604	269.418	0.687985	Down	1.1e-52	1.75e-51
RHTO_01052	#N/A	639	530	2294	140.757	636.367	4.52104	Up	3.62e-277	2.27e-275
RHTO_01053	starch phosphorylase, glycosyltransferase family 35 protein	2655	1817	964	116.141	64.3617	0.55417	Down	6.14e-52	9.62e-51
RHTO_01055	hypothetical protein	1104	3	7	0.461154	1.12394	2.43724	Up	0.199695	0.270262
RHTO_01056	mmr1/hsr1 GTP binding protein	2163	304	535	23.8512	43.8442	1.83824	Up	5.2e-18	3.21e-17
RHTO_01057	pentafunctional AROM polypeptide	4908	7643	5706	264.273	206.083	0.77981	Down	2.83e-46	3.99e-45
RHTO_01058	β-1,3-N-acetylglucosaminyltransferase, glycosyltransferase family 49 protein	1725	218	104	21.4467	10.6871	0.498308	Down	1.71e-09	6.52e-09
RHTO_01059	RNA Polymerase II CTD phosphatase Fcp1	2661	416	391	26.5303	26.0463	0.981758	Down	0.794722	0.838821
RHTO_01060	hypothetical protein	255	192	92	127.778	63.9532	0.500504	Down	1.89e-08	6.67e-08
RHTO_01061	glycoside hydrolase family 23 protein	1014	1	1	0.167362	0.174814	1.04453	Up	0.967334	0.974918
RHTO_01062	ab-hydrolase associated lipase	2364	150	174	10.7681	13.0472	1.21166	Up	0.0846328	0.127485
RHTO_01063	RNA-binding protein Rnp24	1770	339	640	32.5028	64.0946	1.97197	Up	3.41e-25	2.84e-24
RHTO_01064	carnitine O-acetyltransferase	1977	598	1558	51.332	139.693	2.72137	Up	1.4e-107	3.92e-106
RHTO_01065	nuclear GTP-binding protein	2340	1025	1079	74.3364	81.7373	1.09956	Up	0.0295172	0.0492984
RHTO_01066	guanine nucleotide binding protein beta subunit 2	1050	656	724	106.025	122.226	1.1528	Up	0.0082994	0.0154331
RHTO_01067	uracil phosphoribosyltransferase	684	332	303	82.3713	78.5238	0.953291	Down	0.548136	0.623291
RHTO_01068	PH domain containing protein	3762	318	371	14.3451	17.4811	1.21862	Up	0.00958034	0.0176177
RHTO_01069	zinc finger, RING-type protein	2511	5	107	0.337922	7.55356	22.353	Up	2.92e-27	2.57e-26
RHTO_01070	ribonucleoside-diphosphate reductase subunit M2	1224	3917	591	543.083	85.5896	0.1576	Down	0	0
RHTO_01071	oxidoreductase,Oxoglutarate/iron-dependent oxygenase family	1080	31	130	4.87115	21.3371	4.38029	Up	8.46e-17	4.96e-16
RHTO_01072	30S ribosomal protein s12	537	866	537	273.676	177.262	0.647705	Down	1.16e-15	6.4e-15
RHTO_01073	hypothetical protein	1065	145	48	23.1053	7.98926	0.345776	Down	8.83e-12	3.95e-11
RHTO_01074	beta-ketoadipate enol-lactone hydrolase	948	3	2	0.53704	0.37397	0.696354	Down	0.72877	0.781841
RHTO_01075	zinc finger, C3HC4 RING-type protein	1320	74	42	9.51375	5.64014	0.592842	Down	0.0061313	0.0116849
RHTO_01076	prolyl oligopeptidase	2262	1193	1057	89.5038	82.8318	0.925456	Down	0.0666402	0.103111
RHTO_01077	ACE1 transcription factor	1290	294	222	38.6769	30.5055	0.788727	Down	0.00743744	0.0139704
RHTO_01078	COX1 assembly protein, Shy1	930	1463	444	266.966	84.6282	0.317	Down	2.77e-117	8.45e-116
RHTO_01079	amino acid transmembrane transporter	1800	19	201	1.79133	19.7942	11.05	Up	1.49e-41	1.9e-40
RHTO_01080	conserved hypothetical protein	264	58	25	37.2836	16.7861	0.450229	Down	0.000563738	0.00124909
RHTO_01081	conserved hypothetical protein	603	176	74	49.5324	21.7535	0.439178	Down	6.01e-10	2.37e-09
RHTO_01082	transcription factor	1419	721	4633	86.2277	578.755	6.71194	Up	0	0
RHTO_01083	serine-tRNA ligase	1542	446	457	49.0845	52.5348	1.07029	Up	0.307278	0.388978
RHTO_01084	anaphase promoting complex subunit 10	549	59	62	18.2378	20.0186	1.09764	Up	0.608284	0.675777
RHTO_01085	hypothetical protein	3297	30	29	1.54417	1.55917	1.00971	Up	0.96769	0.971958
RHTO_01086	splicing factor 3A subunit 2	663	451	409	115.44	109.351	0.947257	Down	0.428168	0.514706
RHTO_01087	MFS transporter, sucrose transport protein	2784	265	159	16.1536	10.1238	0.626718	Down	2.34e-06	6.81e-06
RHTO_01088	SDA1 domain protein	2853	883	549	52.5234	34.1103	0.649431	Down	8.78e-16	4.87e-15
RHTO_01089	nucleoside-diphosphate-sugar epimerases	774	182	329	39.9047	75.3477	1.88819	Up	2.04e-12	9.6e-12
RHTO_01090	oxidoreductase,Oxoglutarate/iron-dependent oxygenase family	996	384	427	65.4283	75.9947	1.1615	Up	0.0331696	0.0549952
RHTO_01091	conserved hypothetical protein	1554	12	12	1.31046	1.36882	1.04453	Up	0.912402	0.939393
RHTO_01092	hypothetical protein	957	3	3	0.53199	0.555679	1.04453	Up	0.952378	0.967553
RHTO_01093	mitochondrial import inner membrane translocase subunit TIM8	282	657	370	395.376	232.577	0.588244	Down	9.04e-17	5.29e-16
RHTO_01094	LisH dimerisation motif containing protein (partial sequence c terminus)	692	279	253	68.4214	64.8081	0.947191	Down	0.533124	0.609088
RHTO_01095	DNA polymerase alpha catalytic subunit (partial sequence c terminus)	1800	304	181	28.6612	17.8246	0.621908	Down	2.88e-07	9.11e-07
RHTO_01096	transposon tx1 uncharacterized 149 kda	3321	13	6	0.664306	0.320256	0.482091	Down	0.139632	0.198196
RHTO_01097	zinc finger, CCHC-type domain containing protein	1815	18	18	1.68302	1.75797	1.04453	Up	0.893878	0.924621
RHTO_01098	hypothetical protein	597	34	35	9.66492	10.3922	1.07525	Up	0.762438	0.811408
RHTO_01099	hypothetical protein	978	52	62	9.02315	11.2374	1.2454	Up	0.243452	0.319025
RHTO_01100	hypothetical protein	3393	336	613	16.8054	32.0252	1.90565	Up	2.5e-22	1.87e-21
RHTO_01101	proton-dependent oligopeptide transporter, POT family	1815	86	123	8.0411	12.0128	1.49392	Up	0.00405036	0.00793934
RHTO_01102	Ras-related protein Rap-11A	663	1438	860	368.077	229.932	0.624684	Down	1.55e-28	1.42e-27
RHTO_01103	protein of XAP5 family	975	371	434	64.5748	78.9042	1.2219	Up	0.00453452	0.00882327
RHTO_01104	vacuolar protein sorting VPS41	3174	191	158	10.2122	8.82399	0.864062	Down	0.174663	0.240467
RHTO_01105	hypothetical protein	315	3	26	1.61623	14.6311	9.0526	Up	4.94e-06	1.39e-05
RHTO_01106	serine/threonine/tyrosine-interacting protein	720	158	92	37.2407	22.6501	0.608208	Down	0.000120145	0.000290081
RHTO_01107	ubiquinone biosynthesis monooxygenase COQ7	783	163	94	35.328	21.2805	0.602367	Down	7.11e-05	0.000176555
RHTO_01108	hypothetical protein	1383	0	5	0.01	0.640859	64.0859	Up	0.0273822	0.0461875
RHTO_01109	hypothetical protein	2601	10	9	0.652459	0.613362	0.940077	Down	0.90128	0.930708
RHTO_01110	ATP-dependent rna helicase dbp8	1557	276	134	30.0825	15.2557	0.507127	Down	3.17e-11	1.36e-10
RHTO_01111	Armadillo-type fold domain containing protein	2457	604	306	41.7182	22.0765	0.529183	Down	1.25e-20	8.63e-20
RHTO_01112	hypothetical protein	813	9	18	1.87865	3.92461	2.08906	Up	0.0678596	0.104834
RHTO_01113	hypothetical protein	750	11	0	2.489	0.01	0.00401768	Down	0.000632354	0.00139223
RHTO_01114	diamine N-acetyltransferase	534	376	240	119.492	79.6682	0.666722	Down	7.12e-07	2.16e-06
RHTO_01115	breast carcinoma amplified sequence 2	693	361	293	88.4032	74.9461	0.847777	Down	0.0355584	0.0585417
RHTO_01116	acyl-CoA thioesterase 8	1008	353	326	59.4303	57.3287	0.964637	Down	0.640292	0.706609
RHTO_01117	conserved hypothetical protein	1248	0	3	0.01	0.42611	42.611	Up	0.114461	0.167048
RHTO_01119	minichromosome maintenance protein 6	2754	810	394	49.9131	25.3599	0.50808	Down	6.65e-30	6.3e-29
RHTO_01120	hypothetical protein	1065	7	18	1.11543	2.99597	2.68594	Up	0.0217588	0.0374876
RHTO_01121	hypothetical protein	903	5	7	0.939671	1.37412	1.46234	Up	0.527532	0.603998
RHTO_01122	ATP-binding cassette, sub-family F, member 2	1890	6230	8299	559.397	778.357	1.39142	Up	2.19e-87	5.21e-86
RHTO_01123	Armadillo-type fold domain containing protein	1815	7	8	0.654508	0.781319	1.19375	Up	0.736004	0.78854
RHTO_01124	hypothetical protein	2766	233	188	14.2954	12.0482	0.842797	Down	0.0809876	0.122457
RHTO_01126	conserved hypothetical protein	2241	168	191	12.7222	15.108	1.18753	Up	0.103985	0.153503
RHTO_01127	oxoglutarate/iron-dependent oxygenase	753	23	10	5.18354	2.35407	0.454144	Down	0.0335048	0.0554241
RHTO_01128	Cell division protein Cdc14	1773	131	122	12.5388	12.1974	0.972769	Down	0.8281	0.868644
RHTO_01129	hypothetical protein	1182	11	14	1.57932	2.09955	1.3294	Up	0.484518	0.566467
RHTO_01130	CCR4-NOT transcription complex subunit 7/8	936	700	439	126.916	83.1388	0.65507	Down	2.04e-12	9.57e-12
RHTO_01131	DnaJ homologue, subfamily C, member 28, conserved domain protein	1239	139	112	19.0387	16.0237	0.841636	Down	0.175045	0.24091
RHTO_01132	chromosome transmission fidelity protein	1755	141	54	13.6344	5.45421	0.400033	Down	1.73e-09	6.57e-09
RHTO_01133	hypothetical protein	1029	182	120	30.0158	20.6719	0.688701	Down	0.00139625	0.00293464
RHTO_01134	hypothetical protein	546	4	10	1.24326	3.24655	2.61133	Up	0.0997782	0.147868
RHTO_01135	chromosome transmission fidelity protein	1704	139	113	13.8433	11.755	0.849151	Down	0.197378	0.268356
RHTO_01136	tyrosine aminotransferase	1350	656	571	82.4639	74.9751	0.909187	Down	0.0962482	0.143115
RHTO_01137	hypothetical protein	852	0	6	0.01	1.24832	124.832	Up	0.0133929	0.0241224
RHTO_01138	helicase SWR1	5283	980	1100	31.4803	36.9085	1.17243	Up	0.00028918	0.000666502
RHTO_01139	protein of 14-3-3 protein family	792	3883	3109	832.024	695.842	0.836324	Down	9.65e-14	4.86e-13
RHTO_01140	Armadillo repeat containing protein	2442	232	204	16.1226	14.8081	0.918466	Down	0.376582	0.462459
RHTO_01141	endoglucanase	1278	15	4	1.99184	0.55481	0.278541	Down	0.0154511	0.0274326
RHTO_01142	Rho guanyl-nucleotide exchange factor	3963	462	482	19.7839	21.5595	1.08975	Up	0.186712	0.255204
RHTO_01143	cell division control protein 7	2016	253	140	21.2973	12.3098	0.578001	Down	1.14e-07	3.78e-07
RHTO_01144	conserved hypothetical protein	756	79	9	17.7337	2.11026	0.118997	Down	1.07e-14	5.65e-14
RHTO_01145	hypothetical protein	864	545	260	107.048	53.3426	0.498308	Down	1.49e-21	1.07e-20
RHTO_01146	argonaute family member	3030	137	108	7.67312	6.31824	0.823425	Down	0.131308	0.188021
RHTO_01147	conserved hypothetical protein	1182	31	25	4.4508	3.74919	0.842363	Down	0.529176	0.605185
RHTO_01148	chitin synthase	1476	707	627	81.2881	75.3002	0.926337	Down	0.16322	0.226908
RHTO_01149	histone deacetylase 1/2	1719	453	564	44.7215	58.1592	1.30047	Up	2.96e-05	7.67e-05
RHTO_01150	hypothetical protein	1278	91	58	12.0838	8.04474	0.665745	Down	0.0147714	0.0263256
RHTO_01151	exosome complex component RRP43	897	214	188	40.487	37.1518	0.917625	Down	0.390906	0.476744
RHTO_01152	hypothetical protein	903	97	69	18.2296	13.5449	0.743016	Down	0.0588162	0.0919147
RHTO_01153	hypothetical protein	534	1	0	0.317799	0.01	0.0314664	Down	0.522018	0.600618
RHTO_01154	prenylcysteine oxidase	1632	220	120	22.8769	13.0339	0.569744	Down	4.31e-07	1.34e-06
RHTO_01155	hypothetical protein	2004	441	326	37.3452	28.836	0.772147	Down	0.00037869	0.000859385
RHTO_01156	mitochondrial distribution and morphology protein 31	2259	888	577	66.7099	45.2767	0.67871	Down	2.44e-13	1.2e-12
RHTO_01157	SNARE protein YKT6	639	552	454	146.599	125.942	0.859088	Down	0.0164091	0.0289658
RHTO_01158	hypothetical protein	861	1	1	0.197102	0.205879	1.04453	Up	0.967334	0.973195
RHTO_01159	molybdopterin binding domain containing protein	948	223	173	39.92	32.3484	0.810331	Down	0.0376528	0.0615954
RHTO_01160	conserved domain protein	285	71	10	42.2773	6.21971	0.147117	Down	3.9e-12	1.79e-11
RHTO_01161	conserved hypothetical protein	1821	81	105	7.54864	10.221	1.35402	Up	0.0399158	0.0649375
RHTO_01162	Golgi transport protein Sly1	2151	1094	1155	86.3119	95.1824	1.10277	Up	0.0203746	0.0353012
RHTO_01163	tRNA pseudouridine synthase B	1212	366	331	51.2474	48.4106	0.944644	Down	0.45364	0.541406
RHTO_01164	hypothetical protein	2016	13	7	1.09433	0.615492	0.562439	Down	0.225312	0.30009
RHTO_01165	aryl-alcohol oxidase; vanillyl-alcohol oxidase	1806	6	8	0.563803	0.785212	1.39271	Up	0.548708	0.623585
RHTO_01166	peroxisomal membrane protein Pmp47	969	220	215	38.5294	39.3305	1.02079	Up	0.829242	0.869727
RHTO_01167	conserved hypothetical protein	669	101	18	25.6206	4.76937	0.186154	Down	1.21e-14	6.37e-14
RHTO_01168	cytochrome b5 type b (outer mitochondrial membrane)	405	899	725	376.702	317.32	0.842363	Down	0.000575066	0.00127242
RHTO_01169	hypothetical protein	399	4	3	1.7013	1.33279	0.783398	Down	0.774702	0.82106
RHTO_01170	hypothetical protein	1005	16	12	2.70177	2.11656	0.783398	Down	0.532882	0.609074
RHTO_01171	hypothetical protein	840	1	1	0.202029	0.211026	1.04453	Up	0.967334	0.974548
RHTO_01172	hypothetical protein	750	2	3	0.452546	0.709047	1.5668	Up	0.64712	0.712762
RHTO_01173	conserved hypothetical protein	672	369	201	93.186	53.0202	0.568972	Down	5.19e-11	2.2e-10
RHTO_01174	hypothetical protein	2913	28	37	1.63122	2.25152	1.38027	Up	0.19861	0.269755
RHTO_01175	glyoxal oxidase	1965	1975	1749	170.568	157.776	0.925004	Down	0.0175499	0.0307954
RHTO_01176	antibiotic biosynthesis monooxygenase domain containing protein	291	823	117	479.955	71.2702	0.148493	Down	5.42e-125	1.71e-123
RHTO_01177	BTB/POZ-like domain containing protein	1203	94	13	13.2604	1.91555	0.144456	Down	8.58e-16	4.76e-15
RHTO_01178	ribosome control protein 1 domain containing protein	3636	502	401	23.4301	19.5495	0.834376	Down	0.0067668	0.0127648
RHTO_01179	hypothetical protein	1524	79	51	8.79703	5.93199	0.674317	Down	0.027418	0.0461698
RHTO_01180	CCCH finger DNA binding protein	1770	316	248	30.2976	24.8367	0.819758	Down	0.0189473	0.0329932
RHTO_01181	Peptidyl-prolyl cis-trans isomerase, FKBP-type	480	439	191	155.209	70.5354	0.454454	Down	2.89e-21	2.05e-20
RHTO_01182	hypothetical protein	351	9	4	4.3514	2.02008	0.464236	Down	0.207652	0.279748
RHTO_01183	argonaute	2877	10	10	0.589867	0.616134	1.04453	Up	0.919538	0.944544
RHTO_01184	hypothetical protein	777	3	5	0.65523	1.14068	1.74088	Up	0.46588	0.553528
RHTO_01185	hypothetical protein	3396	568	277	28.3841	14.4586	0.509392	Down	2.54e-21	1.81e-20
RHTO_01186	hypothetical protein	912	9	13	1.67472	2.52676	1.50877	Up	0.348074	0.432043
RHTO_01187	hypothetical protein	831	8	5	1.63374	1.06656	0.652832	Down	0.473404	0.560712
RHTO_01188	hypothetical protein	1005	8	6	1.35088	1.05828	0.783398	Down	0.668374	0.729418
RHTO_01189	hypothetical protein	666	2	2	0.509624	0.532317	1.04453	Up	0.959174	0.970129
RHTO_01190	AP-2 complex subunit alpha	2931	962	613	55.6997	37.0732	0.66559	Down	1.63e-15	8.96e-15
RHTO_01191	methylglutaconyl-CoA hydratase	903	25	21	4.69836	4.12236	0.877406	Down	0.665214	0.726467
RHTO_01192	long-chain acyl-CoA synthetase	1845	27	40	2.48348	3.84307	1.54745	Up	0.0785508	0.119452
RHTO_01193	bet3 family protein	603	200	141	56.2868	41.4493	0.736394	Down	0.00518084	0.0099858
RHTO_01194	Bestrophin/UPF0187 family protein	1392	53	16	6.46146	2.03749	0.31533	Down	1.34e-05	3.62e-05
RHTO_01195	mRNA binding post-transcriptional regulator (Csx1)	3225	871	594	45.8334	32.6491	0.712343	Down	1.32e-10	5.48e-10
RHTO_01196	transcription regulator	3216	363	538	19.1551	29.6539	1.54809	Up	8.17e-11	3.42e-10
RHTO_01197	hypothetical protein	1710	117	123	11.6114	12.7504	1.0981	Up	0.46852	0.555505
RHTO_01198	MFS transporter	1155	120	81	17.6317	12.4313	0.705058	Down	0.014581	0.0260036
RHTO_01199	zinc finger, CCHC-type protein	936	1754	1515	318.015	286.914	0.902203	Down	0.00332206	0.00658136
RHTO_01200	stomatin family protein	1032	405	1110	66.5992	190.659	2.86279	Up	6.12e-83	1.39e-81
RHTO_01201	Ricin B lectin domain protein	531	1	2	0.319594	0.667652	2.08906	Up	0.59269	0.665878
RHTO_01202	WD repeat protein, Prp8 binding protein	1071	794	746	125.813	123.471	0.981385	Down	0.71312	0.770444
RHTO_01203	metacaspase CasA	1389	727	762	88.8231	97.2451	1.09482	Up	0.080519	0.121841
RHTO_01204	carbonate dehydratase	606	6	56	1.68024	16.3806	9.74895	Up	5.29e-12	2.4e-11
RHTO_01205	succinyl-CoA synthetase alpha subunit	1014	3589	3995	600.661	698.383	1.16269	Up	5.39e-11	2.28e-10
RHTO_01206	peroxisomal carrier protein, adenine nucleotide transporter	999	192	219	32.6159	38.8592	1.19142	Up	0.0762772	0.116395
RHTO_01207	priA protein	822	986	531	203.563	114.508	0.562521	Down	8.65e-28	7.72e-27
RHTO_01208	negative regulator of the PHO system, protein serine/threonine kinase	990	680	514	116.565	92.0328	0.789542	Down	4.96e-05	0.000125708
RHTO_01209	tetratricopeptide repeat containg protein	1866	298	270	27.1018	25.6488	0.946387	Down	0.512978	0.592699
RHTO_01210	tetratricopeptide repeat containing protein	1467	81	65	9.3702	7.85413	0.838203	Down	0.290982	0.371298
RHTO_01211	DNA/RNA helicase, DEAD/DEAH box type	5436	1127	4050	35.1834	132.066	3.75364	Up	0	0
RHTO_01212	hypothetical protein	468	0	5	0.01	1.89382	189.382	Up	0.0273822	0.0462267
RHTO_01213	mitochondrial carrier protein	1539	756	680	83.3637	78.3223	0.939525	Down	0.238158	0.313531
RHTO_01214	hypothetical protein	1503	65	55	7.33919	6.48662	0.883833	Down	0.50347	0.583744
RHTO_01215	TPR-repeat containing protein	1836	537	243	49.6358	23.4611	0.472665	Down	9.28e-24	7.27e-23
RHTO_01216	protein of centromere protein Cenp-K family	900	64	34	12.0679	6.69655	0.554907	Down	0.00478922	0.00927133
RHTO_01217	hypothetical protein	1491	239	154	27.2028	18.3087	0.673045	Down	0.00010999	0.000266611
RHTO_01219	conserved hypothetical protein	2322	142	198	10.3781	15.1153	1.45646	Up	0.000580736	0.00128426
RHTO_01220	Sgf11, transcriptional regulation	1107	196	164	30.0471	26.261	0.873995	Down	0.203692	0.274924
RHTO_01221	MFS transporter	1569	238	328	25.7423	37.0566	1.43952	Up	1.67e-05	4.46e-05
RHTO_01222	conserved hypothetical protein	951	269	2006	48.0027	373.908	7.78932	Up	0	0
RHTO_01223	FHA domain containing protein	1527	256	128	28.4508	14.8589	0.522265	Down	7.22e-10	2.83e-09
RHTO_01224	enhancer of polycomb-like protein	2847	884	831	52.6937	51.7402	0.981906	Down	0.706088	0.763468
RHTO_01225	conserved hypothetical protein	4098	966	932	40.0036	40.3143	1.00777	Up	0.865712	0.90063
RHTO_01226	F-box domain, cyclin-like domain containg protein	1917	122	181	10.8002	16.7368	1.54967	Up	0.000161458	0.000384011
RHTO_01227	Rho guanyl-nucleotide exchange factor	4629	390	364	14.2979	13.9389	0.974895	Down	0.728148	0.78286
RHTO_01228	ubiquitin carboxyl-terminal hydrolase 36/42	1845	947	566	87.1059	54.3795	0.624292	Down	2.23e-19	1.46e-18
RHTO_01229	hypothetical protein	678	17	37	4.25513	9.67357	2.27339	Up	0.0039236	0.00771174
RHTO_01230	short-chain dehydrogenase/reductase SDR family protein	822	277	322	57.1876	69.4383	1.21422	Up	0.0177238	0.0310664
RHTO_01231	battenin cln3 family protein	1449	102	104	11.9461	12.7227	1.06501	Up	0.650738	0.714969
RHTO_01232	sn1-specific diacylglycerol lipase alpha	4101	32	278	1.3242	12.0163	9.07436	Up	9.84e-53	1.57e-51
RHTO_01233	conserved hypothetical protein	1140	49	1	7.29432	0.155493	0.0213169	Down	1.33e-13	6.62e-13
RHTO_01234	conserved hypothetical protein	939	391	350	70.6651	66.072	0.935002	Down	0.361756	0.446039
RHTO_01235	hypothetical protein	2706	173	60	10.8496	3.93041	0.362265	Down	5.39e-13	2.6e-12
RHTO_01236	#N/A	1038	2	4	0.326984	0.683089	2.08906	Up	0.418176	0.505362
RHTO_01237	mitochondrial inner membrane translocase complex, subunit Tim21	1146	484	273	71.6728	42.2273	0.589167	Down	1.09e-12	5.2e-12
RHTO_01238	endophilin-A	735	186	188	42.9457	45.3404	1.05576	Up	0.59933	0.668813
RHTO_01239	conserved hypothetical protein	3564	329	137	15.6658	6.81393	0.434956	Down	1.2e-17	7.31e-17
RHTO_01240	50S ribosomal protein l13	525	602	352	194.595	118.85	0.610755	Down	8.18e-14	4.13e-13
RHTO_01241	serine/threonine protein phosphatase 4 catalytic subunit	948	370	303	66.2349	56.6564	0.855386	Down	0.043654	0.0704296
RHTO_01242	hypothetical protein	873	8	5	1.55514	1.01524	0.652832	Down	0.473404	0.560462
RHTO_01243	dna-directed rna polymerase i subunit rpa43	1347	686	403	86.4272	53.0337	0.613624	Down	2.67e-15	1.45e-14
RHTO_01244	williams-Beuren syndrome critical region protein 22	906	416	255	77.9218	49.8915	0.640277	Down	1.36e-08	4.85e-08
RHTO_01245	glycerophosphoryl diester phosphodiesterase	996	117	585	19.9352	104.115	5.22265	Up	2.04e-80	4.5e-79
RHTO_01246	vacuolar import and degradation protein	2793	646	929	39.2514	58.9603	1.50212	Up	1.14e-15	6.31e-15
RHTO_01247	myosin heavy chain	4860	494	379	17.2498	13.8235	0.801371	Down	0.00114542	0.00243311
RHTO_01248	proteasome activator subunit 4	6209	1382	1315	37.7729	37.5421	0.993891	Down	0.874084	0.907444
RHTO_01249	vacuolar protein sorting-associated protein VPS4	1425	657	723	78.2428	89.937	1.14946	Up	0.0097153	0.0178577
RHTO_01250	DNA repair protein rad8	7494	1847	1103	41.8261	26.0902	0.623778	Down	2.3e-36	2.59e-35
RHTO_01251	ATP-dependent rna helicase has1	1971	1364	1011	117.441	90.9242	0.774208	Down	5.81e-10	2.3e-09
RHTO_01252	C-22 sterol desaturase	1545	2789	2105	306.347	241.512	0.78836	Down	1.33e-16	7.71e-16
RHTO_01253	hypothetical protein	1959	157	271	13.6006	24.5217	1.80298	Up	2.16e-09	8.18e-09
RHTO_01254	Rho GTPase activation protein domain containing protein	2388	161	124	11.4416	9.20454	0.804483	Down	0.0684276	0.105651
RHTO_01255	conserved hypothetical protein	2376	2720	1918	194.275	143.093	0.736548	Down	5.43e-25	4.49e-24
RHTO_01256	priA protein	513	768	445	254.061	153.765	0.605229	Down	1.02e-17	6.23e-17
RHTO_01257	kynurenine formamidase	903	207	124	38.9024	24.3416	0.625709	Down	2.87e-05	7.46e-05
RHTO_01258	hypothetical protein	282	32	62	19.2573	38.9724	2.02378	Up	0.000923492	0.00198818
RHTO_01259	hypothetical protein	1506	24	28	2.70446	3.2957	1.21862	Up	0.478888	0.560543
RHTO_01260	protein of UPF0121 family	825	855	655	175.876	140.735	0.800196	Down	1.65e-05	4.43e-05
RHTO_01261	SH4 domain protein	2232	388	491	29.5006	38.9944	1.32182	Up	3.76e-05	9.67e-05
RHTO_01262	nuclear pore protein SEH1	1695	414	469	41.45	49.0476	1.1833	Up	0.0124906	0.0226302
RHTO_01263	PRELI/MSF1 domain protein	852	279	281	55.5723	58.4631	1.05202	Up	0.548108	0.623348
RHTO_01264	Ras GTPase	528	103	108	33.1053	36.2581	1.09524	Up	0.50873	0.588986
RHTO_01265	NADH dehydrogenase (ubiquinone) Fe-S protein 3	870	5302	3997	1034.22	814.385	0.787436	Down	2.15e-30	2.06e-29
RHTO_01266	phosphatidylinositol glycan, class W	1476	234	143	26.9044	17.1737	0.638324	Down	1.86e-05	4.94e-05
RHTO_01267	mitochondrial ribosomal protein subunit L51	441	483	286	185.867	114.959	0.6185	Down	6.27e-11	2.64e-10
RHTO_01268	hypothetical protein	1587	400	375	42.7737	41.886	0.979247	Down	0.771418	0.819214
RHTO_01269	hypothetical protein	540	4	3	1.25707	0.984787	0.783398	Down	0.774702	0.821388
RHTO_01270	hypothetical protein	1086	8	8	1.25013	1.3058	1.04453	Up	0.92738	0.950639
RHTO_01271	#N/A	465	4	19	1.45983	7.24295	4.96152	Up	0.00107395	0.00228861
RHTO_01272	hypothetical protein	870	89	43	17.3606	8.76121	0.504661	Down	0.000157623	0.000375675
RHTO_01273	conserved hypothetical protein	651	49	31	12.7735	8.44103	0.660825	Down	0.070218	0.107934
RHTO_01274	apoptosis regulator	1551	294	284	32.1684	32.458	1.009	Up	0.913354	0.940252
RHTO_01275	conserved hypothetical protein	1623	3	66	0.313687	7.20842	22.9797	Up	2.36e-17	1.42e-16
RHTO_01276	hypothetical protein	747	2	0	0.454363	0.01	0.0220088	Down	0.266694	0.344554
RHTO_01278	RTA-like protein	996	345	208	58.7832	37.0185	0.629746	Down	9.3e-08	3.09e-07
RHTO_01279	hypothetical protein	1161	342	245	49.9905	37.4066	0.748275	Down	0.000498174	0.0011103
RHTO_01280	hypothetical protein	978	6	15	1.04113	2.71874	2.61133	Up	0.0412376	0.0668423
RHTO_01281	zinc finger, C2H2-type domain containing protein	396	5	15	2.14274	6.71446	3.13359	Up	0.0205358	0.0355264
RHTO_01282	conserved hypothetical protein	462	3	5	1.10198	1.91842	1.74088	Up	0.46588	0.553033
RHTO_01283	SprT-like domain containing protein	2265	95	67	7.11786	5.2435	0.736669	Down	0.0548978	0.086675
RHTO_01284	sodium:inorganic phosphate symporter	1758	22	5797	2.12372	584.52	275.234	Up	0	0
RHTO_01285	DNA recombination/repair protein RecA/RadB, ATP-binding domain containing protein	1140	82	30	12.2068	4.66478	0.382145	Down	1.99e-06	5.83e-06
RHTO_01286	SWIB complex BAF60b domain-containing protein	972	325	239	56.7428	43.5859	0.768132	Down	0.00188549	0.00388103
RHTO_01287	calcium ion binding membrane protein	3867	449	728	19.7045	33.3712	1.69358	Up	5.03e-19	3.25e-18
RHTO_01288	hypothetical protein	210	12	19	9.69741	16.038	1.65384	Up	0.172947	0.238475
RHTO_01289	isocitrate dehydrogenase (NAD+)	1122	5459	5427	825.684	857.397	1.03841	Up	0.0492762	0.0784678
RHTO_01290	isocitrate dehydrogenase (NAD+)	1116	6757	5473	1027.5	869.313	0.846043	Down	3.13e-20	2.13e-19
RHTO_01291	hypothetical protein	1518	79	63	8.8318	7.35671	0.83298	Down	0.281042	0.35994
RHTO_01292	glyceraldehyde 4-phosphate dehydrogenase	1065	35	36	5.57715	5.99194	1.07437	Up	0.761744	0.811102
RHTO_01294	hypothetical protein	3162	1280	469	68.6976	26.2921	0.382722	Down	2.03e-79	4.45e-78
RHTO_01295	WLM domain containing protein	954	221	91	39.3131	16.9086	0.430101	Down	1.45e-12	6.86e-12
RHTO_01296	hypothetical protein	3612	376	297	17.6658	14.5755	0.825068	Down	0.0130965	0.023642
RHTO_01297	transcription factor	2343	72	52	5.215	3.9341	0.754383	Down	0.121608	0.175774
RHTO_01298	amidohydrolase domain containing protein	1476	19	55	2.18455	6.60528	3.02364	Up	9.65e-06	2.65e-05
RHTO_01299	major facilitator superfamily protein	1455	11	4	1.28299	0.487317	0.379829	Down	0.0924752	0.138124
RHTO_01300	calcium-dependent protein serine/threonine phosphatase	528	295	200	94.8161	67.1446	0.708156	Down	0.000147995	0.00035389
RHTO_01301	conserved hypothetical protein	1278	430	438	57.0994	60.7517	1.06396	Up	0.360884	0.44517
RHTO_01302	Impact family protein	603	35	22	9.85019	6.46726	0.656562	Down	0.122135	0.176407
RHTO_01303	PCI domain containing protein	1389	2565	1223	313.386	156.077	0.498035	Down	2.56e-95	6.48e-94
RHTO_01304	translation initiation factor eIF-3 subunit 5	975	2425	1207	422.086	219.441	0.519896	Down	2.3e-81	5.15e-80
RHTO_01305	hypothetical protein	3915	65	119	2.81757	5.38803	1.91229	Up	1.77e-05	4.72e-05
RHTO_01306	cation transport protein ChaC	609	227	179	63.2561	52.1015	0.823661	Down	0.0520844	0.0825438
RHTO_01307	MFS transporter, siderophore-iron:H+ symporter	1815	293	794	27.3958	77.5459	2.83057	Up	6.47e-59	1.12e-57
RHTO_01308	carbohydrate esterase family 9 protein	3021	229	125	12.8641	7.33456	0.570159	Down	2.58e-07	8.21e-07
RHTO_01309	protein phosphatase 2c	1203	250	208	35.267	30.6487	0.869049	Down	0.134947	0.192678
RHTO_01310	hypothetical protein	3405	6	12	0.299039	0.624711	2.08906	Up	0.139635	0.198129
RHTO_01311	hydroxyacid-oxoacid transhydrogenase	1578	271	356	29.1445	39.9906	1.37215	Up	8.08e-05	0.000199246
RHTO_01312	hypothetical protein	2958	1475	815	84.6228	48.8398	0.577147	Down	8.38e-38	9.8e-37
RHTO_01313	ER-derived vesicles protein ERV14	411	793	467	327.435	201.414	0.615127	Down	2.6e-17	1.56e-16
RHTO_01314	histone deacetylase complex subunit SAP18	1038	454	578	74.2254	98.7064	1.32982	Up	5.07e-06	1.43e-05
RHTO_01315	nicotinamidase	951	185	153	33.013	28.5184	0.863855	Down	0.180938	0.248249
RHTO_01316	reverse transcriptase	2451	1	2	0.0692389	0.144644	2.08906	Up	0.59269	0.665315
RHTO_01318	reverse transcriptase	3792	8	2	0.358027	0.0934925	0.261133	Down	0.076668	0.116924
RHTO_01320	riboflavin kinase	738	374	437	86.0021	104.964	1.22048	Up	0.00461952	0.00896896
RHTO_01321	ribosomal rna-processing protein 12	3894	714	643	31.1169	29.2705	0.940663	Down	0.26085	0.338375
RHTO_01322	ATP-dependent rna helicase dhx8	2385	128	86	9.10784	6.39183	0.701794	Down	0.0106539	0.0194751
RHTO_01323	hypothetical protein	468	5	4	1.81308	1.51506	0.835624	Down	0.808056	0.851204
RHTO_01324	FACT complex component Spt16	2889	120	45	7.049	2.76109	0.391699	Down	1.61e-08	5.71e-08
RHTO_01325	hypothetical protein	354	50	29	23.9696	14.5214	0.605828	Down	0.0303914	0.0506629
RHTO_01326	hypothetical protein	396	2	1	0.857094	0.447631	0.522265	Down	0.65802	0.719597
RHTO_01327	cAMP-dependent protein kinase catalytic subunit	459	0	1	0.01	0.386191	38.6191	Up	0.478456	0.56012
RHTO_01328	hypothetical protein	3450	28	33	1.37731	1.69555	1.23105	Up	0.419888	0.506356
RHTO_01329	triosephosphate isomerase (TIM)	783	4583	3194	993.303	723.083	0.727958	Down	8.81e-44	1.18e-42
RHTO_01330	p53-like transcription factor	2016	5	6	0.420895	0.527565	1.25344	Up	0.716142	0.772139
RHTO_01331	ubx domain containing protein	1890	148	111	13.289	10.4106	0.783398	Down	0.0515454	0.0817709
RHTO_01332	Glycosyl hydrolase, family 88	1395	388	124	47.201	15.7566	0.333819	Down	2.14e-30	2.05e-29
RHTO_01333	WASH complex, F-actin capping protein, beta subunit	873	343	237	66.6766	48.1226	0.721731	Down	0.000102038	0.000248773
RHTO_01334	zinc finger, C2H2-type, Ino80 complex subunit Iec1	1098	246	195	38.0213	31.4809	0.827981	Down	0.0487862	0.0777652
RHTO_01335	hypothetical protein	1080	7	19	1.09994	3.11849	2.83515	Up	0.0140946	0.0252549
RHTO_01336	Metallo-dependent phosphatase	2088	312	205	25.3582	17.4036	0.68631	Down	2.41e-05	6.31e-05
RHTO_01337	vesicle transport protein GOT1B	420	222	115	89.701	48.5359	0.541086	Down	4.45e-08	1.52e-07
RHTO_01338	profilin	381	1489	2232	663.229	1038.45	1.56574	Up	8.54e-42	1.09e-40
RHTO_01339	tetratricopeptide repeat containg protein	5004	30	78	1.01741	2.76307	2.71578	Up	9.68e-07	2.91e-06
RHTO_01340	hypothetical protein	642	66	9	17.4463	2.48498	0.142436	Down	1.52e-11	6.66e-11
RHTO_01341	carnitine O-acetyltransferase	2082	223	442	18.1768	37.6319	2.07032	Up	7.37e-20	4.96e-19
RHTO_01342	DUF300 family protein	2454	149	148	10.304	10.6906	1.03752	Up	0.750158	0.800584
RHTO_01343	glucosamine 6-phosphate synthetase	1134	53	94	7.93152	14.6936	1.85256	Up	0.000257932	0.00059794
RHTO_01344	amino acid transmembrane transporter	1668	1825	1831	185.678	194.584	1.04796	Up	0.156604	0.219086
RHTO_01345	hypothetical protein	1449	1	15	0.117118	1.83501	15.668	Up	0.000196835	0.000462084
RHTO_01346	amino acid transmembrane transporter	1668	404	735	41.1035	78.1099	1.90032	Up	2.84e-26	2.45e-25
RHTO_01347	hypothetical protein	4698	92	36	3.32329	1.35833	0.408729	Down	1.87e-06	5.49e-06
RHTO_01348	NCS1 allantoate transporter	1572	3	4	0.323864	0.451048	1.39271	Up	0.67946	0.738685
RHTO_01349	lactam utilization protein LamB	768	31	29	6.85006	6.69348	0.977141	Down	0.932312	0.95361
RHTO_01350	urea carboxylase / allophanate hydrolase	3720	75	60	3.42146	2.85906	0.835624	Down	0.30181	0.383213
RHTO_01351	conserved hypothetical protein	1494	252	219	28.6249	25.9841	0.907747	Down	0.295536	0.376326
RHTO_01352	WD repeat protein	4281	242	154	9.59321	6.37662	0.664701	Down	6.29e-05	0.000157539
RHTO_01353	hypothetical protein	1497	1803	1323	204.394	156.658	0.766452	Down	1.52e-13	7.56e-13
RHTO_01354	carnitine acyl carnitine carrier, mitochondrial	924	231	277	42.4262	53.1401	1.25253	Up	0.0113608	0.0206914
RHTO_01356	oligopeptide transporter	2322	31	321	2.26565	24.5052	10.8159	Up	5.84e-65	1.07e-63
RHTO_01357	RNA polymerase II-associated protein 3	3441	564	503	27.8156	25.9118	0.931558	Down	0.248024	0.323845
RHTO_01358	translation initiation factor eIF-1A	486	2269	1917	792.304	699.199	0.882488	Down	5.47e-05	0.000138204
RHTO_01360	hypothetical protein	402	6	11	2.53291	4.85044	1.91497	Up	0.202858	0.273937
RHTO_01361	RNA recognition motif domain containing protein	2850	58	219	3.45364	13.6212	3.944	Up	6.03e-25	4.97e-24
RHTO_01362	acid phosphatase	1629	17	81	1.77101	8.81412	4.97688	Up	5.12e-12	2.33e-11
RHTO_01363	transcription initiation factor TFIIA small subunit	372	360	164	164.23	78.1476	0.475842	Down	3.23e-16	1.83e-15
RHTO_01364	NADH dehydrogenase (ubiquinone) 1 alpha subcomplex subunit 2	279	401	287	243.912	182.344	0.747582	Down	0.000155551	0.000370959
RHTO_01365	small nuclear ribonucleoprotein E	291	569	404	331.828	246.095	0.741635	Down	3.82e-06	1.09e-05
RHTO_01366	hypothetical protein	906	4	8	0.749248	1.56522	2.08906	Up	0.234106	0.308911
RHTO_01367	37S ribosomal protein s24	405	14101	13571	5908.66	5939.8	1.00527	Up	0.661882	0.723225
RHTO_01368	hypothetical protein	459	66	41	24.402	15.8338	0.648875	Down	0.0286046	0.0478545
RHTO_01369	pre-mRNA cleavage complex II Clp1	1521	140	309	15.6204	36.0117	2.30543	Up	1.58e-17	9.58e-17
RHTO_01370	catalase A	2379	341	142	24.325	10.5806	0.434966	Down	3.1e-18	1.93e-17
RHTO_01371	protease IV	2790	469	316	28.5274	20.077	0.703777	Down	1.14e-06	3.42e-06
RHTO_01372	conserved hypothetical protein	648	115	44	30.1173	12.0363	0.399646	Down	5.38e-08	1.83e-07
RHTO_01373	hypothetical protein	1491	6	25	0.682916	2.97219	4.35221	Up	0.0003398	0.000776658
RHTO_01374	protein of Uncharacterised protein family, YAP/Alf4/glomulin	1860	196	99	17.8829	9.4349	0.527594	Down	1.05e-07	3.48e-07
RHTO_01375	zinc finger, C2H5-type domain containing protein	1557	95	93	10.3545	10.5879	1.02254	Up	0.877264	0.910034
RHTO_01376	vesicle-associated membrane protein 4, synaptobrevin	366	283	293	131.22	141.906	1.08144	Up	0.347358	0.431356
RHTO_01377	ABC efflux transporter	4002	272	166	11.5342	7.35268	0.637471	Down	3.67e-06	1.05e-05
RHTO_01378	laccase	1902	900	760	80.3019	70.8301	0.882048	Down	0.0107798	0.0197008
RHTO_01379	DNA mismatch repair protein MSH2	2961	391	199	22.4095	11.9132	0.531615	Down	9.75e-14	4.91e-13
RHTO_01380	hypothetical protein	1410	93	67	11.1933	8.42307	0.752511	Down	0.0756724	0.115582
RHTO_01381	hypothetical protein	348	30	24	14.6297	12.2249	0.835624	Down	0.51796	0.597675
RHTO_01382	PAPA-1-like conserved region domain protein	1644	202	198	20.8518	21.349	1.02385	Up	0.81285	0.855462
RHTO_01383	glycosyl transferase family 2 protein	3747	440	320	19.928	15.1384	0.759659	Down	0.00017064	0.000404641
RHTO_01384	conserved hypothetical protein	1212	6	5	0.840122	0.731278	0.870442	Down	0.833968	0.873076
RHTO_01385	ribosomal protein L37, mitochondrial	405	518	320	217.054	140.059	0.64527	Down	4.39e-10	1.75e-09
RHTO_01386	DUF2841 family protein	3156	303	228	16.2929	12.806	0.785983	Down	0.0058714	0.0112165
RHTO_01387	G2/mitotic-specific cyclin 1/2	1962	524	252	45.3238	22.7676	0.502331	Down	2.03e-20	1.39e-19
RHTO_01388	calcium calmodulin-dependent protein kinase	1254	224	150	30.3141	21.2036	0.699462	Down	0.000643724	0.00141492
RHTO_01389	lipase, class 3	1935	44	24	3.85892	2.19859	0.569744	Down	0.0249704	0.0424971
RHTO_01390	S1/P1 nuclease	1158	76	17	11.1378	2.60229	0.233645	Down	9.89e-10	3.84e-09
RHTO_01391	hypothetical protein	306	91	229	50.4677	132.657	2.62854	Up	2.17e-16	1.24e-15
RHTO_01392	N-acetyl-gamma-glutamyl-phosphate reductase / acetylglutamate kinase	2730	5070	6996	315.166	454.257	1.44133	Up	1.25e-88	3.04e-87
RHTO_01393	spindle pole body component ALP4	2901	528	216	30.8873	13.1984	0.427308	Down	2.96e-28	2.68e-27
RHTO_01394	conserved hypothetical protein	4116	562	358	23.1715	15.4178	0.665377	Down	1.12e-09	4.33e-09
RHTO_01395	chromatin structure-remodeling complex protein RSC7	1812	562	464	52.6347	45.3915	0.862388	Down	0.0181515	0.0317462
RHTO_01396	hypothetical protein	1161	46	35	6.72387	5.34381	0.794751	Down	0.30877	0.390557
RHTO_01397	thioesterase family protein	732	77	28	17.8514	6.7805	0.379829	Down	3.71e-06	1.06e-05
RHTO_01398	ribosome assembly protein Noc2	2151	1704	1149	134.438	94.6879	0.704322	Down	2.01e-20	1.37e-19
RHTO_01399	conserved hypothetical protein	1335	143	242	18.1781	32.1328	1.76767	Up	3.97e-08	1.36e-07
RHTO_01400	protein of Dolichol phosphate-mannose biosynthesis regulatory family	312	27	25	14.686	14.2037	0.967158	Down	0.908438	0.936522
RHTO_01401	peptide chain release factor 1	1227	379	333	52.419	48.1077	0.917754	Down	0.25365	0.330271
RHTO_01402	nascent polypeptide-associated complex subunit beta	516	1736	1864	570.944	640.341	1.12155	Up	0.000580848	0.00128415
RHTO_01403	beta subunit of the sec61p er translocation complex (sec61p-sss1p-sbh1p)	297	436	373	249.129	222.622	0.893601	Down	0.11077	0.162256
RHTO_01404	chitin synthase activator	2784	514	785	31.332	49.9822	1.59525	Up	8.34e-17	4.89e-16
RHTO_01405	calcium binding protein 39	1005	140	69	23.6405	12.1702	0.514804	Down	3.6e-06	1.03e-05
RHTO_01406	Thaumatin, pathogenesis-related protein	774	5	8	1.09628	1.83216	1.67125	Up	0.377624	0.463168
RHTO_01407	mind kinetochore complex component Nnf1	633	91	42	24.3967	11.7614	0.482091	Down	5.57e-05	0.000140569
RHTO_01408	Domain of unknown function DUF3317	477	80	67	28.462	24.8984	0.874794	Down	0.421722	0.508183
RHTO_01409	hypothetical protein	777	32	15	6.98912	3.42204	0.489624	Down	0.0200132	0.0347582
RHTO_01410	protein required for cell viability	3672	640	455	29.5782	21.9646	0.742596	Down	1.05e-06	3.15e-06
RHTO_01411	conserved hypothetical protein	1209	98	147	13.756	21.5529	1.5668	Up	0.000511784	0.00113936
RHTO_01412	hypothetical protein	1713	1	9	0.0990687	0.931322	9.40077	Up	0.0095732	0.0176168
RHTO_01413	exosome complex component RRP46	906	328	214	61.4383	41.8698	0.681492	Down	1.06e-05	2.9e-05
RHTO_01414	small ubiquitin-related modifier	309	919	1005	504.72	576.531	1.14228	Up	0.00354408	0.00699686
RHTO_01415	protein of unknown function DUF2034	828	60	34	12.2974	7.27886	0.591901	Down	0.0134803	0.024247
RHTO_01416	poly(A)+ mRNA-nucleus export-related protein	1974	259	343	22.2662	30.8008	1.3833	Up	7.49e-05	0.00018522
RHTO_01417	NAD(P)-binding protein	1050	2	26	0.323247	4.38934	13.5789	Up	9.33e-07	2.81e-06
RHTO_01418	bet1-like protein	339	230	140	115.139	73.2054	0.635801	Down	1.89e-05	5.01e-05
RHTO_01419	hypothetical protein	1020	1730	1435	287.832	249.383	0.866417	Down	5.77e-05	0.000145272
RHTO_01420	microtubule associated protein	2049	240	166	19.8776	14.3609	0.722467	Down	0.00119885	0.00254252
RHTO_01421	S2P endopeptidase	1146	16	2	2.36935	0.309357	0.130566	Down	0.00101058	0.00216339
RHTO_01422	inhibitor of growth protein 4	1065	94	78	14.9786	12.9825	0.866738	Down	0.352338	0.435707
RHTO_01423	frataxin	597	292	190	83.0046	56.4149	0.67966	Down	2.9e-05	7.54e-05
RHTO_01424	IBR finger domain containing protein	906	1	2	0.187312	0.391306	2.08906	Up	0.59269	0.665409
RHTO_01425	THO complex subunit 1	2247	414	349	31.2673	27.532	0.880534	Down	0.0799542	0.121286
RHTO_01426	conserved hypothetical protein	3609	31	31	1.4577	1.52261	1.04453	Up	0.862192	0.897671
RHTO_01427	ATP-dependent DNA helicase MPH1	4608	196	118	7.21834	4.53925	0.62885	Down	5.53e-05	0.000139707
RHTO_01428	Histone H4 acetyltransferase, NuA4 complex, Eaf6 family protein	564	157	115	47.2405	36.1438	0.765102	Down	0.028757	0.0480993
RHTO_01429	heat shock transcription factor	2193	606	468	46.8951	37.8288	0.806667	Down	0.00046311	0.00103621
RHTO_01430	serine/threonine protein kinase	1056	548	11	88.0664	1.84648	0.0209669	Down	2.25e-141	7.89e-140
RHTO_01431	hypothetical protein	1434	34	16	4.02368	1.97782	0.491544	Down	0.0168954	0.0297386
RHTO_01432	serine palmitoyltransferase	2043	1093	663	90.7916	57.5255	0.633599	Down	5.35e-21	3.75e-20
RHTO_01433	DUF1115 domain protein	990	247	75	42.3405	13.4289	0.317165	Down	3.74e-21	2.64e-20
RHTO_01434	conserved hypothetical protein	465	243	64	88.6844	24.3973	0.275103	Down	3.13e-24	2.5e-23
RHTO_01435	phospholipid-translocating ATPase	5178	861	489	28.2186	16.7402	0.593235	Down	5.96e-21	4.16e-20
RHTO_01436	conserved hypothetical protein	2160	2	2	0.157134	0.164131	1.04453	Up	0.959174	0.970499
RHTO_01437	DNA replication ATP-dependent helicase Dna2	4050	139	63	5.82443	2.7574	0.47342	Down	3.57e-07	1.12e-06
RHTO_01438	mannan polymerase II complex ANP1 subunit, glycosyltransferase family 62 protein	1059	98	73	15.7045	12.2192	0.778069	Down	0.104555	0.154258
RHTO_01439	hypothetical protein	1218	86	67	11.9824	9.75085	0.813762	Down	0.207012	0.278932
RHTO_01440	glutamate decarboxylase	1674	117	202	11.8611	21.39	1.80338	Up	2.38e-07	7.6e-07
RHTO_01441	hypothetical protein	1494	44	86	4.998	10.2038	2.04158	Up	7.9e-05	0.000194951
RHTO_01442	cohesin-associated protein Pds5	4353	485	337	18.9081	13.7232	0.725787	Down	5.38e-06	1.51e-05
RHTO_01443	peptide alpha-N-acetyltransferase	2847	2140	1502	127.562	93.5185	0.733124	Down	1.6e-20	1.1e-19
RHTO_01444	RNA-binding protein	2796	1527	2175	92.6821	137.891	1.48779	Up	3.61e-33	3.73e-32
RHTO_01445	hypothetical protein	1107	43	1	6.59196	0.160128	0.0242914	Down	6.61e-12	2.98e-11
RHTO_01446	conserved hypothetical protein	1083	23	2	3.60407	0.327353	0.0908287	Down	1.69e-05	4.51e-05
RHTO_01447	Ankyrin repeat-containing domain protein	780	74	43	16.1002	9.77212	0.606957	Down	0.0084656	0.0157165
RHTO_01448	DNA polymerase epsilon subunit 1	6659	669	254	17.0495	6.76145	0.396578	Down	4.55e-40	5.64e-39
RHTO_01449	conserved hypothetical protein	2223	203	132	15.4971	10.5257	0.679202	Down	0.000484624	0.00108192
RHTO_01450	3' tRNA processing endoribonuclease	2835	918	661	54.952	41.3298	0.752107	Down	1.96e-08	6.89e-08
RHTO_01451	Frag1/DRAM/Sfk1 family protein	1080	9	5	1.41421	0.820656	0.580295	Down	0.343422	0.427801
RHTO_01452	hypothetical protein	1104	179	216	27.5155	34.6816	1.26044	Up	0.0218026	0.0375306
RHTO_01453	hypothetical protein	522	7	1	2.27573	0.339582	0.149219	Down	0.0456022	0.0732613
RHTO_01454	hypothetical protein	759	8	12	1.78872	2.80256	1.5668	Up	0.33077	0.414959
RHTO_01455	conserved hypothetical protein	1116	13	3489	1.97685	554.181	280.336	Up	0	0
RHTO_01456	hypothetical protein	2943	33	57	1.90291	3.4332	1.80419	Up	0.00622466	0.0118459
RHTO_01457	glucose-inducible SAM-dependent methyltransferase	1338	292	228	37.0357	30.206	0.815592	Down	0.0208726	0.0360778
RHTO_01458	GMP synthase	879	103	97	19.8858	19.5613	0.983684	Down	0.909324	0.937072
RHTO_01459	malate synthase	1629	247	1860	25.7318	202.398	7.86569	Up	0	0
RHTO_01460	clathrin assembly protein ap47	1320	747	649	96.0374	87.1537	0.907497	Down	0.0704484	0.108205
RHTO_01461	conserved hypothetical protein	1194	334	204	47.4718	30.2859	0.637977	Down	3.01e-07	9.49e-07
RHTO_01462	thioredoxin fold domain protein	1026	74	54	12.2399	9.32956	0.762225	Down	0.129523	0.185532
RHTO_01463	DNA mismatch repair protein MLH1	2193	177	147	13.6971	11.8821	0.867491	Down	0.2033	0.274441
RHTO_01464	FK506 suppressor Sfk1	1056	12	28	1.92846	4.70012	2.43724	Up	0.00768766	0.0143929
RHTO_01465	dihydrodiol dehydrogenase / D-xylose 1-dehydrogenase (NADP)	1158	13	10	1.90515	1.53076	0.803485	Down	0.614792	0.682056
RHTO_01466	short-chain dehydrogenase/reductase SDR family protein	744	35	136	7.98342	32.4027	4.05875	Up	1.89e-16	1.08e-15
RHTO_01468	vesicle-associated membrane protein 7	657	127	122	32.8044	32.9162	1.00341	Up	0.97718	0.980255
RHTO_01469	tRNA ligase	2703	1605	947	100.768	62.1039	0.616305	Down	3.46e-33	3.58e-32
RHTO_01470	peroxisomal dehydratase	945	140	153	25.1414	28.6995	1.14152	Up	0.25769	0.334711
RHTO_01471	Multi antimicrobial extrusion protein family protein	1851	410	328	37.5899	31.411	0.835624	Down	0.0152009	0.0270186
RHTO_01472	MFS phospholipid transporter	1464	148	84	17.1559	10.1708	0.592842	Down	0.000101162	0.000246714
RHTO_01473	minichromosome maintenance protein 2	2730	823	605	51.1601	39.2833	0.76785	Down	7.19e-07	2.18e-06
RHTO_01474	hypothetical protein	2577	422	301	27.7902	20.7046	0.745032	Down	8.77e-05	0.000215428
RHTO_01475	single-stranded nucleic acid binding protein	603	150	145	42.2151	42.6251	1.00971	Up	0.932644	0.953704
RHTO_01476	DUF221 domain containing membrane protein	3081	577	625	31.7818	35.9586	1.13142	Up	0.0323844	0.053794
RHTO_01477	transcription factor	2319	211	261	15.441	19.9505	1.29205	Up	0.00553054	0.010606
RHTO_01478	transcription factor	2154	204	262	16.0723	21.5611	1.3415	Up	0.00159188	0.00331089
RHTO_01479	hypothetical protein	918	265	506	48.9888	97.7063	1.99446	Up	9.05e-21	6.3e-20
RHTO_01480	protein of unknown function DUF3602	483	72	81	25.2976	29.7271	1.1751	Up	0.319366	0.401728
RHTO_01481	Sad1/UNC domain protein	3396	403	423	20.1387	22.0794	1.09637	Up	0.186154	0.254529
RHTO_01482	hypothetical protein	1527	42	50	4.66771	5.80425	1.24349	Up	0.298408	0.379558
RHTO_01483	MFS transporter	1755	104	2283	10.0566	230.592	22.9295	Up	0	0
RHTO_01484	DNA/RNA-binding protein Kin17 containing protein	1056	299	377	48.0508	63.2838	1.31702	Up	0.000360792	0.000821575
RHTO_01486	hypothetical protein	543	2	3	0.625063	0.979346	1.5668	Up	0.64712	0.71227
RHTO_01487	Exosome complex exonuclease RRP42	999	226	195	38.3916	34.6006	0.901254	Down	0.288256	0.368173
RHTO_01488	potassium channel subfamily K, other eukaryote	2571	91	74	6.00666	5.10205	0.849398	Down	0.298728	0.379844
RHTO_01489	hypothetical protein	2364	1101	585	79.0376	43.8655	0.554996	Down	5.15e-32	5.17e-31
RHTO_01490	dihydrodiol dehydrogenase / D-xylose 2-dehydrogenase (NADP)	1164	252	80	36.7402	12.1829	0.331597	Down	1.9e-20	1.3e-19
RHTO_01491	COP9 signalosome complex subunit 5	1170	650	580	94.2804	87.8733	0.932043	Down	0.218178	0.292003
RHTO_01492	oxysterol-binding protein	1785	276	356	26.24	35.353	1.34729	Up	0.000190565	0.000449218
RHTO_01493	tRNA (cytosine-5-)-methyltransferase	2517	1530	2116	103.158	149.021	1.44459	Up	2.52e-28	2.28e-27
RHTO_01494	L-aminoadipate-semialdehyde dehydrogenase	4512	3959	9381	148.905	368.549	2.47505	Up	0	0
RHTO_01495	conserved hypothetical protein	4113	420	430	17.3294	18.5321	1.0694	Up	0.327874	0.411456
RHTO_01496	AP-1 complex subunit gamma-1	2550	1333	1053	88.7123	73.1986	0.825124	Down	2.95e-06	8.47e-06
RHTO_01497	stress response RCI peptide	246	80	166	55.1885	119.616	2.1674	Up	4.43e-09	1.64e-08
RHTO_01498	cystathionine gamma-lyase	1458	287	1613	33.4055	196.106	5.87048	Up	1.44e-236	8.07e-235
RHTO_01499	ER to Golgi transport protein yif1	1260	337	285	45.3893	40.0949	0.883357	Down	0.123378	0.178009
RHTO_01500	hypothetical protein	936	2	2	0.362617	0.378764	1.04453	Up	0.959174	0.970992
RHTO_01501	ubiquitin-like 1-activating enzyme E1 B	1944	1341	988	117.065	90.0898	0.769572	Down	3.44e-10	1.38e-09
RHTO_01502	amyloid beta precursor protein binding protein 1	1737	745	433	72.7864	44.1879	0.60709	Down	4.58e-17	2.71e-16
RHTO_01503	hypothetical protein	549	0	3	0.01	0.968643	96.8643	Up	0.114461	0.166896
RHTO_01504	hypothetical protein	372	2	3	0.912391	1.42953	1.5668	Up	0.64712	0.712861
RHTO_01505	RNase P subunit p30 family protein	1125	249	133	37.5613	20.9563	0.557922	Down	2.86e-08	9.94e-08
RHTO_01506	ATP-dependent rna helicase dob1	3258	1474	1073	76.7786	58.3799	0.760367	Down	6.73e-12	3.03e-11
RHTO_01507	hypothetical protein	777	3	6	0.65523	1.36882	2.08906	Up	0.309184	0.39077
RHTO_01508	phosphoglycerate mutase family protein	732	74	49	17.1559	11.8659	0.691649	Down	0.0445258	0.0717345
RHTO_01509	transcription initiation factor TFIIF subunit beta	1194	227	345	32.2638	51.2188	1.5875	Up	4.59e-08	1.57e-07
RHTO_01510	C6 transcription factor	4044	509	620	21.36	27.1766	1.27232	Up	5.43e-05	0.000137192
RHTO_01511	NUDIX hydrolase domain containing protein	1296	132	52	17.2847	7.11235	0.411482	Down	1.3e-08	4.65e-08
RHTO_01512	arylalkylamine N-acetyltransferase	1074	584	1237	92.2789	204.165	2.21247	Up	2.27e-60	3.99e-59
RHTO_01513	Rab GTPase	645	80	90	21.0486	24.7342	1.1751	Up	0.293822	0.374263
RHTO_01514	2-hydroxyacid dehydrogenase	1155	33	28	4.8487	4.29725	0.886268	Down	0.64381	0.709999
RHTO_01515	hypothetical protein	450	5088	5162	1918.79	2033.39	1.05972	Up	0.00332036	0.00657963
RHTO_01516	hypothetical protein	804	1	14	0.211075	3.08665	14.6234	Up	0.000380026	0.000862171
RHTO_01517	hypothetical protein	795	1	3	0.213465	0.668912	3.13359	Up	0.348368	0.431199
RHTO_01518	D-isomer specific 2-hydroxyacid dehydrogenase	1125	630	303	95.0346	47.7425	0.502369	Down	3.16e-24	2.52e-23
RHTO_01519	lysocardiolipin and lysophospholipid acyltransferase	1398	312	93	37.874	11.7921	0.31135	Down	6.95e-27	6.09e-26
RHTO_01520	hypothetical protein	1008	2	3	0.336716	0.527565	1.5668	Up	0.64712	0.712565
RHTO_01521	cystathionine beta-synthase (beta-thionase)	588	203	211	58.5885	63.6092	1.08569	Up	0.402786	0.489659
RHTO_01522	hypothetical protein	459	1	1	0.369727	0.386191	1.04453	Up	0.967334	0.975658
RHTO_01523	ribosome biogenesis protein Sqt1	1332	634	537	80.7753	71.4636	0.884721	Down	0.036665	0.06014
RHTO_01524	zinc finger, RING-type protein	4077	218	181	9.07423	7.8696	0.867248	Down	0.156954	0.219422
RHTO_01525	prokaryote ATPase domain containing protein	1902	106	142	9.45778	13.234	1.39928	Up	0.00858376	0.0159247
RHTO_01526	zinc finger, RING-type protein	2250	222	203	16.7442	15.9929	0.955134	Down	0.637798	0.704246
RHTO_01527	26S proteasome regulatory subunit	2823	2013	3804	121.012	238.861	1.97387	Up	1.86e-141	6.59e-140
RHTO_01529	alpha,alpha-trehalose-phosphate synthase, glycosyltransferase family 20 protein	1731	1130	1821	110.784	186.478	1.68327	Up	2.91e-44	3.94e-43
RHTO_01530	clathrin coat assembly protein ap19	504	341	282	114.82	99.1821	0.863805	Down	0.0688376	0.106181
RHTO_01531	longevity-assurance protein	1188	828	386	118.279	57.5951	0.486943	Down	1.41e-33	1.47e-32
RHTO_01532	endoplasmic reticulum-Golgi intermediate compartment protein 3	1098	556	168	85.9342	27.122	0.315614	Down	6.61e-46	9.3e-45
RHTO_01533	two-component system, chemotaxis family, sensor kinase Cph1	4896	720	519	24.9566	18.7906	0.752932	Down	7.23e-07	2.2e-06
RHTO_01534	PH domain containing protein	1896	2006	1834	179.55	171.465	0.95497	Down	0.153892	0.21586
RHTO_01535	hypothetical protein	1392	83	135	10.1189	17.1913	1.69894	Up	0.000117804	0.000284515
RHTO_01536	solute carrier family 30 (zinc transporter), member 1	1527	689	511	76.5727	59.3194	0.774681	Down	1.12e-05	3.06e-05
RHTO_01537	HMG domain containing protein	1608	30	36	3.16613	3.96855	1.25344	Up	0.362058	0.446342
RHTO_01538	protein of heat shock protein Hsp70 family	2382	12873	15482	917.132	1152.13	1.25623	Up	6.51e-82	1.47e-80
RHTO_01539	transcriptional regulator Medusa	1950	523	439	45.5157	39.9066	0.876766	Down	0.042079	0.068123
RHTO_01540	Ras GTPase-activating protein	2316	687	438	50.3399	33.5236	0.665945	Down	1.78e-11	7.77e-11
RHTO_01541	V-type H+-transporting ATPase 21kDa proteolipid subunit	606	342	223	95.7739	65.23	0.681083	Down	6.68e-06	1.86e-05
RHTO_01542	hypothetical protein	1095	6	6	0.929889	0.971297	1.04453	Up	0.936188	0.956592
RHTO_01543	hypothetical protein	708	0	1	0.01	0.25037	25.037	Up	0.478456	0.562931
RHTO_01544	hypothetical protein	501	0	8	0.01	2.83053	283.053	Up	0.00320396	0.00636956
RHTO_01545	Calcium-activated chloride channel family protein	2502	82	202	5.56186	14.3113	2.57311	Up	3.43e-14	1.77e-13
RHTO_01546	hypothetical protein	750	0	4	0.01	0.945396	94.5396	Up	0.0559838	0.0880061
RHTO_01547	Ca2+-binding actin-bundling protein	2019	1532	1605	128.77	140.914	1.0943	Up	0.0116192	0.0211331
RHTO_01548	MFS phosphate transporter	2007	1697	1368	143.492	120.824	0.842026	Down	2.11e-06	6.17e-06
RHTO_01549	MFS phosphate transporter	2019	23	750	1.93324	65.8476	34.0608	Up	1.72e-196	7.96e-195
RHTO_01550	complex I intermediate-associated protein CIA30	750	578	458	130.786	108.248	0.827673	Down	0.00244878	0.00494096
RHTO_01551	ARID/BRIGHT DNA-binding domain containing protein	3405	995	652	49.5906	33.9426	0.684456	Down	2.99e-14	1.55e-13
RHTO_01552	hypothetical protein	258	0	1	0.01	0.687061	68.7061	Up	0.478456	0.564682
RHTO_01553	CsbD-like family protein	660	45	196	11.5708	52.6413	4.54951	Up	2.46e-25	2.07e-24
RHTO_01554	hypothetical protein	1254	2	3	0.270661	0.424071	1.5668	Up	0.64712	0.712959
RHTO_01555	DNA polymerase sigma subunit	1536	58	37	6.40812	4.26998	0.666338	Down	0.0527392	0.0834819
RHTO_01556	DNA polymerase sigma-like	1662	25	16	2.55272	1.70649	0.668499	Down	0.21136	0.284262
RHTO_01557	conserved hypothetical protein	2517	19	15	1.28104	1.05639	0.824629	Down	0.585372	0.659516
RHTO_01558	phosphate transporter	3102	684	786	37.4204	44.9154	1.20029	Up	0.000472744	0.00105747
RHTO_01559	hypothetical protein	2091	21	67	1.70435	5.67983	3.33255	Up	2.07e-07	6.63e-07
RHTO_01560	fumarate reductase flavoprotein subunit	1902	558	712	49.7872	66.3566	1.33281	Up	3.39e-07	1.06e-06
RHTO_01561	alpha/beta hydrolase fold-1 domain containing protein	1164	170	181	24.785	27.5639	1.11212	Up	0.319652	0.402024
RHTO_01562	phosphatase 2a inhibitor i2pp2a	801	1407	821	298.095	181.688	0.609495	Down	2.03e-30	1.95e-29
RHTO_01563	serine/threonine protein kinase Chk1	1602	140	134	14.8306	14.8271	0.999765	Down	0.999848	0.999848
RHTO_01565	hypothetical protein	1149	9	11	1.32928	1.69702	1.27665	Up	0.592046	0.666
RHTO_01566	coiled-coil domain-containing protein 130	1128	93	79	13.9916	12.4146	0.887289	Down	0.436722	0.523725
RHTO_01567	hypothetical protein	2598	36	24	2.35157	1.63752	0.696354	Down	0.170974	0.235999
RHTO_01568	glycoside hydrolase family 16 protein	1191	868	738	123.681	109.84	0.888092	Down	0.0177032	0.031037
RHTO_01569	hypothetical protein	2130	1	1	0.0796736	0.0832214	1.04453	Up	0.967334	0.972704
RHTO_01570	NLI interacting factor-like phosphatase	1488	301	195	34.3287	23.2299	0.676689	Down	1.8e-05	4.79e-05
RHTO_01571	Allergen V5/Tpx-1-related family pprotein	909	128	67	23.8968	13.0655	0.546746	Down	4.33e-05	0.000110475
RHTO_01572	protein of taurine catabolism dioxygenase TauD/TfdA family	1197	353	1668	50.0466	247.011	4.93563	Up	1.18e-216	6.07e-215
RHTO_01573	aspartyl-tRNA(Asn)/glutamyl-tRNA (Gln) amidotransferase subunit B	1725	351	364	34.5312	37.4048	1.08322	Up	0.28513	0.364765
RHTO_01574	C2H2 finger and ankyrin domain protein	2088	531	2227	43.1577	189.062	4.38073	Up	4.69e-262	2.79e-260
RHTO_01575	hypothetical protein	1773	3	8	0.287148	0.799827	2.78541	Up	0.126062	0.181062
RHTO_01576	NmrA-like domain containing protein	864	6	8	1.1785	1.64131	1.39271	Up	0.548708	0.623674
RHTO_01577	protein of CHD5-like protein family	627	329	192	89.0476	54.2811	0.609574	Down	3.1e-08	1.07e-07
RHTO_01578	transcription initiation factor TFIIB	1095	321	351	49.749	56.8209	1.14215	Up	0.08512	0.12817
RHTO_01579	hypothetical protein	789	0	4	0.01	0.898665	89.8665	Up	0.0559838	0.0879887
RHTO_01580	hypothetical protein	798	8	16	1.7013	3.55412	2.08906	Up	0.085886	0.129153
RHTO_01581	hypothetical protein	864	8	34	1.57134	6.97558	4.43925	Up	2.28e-05	5.99e-05
RHTO_01582	transcription factor	1692	5271	8151	528.672	853.936	1.61525	Up	4.03e-166	1.6e-164
RHTO_01583	DnaJ homolog subfamily B member 4	1173	505	1441	73.0613	217.761	2.98053	Up	4.24e-113	1.24e-111
RHTO_01584	dynamin GTPase	2853	1236	2642	73.5208	164.152	2.23273	Up	3.95e-129	1.28e-127
RHTO_01585	Ferritin/ribonucleotide reductase-like	1146	147	122	21.7684	18.8708	0.866889	Down	0.244374	0.319708
RHTO_01586	ATP-dependent DNA ligase-like	1059	84	80	13.461	13.3909	0.994791	Down	0.975228	0.978543
RHTO_01587	phosphatidylserine decarboxylase	3885	622	714	27.1702	32.5778	1.19903	Up	0.000921928	0.00198696
RHTO_01588	Dol-P-Man: α-1,6-mannosyltransferase, glycosyltransferase family 76 protein	1401	273	93	33.0688	11.7668	0.355829	Down	3.84e-20	2.6e-19
RHTO_01589	WD repeat domain 8	1815	268	175	25.0583	17.0913	0.682063	Down	7.13e-05	0.000177135
RHTO_01590	multi-sensor hybrid histidine kinase	8175	593	361	12.3101	7.8277	0.635878	Down	6.21e-12	2.8e-11
RHTO_01591	integral membrane protein, DUF1295 family protein	1422	174	116	20.7655	14.4602	0.696354	Down	0.0023664	0.00478929
RHTO_01592	zinc finger, C2H2-like domain containing protein	255	42	29	27.9514	20.1592	0.721223	Down	0.177163	0.243573
RHTO_01593	NmrA-like domain containing protein	864	4	7	0.78567	1.43615	1.82793	Up	0.346962	0.431133
RHTO_01594	hypothetical protein	1050	28	36	4.52546	6.07754	1.34297	Up	0.242668	0.318207
RHTO_01595	hypothetical protein	873	1	3	0.194393	0.609147	3.13359	Up	0.348368	0.432005
RHTO_01596	ribosomal protein L36 family protein	468	905	609	328.168	230.667	0.702894	Down	1.17e-11	5.16e-11
RHTO_01597	NADH dehydrogenase (ubiquinone) Fe-S protein 1	2262	8467	9617	635.23	753.636	1.1864	Up	1.61e-30	1.55e-29
RHTO_01598	Mediator complex, subunit Med5	2781	633	396	38.6275	25.2411	0.65345	Down	1.8e-11	7.85e-11
RHTO_01599	26S proteasome regulatory subunit	3105	3254	6631	177.848	378.558	2.12854	Up	5.88e-291	4.01e-289
RHTO_01600	F-box domain contaning protein	2232	231	164	17.5635	13.0246	0.741571	Down	0.00326412	0.00647462
RHTO_01601	F-box domain contaning protein	2499	11	20	0.746999	1.41866	1.89915	Up	0.0852876	0.128374
RHTO_01602	hypothetical protein	264	13	11	8.35667	7.3859	0.883833	Down	0.772682	0.820338
RHTO_01603	vacuolar transporter chaperone 4	2436	1006	1792	70.0833	130.399	1.86063	Up	2.47e-58	4.22e-57
RHTO_01604	monooxygenase	1551	57	34	6.23673	3.88581	0.623053	Down	0.0277964	0.0466591
RHTO_01605	cytochrome c oxidase, subunit VIa	561	4004	3101	1211.23	979.837	0.808963	Down	5.94e-19	3.82e-18
RHTO_01606	Esterase, SGNH hydrolase-type domain protein	1197	171	77	24.2435	11.4028	0.470344	Down	1.27e-08	4.54e-08
RHTO_01607	conserved hypothetical protein	984	89	40	15.3493	7.20576	0.469452	Down	4.08e-05	0.000104454
RHTO_01608	fungal specific transcription factor	318	188	249	100.329	138.799	1.38345	Up	0.000739782	0.00161183
RHTO_01609	conserved hypothetical protein	1005	98	83	16.5483	14.6395	0.884653	Down	0.413396	0.500192
RHTO_01610	pyruvate kinase	1548	8555	6892	937.87	789.204	0.841485	Down	1.15e-26	1e-25
RHTO_01611	ferric-chelate reductase	1914	53	22	4.69924	2.03749	0.433579	Down	0.00063389	0.00139522
RHTO_01612	RNA binding motif protein X-linked 2	954	233	329	41.4478	61.1311	1.47489	Up	4.85e-06	1.37e-05
RHTO_01613	mitochondrial carrier protein	1743	306	184	29.7932	18.7127	0.628084	Down	4.33e-07	1.34e-06
RHTO_01614	F-box domain contaning protein	2310	12	216	0.881583	16.5751	18.8015	Up	8.63e-52	1.35e-50
RHTO_01615	hypothetical protein	714	1	1	0.237682	0.248266	1.04453	Up	0.967334	0.975535
RHTO_01616	E3 ubiquitin-protein ligase RNF14	1812	104	105	9.74022	10.2718	1.05457	Up	0.700222	0.757948
RHTO_01617	MFS transporter	1992	146	93	12.4382	8.27577	0.665352	Down	0.00194968	0.00399767
RHTO_01618	eukaryotic translation initiation factor 2-alpha kinase	4965	1000	629	34.1802	22.4567	0.65701	Down	6.61e-17	3.9e-16
RHTO_01619	beta-lactamase	1254	50	24	6.76653	3.39257	0.501375	Down	0.00446978	0.00870368
RHTO_01620	mannose-p-dolichol utilization defect 1 protein	993	807	458	137.917	81.7582	0.592807	Down	8.86e-20	5.94e-19
RHTO_01621	F-box domain, cyclin-like domain containing protein	2370	19	27	1.3605	2.01944	1.48433	Up	0.187692	0.256324
RHTO_01622	F-box domain, cyclin-like domain containg protein	2406	7	26	0.493738	1.91555	3.87968	Up	0.000520512	0.00115686
RHTO_01623	GTPase activating protein	2751	355	1005	21.8994	64.7575	2.95705	Up	1.28e-78	2.77e-77
RHTO_01624	hypothetical protein	2973	1	17	0.057082	1.01361	17.757	Up	5.23e-05	0.000132537
RHTO_01625	acyl-CoA dehydrogenase	1305	329	714	42.7838	96.9846	2.26685	Up	3.01e-37	3.47e-36
RHTO_01626	phosphatidylinositol glycan, class U	1278	267	299	35.4547	41.472	1.16972	Up	0.0624812	0.0970712
RHTO_01627	two-component system, OmpR family, sensor histidine kinase VicK	6168	508	302	13.977	8.67916	0.620961	Down	2.82e-11	1.21e-10
RHTO_01628	C6 transcription factor	1992	775	638	66.0247	56.7736	0.859884	Down	0.00469146	0.00910641
RHTO_01629	L-iditol 2-dehydrogenase	1110	27	18	4.12795	2.87451	0.696354	Down	0.237702	0.312983
RHTO_01630	MFS monosaccharide transporter	1581	30	20	3.2202	2.2424	0.696354	Down	0.212514	0.28567
RHTO_01631	conserved hypothetical protein	555	87	36	26.6024	11.4981	0.432219	Down	1.05e-05	2.87e-05
RHTO_01632	DNA ligase	1638	798	436	82.6766	47.1832	0.570696	Down	6.8e-22	4.98e-21
RHTO_01633	zinc-binding alcohol dehydrogenase	1113	2211	170	337.122	27.075	0.0803122	Down	0	0
RHTO_01634	Domain of unknown function DUF88	996	93	36	15.8459	6.40705	0.404334	Down	1.31e-06	3.92e-06
RHTO_01635	conserved hypothetical protein	450	102	53	38.4664	20.8775	0.542746	Down	0.000229262	0.000534587
RHTO_01636	autophagy-related protein 3	1164	258	206	37.615	31.3711	0.834005	Down	0.0518782	0.0822661
RHTO_01637	pre-mRNA-splicing factor ATP-dependent RNA helicase DHX15/PRP43	2286	2147	2730	159.386	211.69	1.32816	Up	5.23e-23	3.99e-22
RHTO_01638	ubiquinol-cytochrome c reductase subunit 8	303	3001	2494	1680.8	1459.05	0.868064	Down	1.69e-07	5.48e-07
RHTO_01639	phosphoacetylglucosamine mutase	1644	479	363	49.4456	39.1399	0.791575	Down	0.00075244	0.00163851
RHTO_01640	NADH:ubiquinone oxidoreductase 12kD subunit	246	293	207	202.128	149.159	0.737945	Down	0.000766448	0.00166628
RHTO_01641	zinc finger, C2H2, LYAR-type protein	756	409	213	91.8111	49.9428	0.543973	Down	1.59e-13	7.86e-13
RHTO_01642	site-specific DNA-methyltransferase (adenine-specific)	672	46	52	11.6167	13.7167	1.18077	Up	0.412254	0.498962
RHTO_01643	Dol-P-Man α-mannosyltransferase, glycosyltransferase family 22 protein	1758	270	132	26.0639	13.3098	0.510659	Down	7.51e-11	3.15e-10
RHTO_01644	DDT domain-containing protein	3258	915	810	47.6611	44.0706	0.924666	Down	0.104524	0.154242
RHTO_01645	Kelch-type beta propeller domain containing protein	1854	77	124	7.04814	11.8557	1.6821	Up	0.000284054	0.000655826
RHTO_01646	hypothetical protein	1218	130	173	18.113	25.1776	1.39003	Up	0.00438224	0.00853739
RHTO_01647	DUF947 family protein	1017	219	305	36.5441	53.1611	1.45471	Up	2.05e-05	5.42e-05
RHTO_01648	F-box domain, cyclin-like domain containg protein	2151	6	12	0.473374	0.988908	2.08906	Up	0.139635	0.198164
RHTO_01649	conserved hypothetical protein	345	27	62	13.2812	31.8557	2.39855	Up	8.16e-05	0.000201133
RHTO_01650	magnesium ion transporter	1518	647	141	72.3313	16.465	0.227633	Down	1.09e-73	2.28e-72
RHTO_01651	conserved hypothetical protein	1644	185	197	19.0969	21.2412	1.11228	Up	0.2985	0.379615
RHTO_01652	hypothetical protein	2814	281	238	16.9463	14.9923	0.884691	Down	0.164577	0.228715
RHTO_01653	hypothetical protein	2472	1038	1049	71.2595	75.2215	1.0556	Up	0.216382	0.289989
RHTO_01654	aldehyde Dehydrogenase	1494	357	491	40.5519	58.2567	1.4366	Up	1.59e-07	5.15e-07
RHTO_01655	Pentatricopeptide repeat containing protein	2868	967	796	57.2191	49.1982	0.85982	Down	0.00157604	0.00328222
RHTO_01656	hypothetical protein	585	25	19	7.25234	5.75722	0.793843	Down	0.454848	0.542685
RHTO_01657	flavin-containing monooxygenase	1620	438	205	45.8831	22.4313	0.488878	Down	2.35e-18	1.47e-17
RHTO_01659	Extracellular membrane protein, CFEM domain, fungi protein	612	155	53	42.9808	15.3511	0.357162	Down	5.28e-12	2.4e-11
RHTO_01660	farnesyl diphosphate synthase	1053	1120	802	180.503	135.008	0.747958	Down	2.7e-10	1.09e-09
RHTO_01661	ICE2 family protein	1281	189	149	25.0384	20.6183	0.823466	Down	0.0761146	0.116191
RHTO_01662	vacuolar protein sorting-associated protein	642	63	44	16.6533	12.1488	0.729513	Down	0.108414	0.15942
RHTO_01663	transcription initiation factor TFIIH subunit 2	1431	180	104	21.3465	12.8828	0.603506	Down	3.15e-05	8.15e-05
RHTO_01664	THUMP domain protein	1122	262	188	39.628	29.7016	0.74951	Down	0.00244476	0.00493409
RHTO_01665	5'-Nucleotidase/apyrase family protein	1935	461	486	40.4309	44.5215	1.10118	Up	0.138129	0.196342
RHTO_01666	transcription factor	1131	3289	3425	493.509	536.8	1.08772	Up	0.00057158	0.00126506
RHTO_01667	integral peroxisomal membrane, peroxin	1110	139	79	21.2513	12.6159	0.593654	Down	0.000170999	0.000405373
RHTO_01668	hypothetical protein	894	0	1	0.01	0.198279	19.8279	Up	0.478456	0.561356
RHTO_01671	ribonuclease H2 subunit A	1047	210	102	34.0382	17.269	0.507343	Down	7.27e-09	2.65e-08
RHTO_01672	PX domain-containing protein	3729	212	187	9.648	8.88923	0.921355	Down	0.415412	0.502479
RHTO_01673	nicotinamide N-methyltransferase, putative	1068	289	191	45.922	31.7013	0.69033	Down	6.14e-05	0.000154001
RHTO_01674	ubiquitin carboxyl-terminal hydrolase 16/45	3285	914	724	47.2177	39.0677	0.827396	Down	0.000134887	0.00032381
RHTO_01675	GATA-binding transcription factor	3078	611	498	33.6873	28.6798	0.851352	Down	0.00760214	0.0142462
RHTO_01676	ubiquitin carboxyl-terminal hydrolase 22/27/51	1521	119	112	13.2774	13.0528	0.983087	Down	0.898672	0.928977
RHTO_01677	Memo-related protein	1011	78	48	13.0929	8.41599	0.642788	Down	0.0151736	0.026988
RHTO_01678	hypothetical protein	1002	73	288	12.3637	50.9495	4.12089	Up	1.3e-33	1.36e-32
RHTO_01679	inositolphosphorylceramide synthase	1236	487	244	66.8658	34.9934	0.523338	Down	2.2e-17	1.32e-16
RHTO_01680	ammonium transmembrane transporter	1509	1	13	0.112462	1.52711	13.5789	Up	0.000731154	0.00159434
RHTO_01681	ER membrane DUF1077 domain protein	597	90	44	25.5836	13.0645	0.510659	Down	0.000179943	0.000425184
RHTO_01682	protein of exodeoxyribonuclease iii family	1008	67	18	11.28	3.16539	0.28062	Down	1.56e-07	5.08e-07
RHTO_01683	phenol 2-monooxygenase	2085	191	122	15.5461	10.3721	0.667187	Down	0.000424734	0.000955172
RHTO_01684	exosome complex exonuclease DIS3/RRP44	3060	1084	1284	60.1176	74.3804	1.23725	Up	2.33e-07	7.43e-07
RHTO_01685	F-box domain, Skp2-like domain protein	2112	115	96	9.24055	8.05735	0.871956	Down	0.323148	0.406165
RHTO_01686	5-methyltetrahydropteroyltriglutamate-homocysteine S-methyltransferase	1185	922	583	132.04	87.2098	0.660479	Down	2.17e-15	1.18e-14
RHTO_01687	transcription factor Nrm1/Whi5	1842	385	260	35.4703	25.0207	0.705397	Down	1.18e-05	3.21e-05
RHTO_01688	Ras-related GTP-binding protein C	1281	108	90	14.3077	12.454	0.870442	Down	0.332592	0.416786
RHTO_01689	DUF1769 family protein	1539	94	34	10.3653	3.91611	0.377809	Down	2.75e-07	8.72e-07
RHTO_01690	aminocarboxymuconate-semialdehyde decarboxylase	1233	220	174	30.2798	25.015	0.826129	Down	0.0595608	0.0929144
RHTO_01691	SET domain protein	738	76	109	17.4764	26.1809	1.49808	Up	0.00649302	0.0123154
RHTO_01692	hypothetical protein	399	4	3	1.7013	1.33279	0.783398	Down	0.774702	0.820842
RHTO_01693	fungal specific actin related protein	1932	248	115	21.784	10.5513	0.484359	Down	3.13e-11	1.35e-10
RHTO_01694	small nuclear ribonucleoprotein D3	381	521	406	232.063	188.893	0.813972	Down	0.00182809	0.00376774
RHTO_01695	adenosylhomocysteinase	1278	8465	3930	1124.06	545.1	0.484939	Down	0	0
RHTO_01696	hypothetical protein	270	19	8	11.9422	5.2522	0.439802	Down	0.0470708	0.0753322
RHTO_01697	ribosomal RNA-processing protein 15	906	433	421	81.1061	82.3699	1.01558	Up	0.820626	0.862279
RHTO_01698	SET domain-containing protein 6	1359	219	165	27.3476	21.5218	0.786975	Down	0.0198504	0.0344905
RHTO_01699	NCS2 allantoate transporter	1704	97	43	9.66042	4.47315	0.463039	Down	1.37e-05	3.7e-05
RHTO_01700	conserved hypothetical protein	3738	768	752	34.8671	35.661	1.02277	Up	0.660364	0.721764
RHTO_01701	protein of DNA polymerase subunit Cdc27 family	1257	134	108	18.091	15.2301	0.84186	Down	0.183716	0.251713
RHTO_01702	phospholipase/carboxylesterase family protein	885	168	144	32.2151	28.8426	0.895312	Down	0.33134	0.415478
RHTO_01703	leucine rich repeat domain containing protein	2928	272	247	15.7649	14.9534	0.948526	Down	0.548818	0.623532
RHTO_01704	Zn(2)-C6 fungal-type transcription factor	2760	235	150	14.4495	9.63379	0.666722	Down	8.97e-05	0.000219745
RHTO_01705	nucleobase:cation symporter-1, NCS1 family	1590	3	8	0.320197	0.891883	2.78541	Up	0.126062	0.181193
RHTO_01706	conserved hypothetical protein	1521	61	278	6.80604	32.3989	4.76032	Up	1.51e-36	1.71e-35
RHTO_01707	DNA-3-methyladenine glycosylase II	1323	159	221	20.3953	29.6106	1.45183	Up	0.000309308	0.000709406
RHTO_01708	thioredoxin h	726	294	234	68.7234	57.1339	0.831361	Down	0.034816	0.05745
RHTO_01709	aminomethyltransferase	1296	655	667	85.7689	91.2296	1.06367	Up	0.261708	0.339157
RHTO_01710	Kelch-type beta propeller domain containing protein	3483	249	231	12.1322	11.7564	0.969022	Down	0.731758	0.78473
RHTO_01711	hypothetical protein	1143	27	24	4.00877	3.72203	0.928472	Down	0.796654	0.840748
RHTO_01712	zinc-binding dehydrogenase	1203	5	1	0.705339	0.14735	0.208906	Down	0.139927	0.198015
RHTO_01713	L-arabinokinase	1476	190	146	21.8455	17.534	0.802639	Down	0.0454842	0.0731307
RHTO_01714	long-chain fatty alcohol oxidase, FAO1	1077	3	9	0.472715	1.4813	3.13359	Up	0.0780422	0.11886
RHTO_01715	hypothetical protein	801	61	52	12.9238	11.5076	0.890419	Down	0.54199	0.617977
RHTO_01716	bifunctional dihydroflavonol 4-reductase/flavanone 4-reductase	1092	11	17	1.70948	2.75957	1.61427	Up	0.217666	0.291514
RHTO_01717	translation initiation factor eIF-2B gamma subunit	1656	884	1659	90.5911	177.583	1.96027	Up	9.96e-62	1.79e-60
RHTO_01718	phosphatidate cytidylyltransferase	1941	762	811	66.6229	74.0645	1.1117	Up	0.0357788	0.0588074
RHTO_01719	serine/threonine protein kinase	1668	113	16	11.4968	1.70035	0.147898	Down	1.71e-18	1.08e-17
RHTO_01720	hypothetical protein	1263	12	1	1.6124	0.14035	0.0870442	Down	0.00237724	0.00480756
RHTO_01721	heat shock transcription factor	2073	211	8	17.2734	0.684078	0.0396031	Down	1.19e-50	1.81e-49
RHTO_01722	hypothetical protein	870	65	8	12.6791	1.62999	0.128558	Down	6.32e-12	2.85e-11
RHTO_01723	copper transporter	648	125	66	32.7362	18.0544	0.551512	Down	6.58e-05	0.000164346
RHTO_01724	5-methyltetrahydropteroyltriglutamate-homocysteine S-methyltransferase	993	87	74	14.8684	13.2098	0.888451	Down	0.456934	0.544604
RHTO_01725	alcohol dehydrogenase	981	351	66	60.72	11.9259	0.196407	Down	1.36e-45	1.9e-44
RHTO_01726	phosphoglycerate mutase family protein	681	1066	590	265.646	153.575	0.578117	Down	1.21e-27	1.08e-26
RHTO_01727	cytochrome c oxidase biogenesis protein Cmc1-like	243	55	49	38.4105	35.7441	0.930582	Down	0.717672	0.77337
RHTO_01728	AP-3 complex subunit beta-2	2520	300	329	20.2029	23.1425	1.1455	Up	0.0886898	0.132893
RHTO_01729	histidine acid phosphatase	1428	430	242	51.1015	30.0401	0.587852	Down	1.66e-11	7.25e-11
RHTO_01730	hypothetical protein	1236	69	70	9.4738	10.0391	1.05967	Up	0.73185	0.784617
RHTO_01731	nuclear pore complex protein Nup85	2316	591	644	43.3055	49.2904	1.1382	Up	0.0229916	0.0394241
RHTO_01732	3-methylcrotonyl-CoA carboxylase alpha subunit	2271	80	29	5.97815	2.26358	0.378642	Down	2.26e-06	6.56e-06
RHTO_01734	#N/A	394	11	32	4.73795	14.3969	3.03863	Up	0.000758628	0.00165063
RHTO_01735	cysteine desulfurase	1572	2780	2811	300.114	316.974	1.05618	Up	0.0409984	0.0664816
RHTO_01736	phosphatidylinositol glycan, class C	1149	90	65	13.2928	10.0279	0.754383	Down	0.0830956	0.125383
RHTO_01737	SEC8-like domain containing protein	4755	1438	1800	51.3218	67.1022	1.30748	Up	2.83e-14	1.47e-13
RHTO_01739	stress-induced-phosphoprotein 1	1008	1998	2444	336.379	429.789	1.27769	Up	3.71e-16	2.09e-15
RHTO_01740	Ste20-like serine/threonine kinase	2154	319	264	25.1327	21.7257	0.864439	Down	0.0799244	0.121264
RHTO_01741	glutaredoxin domain containing protein	1248	125	88	16.9977	12.4992	0.735349	Down	0.0266566	0.0451356
RHTO_01742	D-arabinono-1,4-lactone oxidase	1572	17	85	1.83523	9.58476	5.22265	Up	6.03e-13	2.91e-12
RHTO_01743	bax inhibitor family protein	1068	2932	3290	465.893	546.059	1.17207	Up	3.91e-10	1.56e-09
RHTO_01744	#N/A	1644	133	114	13.7291	12.2919	0.895312	Down	0.387854	0.473674
RHTO_01745	squalene monooxygenase	1611	473	504	49.8264	55.4562	1.11299	Up	0.094398	0.140732
RHTO_01746	3-dehydroshikimate dehydratase	1218	7	2	0.975314	0.29107	0.298437	Down	0.125542	0.180739
RHTO_01747	MFS transporter, quinate permease	1587	161	397	17.2164	44.3433	2.57564	Up	1.81e-26	1.57e-25
RHTO_01748	hypothetical protein	741	153	37	35.0402	8.85112	0.252599	Down	4.5e-17	2.67e-16
RHTO_01749	methyltransferase type 11	837	195	813	39.5369	172.179	4.35489	Up	2.18e-96	5.6e-95
RHTO_01750	hypothetical protein	786	263	339	56.7841	76.4526	1.34637	Up	0.000279944	0.000646524
RHTO_01751	1-aminocyclopropane-1-carboxylate synthase	1479	119	40	13.6544	4.7941	0.351103	Down	9.84e-10	3.82e-09
RHTO_01752	C-3 sterol dehydrogenase (C-4 sterol decarboxylase)	1257	175	108	23.6263	15.2301	0.644625	Down	0.000285826	0.000659535
RHTO_01753	conserved hypothetical protein	1068	24	9	3.81359	1.49378	0.391699	Down	0.0129624	0.0234105
RHTO_01754	pyruvate dehydrogenase X component	966	2281	767	400.721	140.745	0.35123	Down	5.88e-159	2.25e-157
RHTO_01755	hypothetical protein	1323	20	28	2.56545	3.75157	1.46234	Up	0.194847	0.26505
RHTO_01756	protein of cyclin PHO80-like protein family	2715	527	493	32.9408	32.1878	0.977141	Down	0.71289	0.7703
RHTO_01757	conserved hypothetical protein	1308	55	16	7.1359	2.16834	0.303863	Down	5.72e-06	1.61e-05
RHTO_01758	protein of unknown function DUF974	1875	331	293	29.9585	27.7001	0.924615	Down	0.329212	0.41307
RHTO_01759	50S ribosomal subunit l30	885	1598	837	306.427	167.647	0.547104	Down	1.56e-47	2.26e-46
RHTO_01760	conserved hypothetical protein	1155	2	10	0.293861	1.53473	5.22265	Up	0.0182778	0.031925
RHTO_01761	conserved hypothetical protein	1146	4	5	0.592337	0.773393	1.30566	Up	0.700924	0.758296
RHTO_01762	Hamartin family protein	2964	418	390	23.9327	23.3239	0.974562	Down	0.715286	0.771738
RHTO_01763	hypothetical protein	420	8	13	3.23247	5.48667	1.69736	Up	0.242298	0.317879
RHTO_01764	conserved hypothetical protein	957	156	87	27.6635	16.1147	0.582527	Down	3.99e-05	0.000102277
RHTO_01765	oxoglutarate/iron-dependent oxygenase	825	127	69	26.1242	14.8255	0.567501	Down	0.000114483	0.000277165
RHTO_01766	phosphoglucomutase	1815	377	344	35.2499	33.5967	0.953099	Down	0.520324	0.600055
RHTO_01767	stress responsive alpha beta barrel domain protein	300	4	4	2.26273	2.36349	1.04453	Up	0.946434	0.963972
RHTO_01768	pentafunctional AROM polypeptide	1074	106	82	16.7492	13.5339	0.808033	Down	0.147635	0.207852
RHTO_01769	shikimate 5-dehydrogenase	969	223	147	39.0548	26.8911	0.688547	Down	0.000399182	0.000901525
RHTO_01770	myo-inositol-1(or 4)-monophosphatase	1137	291	266	43.4336	41.4702	0.954794	Down	0.586652	0.660865
RHTO_01771	ribosome biogenesis protein Nop16	942	491	371	88.4554	69.8133	0.789248	Down	0.000556078	0.00123246
RHTO_01772	shikimate kinase	2622	117	86	7.57263	5.81408	0.767775	Down	0.0624718	0.0970755
RHTO_01773	C6 transcription factor	2781	261	187	15.927	11.9194	0.74838	Down	0.0023739	0.00480325
RHTO_01774	ATP-dependent rrna helicase rrp3	1512	931	459	104.494	53.8116	0.514973	Down	4.66e-33	4.8e-32
RHTO_01775	glutamyl-trna synthetase	813	233	72	48.6361	15.6985	0.322773	Down	1.23e-19	8.17e-19
RHTO_01776	rRNA 2'-O-methyltransferase fibrillarin	1005	3843	2059	648.93	363.166	0.559638	Down	8.12e-105	2.22e-103
RHTO_01778	5-coumarate-CoA ligase	1821	139	394	12.9538	38.3532	2.96076	Up	6.57e-32	6.56e-31
RHTO_01779	hypothetical protein	1413	22	19	2.64225	2.38356	0.902094	Down	0.7488	0.799241
RHTO_01780	hypothetical protein	1827	5	21	0.464435	2.03749	4.38703	Up	0.00102794	0.00219819
RHTO_01781	cell division control protein Cdc54	3225	899	399	47.3068	21.931	0.46359	Down	3.09e-40	3.84e-39
RHTO_01782	bis(5'-nucleosyl)-tetraphosphatase	1023	292	138	48.4396	23.9121	0.493648	Down	1.76e-12	8.32e-12
RHTO_01783	hypothetical protein	1302	120	53	15.641	7.21572	0.461334	Down	1.18e-06	3.53e-06
RHTO_01784	3-hydroxyisobutyrate dehydrogenase	1077	321	437	50.5805	71.9251	1.42199	Up	1.45e-06	4.31e-06
RHTO_01785	cellulose-binding GDSL lipase/acylhydrolase, carbohydrate Esterase Family 16 protein	1263	171	91	22.9766	12.7718	0.555861	Down	3.83e-06	1.09e-05
RHTO_01786	FAD dependent oxidoreductase	1185	406	214	58.1435	32.0118	0.550565	Down	4.87e-13	2.36e-12
RHTO_01787	RNA polymerase II transcription factor b subunit 3	1233	216	245	29.7293	35.2223	1.18477	Up	0.069101	0.106505
RHTO_01788	cAMP-specific phosphodiesterase	1983	230	244	19.6833	21.8113	1.10811	Up	0.263872	0.341461
RHTO_01789	RNA 3'-terminal phosphate cyclase-like protein	1257	504	389	68.0439	54.8566	0.806195	Down	0.00137085	0.00288353
RHTO_01790	26S proteasome regulatory subunit rnp-8	1113	678	731	103.378	116.423	1.12618	Up	0.025775	0.043745
RHTO_01791	Choline transporter-like family protein	1737	148	129	14.4596	13.1645	0.910435	Down	0.437564	0.524498
RHTO_01792	G-patch domain protein	1392	212	500	25.8458	63.6716	2.46352	Up	1.12e-30	1.08e-29
RHTO_01793	transcription factor Iws1	1245	539	717	73.4705	102.086	1.38948	Up	6.63e-09	2.43e-08
RHTO_01794	hypothetical protein	456	110	88	40.9375	34.2084	0.835624	Down	0.21014	0.282765
RHTO_01795	hypothetical protein	1110	1	1	0.152887	0.159695	1.04453	Up	0.967334	0.973441
RHTO_01796	ATP-binding cassette, sub-family F, member 3	2253	1464	1150	110.274	90.4798	0.820499	Down	4.77e-07	1.48e-06
RHTO_01797	hypothetical protein	1044	0	16	0.01	2.71665	271.665	Up	1.05e-05	2.87e-05
RHTO_01798	hypothetical protein	1119	9	5	1.36492	0.792054	0.580295	Down	0.343422	0.428069
RHTO_01799	RRM/R3H domain containing protein	2421	439	365	30.7726	26.7247	0.868459	Down	0.0463666	0.0743395
RHTO_01800	cytochrome c oxidase assembly protein COX16	360	151	75	71.1817	36.9295	0.518807	Down	1.88e-06	5.5e-06
RHTO_01801	hypothetical protein	693	83	143	20.3254	36.5778	1.79961	Up	1.48e-05	3.98e-05
RHTO_01802	hypothetical protein	1323	161	143	20.6519	19.1598	0.927751	Down	0.51562	0.59532
RHTO_01803	tyrosine decarboxylase	1674	84	29	8.51565	3.07084	0.360612	Down	4.94e-07	1.52e-06
RHTO_01804	hypothetical protein	510	173	88	57.5665	30.5863	0.531322	Down	7.5e-07	2.27e-06
RHTO_01805	60S ribosomal protein l3	1530	3585	2477	397.641	286.979	0.721702	Down	2.76e-36	3.1e-35
RHTO_01806	hypothetical protein	2052	24	8	1.98485	0.691079	0.348177	Down	0.0066515	0.0125622
RHTO_01807	rRNA binding protein	1998	1026	922	87.1456	81.7994	0.938652	Down	0.163095	0.226773
RHTO_01808	Arrestin-like, C-terminal domain protein	4356	50	44	1.94794	1.79052	0.919187	Down	0.687342	0.746032
RHTO_01809	striatin-related protein	3267	673	750	34.9591	40.6937	1.16404	Up	0.0041979	0.00820634
RHTO_01810	ATP-binding cassette, subfamily G (WHITE), member 2, PDR	4509	494	237	18.5926	9.31715	0.501121	Down	1.93e-19	1.27e-18
RHTO_01811	para-aminobenzoate synthetase	2337	357	166	25.9241	12.5911	0.485692	Down	1.91e-15	1.05e-14
RHTO_01812	RNA polymerase sigma factor, sigma-70 family	2145	431	214	34.0992	17.6848	0.51863	Down	6.9e-16	3.85e-15
RHTO_01813	DNA-directed RNA polymerase III subunit RPC3	1851	695	538	63.7195	51.5218	0.808572	Down	0.000206482	0.000483449
RHTO_01814	serine/threonine kinase family protein	2250	188	205	14.1798	16.1505	1.13898	Up	0.197392	0.268329
RHTO_01815	serine/threonine kinase family protein	2595	378	188	24.72	12.8421	0.519502	Down	4.62e-14	2.37e-13
RHTO_01816	mitochondrial carrier protein, family 25	1689	791	1176	79.4768	123.422	1.55293	Up	4.05e-22	2.98e-21
RHTO_01817	hypothetical protein	462	6	88	2.20396	33.7641	15.3198	Up	7.51e-21	5.24e-20
RHTO_01818	hypothetical protein	822	14	31	2.89035	6.68505	2.31289	Up	0.00739318	0.0139004
RHTO_01819	hypothetical protein	345	12	8	5.90277	4.11042	0.696354	Down	0.44063	0.527617
RHTO_01820	hypothetical protein	597	1	0	0.284262	0.01	0.0351788	Down	0.522018	0.601226
RHTO_01821	protein of repair protein Rad1/Rec1 family	1146	81	50	11.9948	7.73393	0.644772	Down	0.0139075	0.0249815
RHTO_01822	hypothetical protein	3831	100	79	4.42977	3.65536	0.825179	Down	0.20265	0.273842
RHTO_01823	hypothetical protein	705	15	20	3.61074	5.0287	1.39271	Up	0.334996	0.419535
RHTO_01824	glutathione S-transferase	681	73	28	18.1915	7.28829	0.400642	Down	1.61e-05	4.31e-05
RHTO_01825	ARID/BRIGHT DNA-binding domain containing protein	3738	608	604	27.6031	28.6426	1.03766	Up	0.519598	0.599305
RHTO_01826	NADPH2:quinone reductase	1023	368	319	61.0472	55.2751	0.905449	Down	0.194487	0.264605
RHTO_01827	NADH:ubiquinone oxidoreductase intermediate-associated protein 30	774	125	117	27.4071	26.7954	0.97768	Down	0.862486	0.897742
RHTO_01828	cyclin L1	957	179	81	31.742	15.0033	0.472665	Down	6.98e-09	2.54e-08
RHTO_01829	hypothetical protein	717	1	2	0.236687	0.494454	2.08906	Up	0.59269	0.664193
RHTO_01830	monooxygenase	1299	28	24	3.65799	3.27504	0.895312	Down	0.696846	0.754601
RHTO_01833	hypothetical protein	507	1	1	0.334723	0.349629	1.04453	Up	0.967334	0.973072
RHTO_01834	G protein alpha subunit	1086	5	21	0.781329	3.42771	4.38703	Up	0.00102794	0.0021976
RHTO_01835	guanine nucleotide-binding protein alpha subunit	1161	5	13	0.730856	1.98484	2.71578	Up	0.0511722	0.0812112
RHTO_01836	zinc finger protein	2469	693	1738	47.6328	124.78	2.61962	Up	4.63e-113	1.35e-111
RHTO_01837	pumilio-family RNA binding repeat protein	2889	18	28	1.05735	1.71801	1.62483	Up	0.107142	0.157842
RHTO_01838	hypothetical protein	843	2	2	0.402621	0.42055	1.04453	Up	0.959174	0.970745
RHTO_01839	hypothetical protein	915	1	2	0.18547	0.387457	2.08906	Up	0.59269	0.663913
RHTO_01840	ubiquitin-conjugating enzyme E2 C	555	223	203	68.1876	64.8363	0.950851	Down	0.604744	0.672594
RHTO_01841	calcium calmodulin-dependent protein kinase	1101	1001	973	154.291	156.654	1.01531	Up	0.735288	0.787985
RHTO_01842	(R,R)-butanediol dehydrogenase / diacetyl reductase	1107	0	3	0.01	0.480384	48.0384	Up	0.114461	0.166804
RHTO_01843	20S proteasome subunit alpha 4	855	595	835	118.099	173.115	1.46585	Up	6.89e-13	3.31e-12
RHTO_01844	ubiquitin carboxyl-terminal hydrolase 10	2916	1334	1373	77.6358	83.4638	1.07507	Up	0.0596872	0.0930751
RHTO_01846	ammonium transmembrane transporter	1764	352	49	33.864	4.92394	0.145403	Down	4.87e-55	7.93e-54
RHTO_01847	tubulin gamma	1464	378	233	43.8172	28.2117	0.643851	Down	8.69e-08	2.9e-07
RHTO_01848	MFS monocarboxylate transporter	1599	112	252	11.8868	27.9362	2.35019	Up	4.78e-15	2.58e-14
RHTO_01849	translation initiation factor eIF-5	1212	2276	3184	318.686	465.678	1.46124	Up	4.65e-44	6.23e-43
RHTO_01850	G2/M transition checkpoint protein Sum2	1629	1811	1919	188.665	208.818	1.10682	Up	0.00194302	0.00398606
RHTO_01852	pyruvate dehydrogenase E1 component subunit alpha	1290	7980	6105	1049.8	838.901	0.799105	Down	5.11e-40	6.32e-39
RHTO_01853	mitochondrial endonuclease	1083	1240	726	194.306	118.829	0.611556	Down	1.06e-26	9.24e-26
RHTO_01854	cytochrome c oxidase subunit IV	468	3217	3530	1166.54	1337.04	1.14616	Up	2.14e-08	7.51e-08
RHTO_01855	L-asparaginase	1164	2	61	0.291589	9.28949	31.8582	Up	6.01e-17	3.55e-16
RHTO_01856	L-lactate dehydrogenase (cytochrome)	1305	4	10	0.520168	1.35833	2.61133	Up	0.0997782	0.147923
RHTO_01857	proteasomal ATPase-associated factor 1	1494	194	144	22.0366	17.0855	0.775322	Down	0.0203738	0.0353075
RHTO_01858	translation machinery associated TMA7	195	500	545	435.14	495.424	1.13854	Up	0.0360732	0.0592668
RHTO_01859	conserved hypothetical protein	2400	320	105	22.6273	7.7552	0.342737	Down	1.61e-24	1.3e-23
RHTO_01860	CCR4-NOT transcription complex subunit 1	5928	5129	4970	146.831	148.615	1.01215	Up	0.543872	0.619414
RHTO_01861	O-acetyltransferase	2535	737	301	49.3382	21.0476	0.426599	Down	6.65e-39	7.98e-38
RHTO_01862	hypothetical protein	762	3	99	0.668129	23.0301	34.4695	Up	4.23e-27	3.72e-26
RHTO_01863	conserved hypothetical protein	1911	329	160	29.2166	14.8414	0.507978	Down	4.65e-13	2.25e-12
RHTO_01864	pre-mRNA-splicing factor SYF1	3105	1339	1351	73.1834	77.1274	1.05389	Up	0.173383	0.239035
RHTO_01865	conserved hypothetical protein	4194	757	1045	30.631	44.1675	1.44192	Up	1.16e-14	6.14e-14
RHTO_01866	plasma membrane H+-transporting ATPase	3003	30429	26294	1719.59	1552.09	0.902589	Down	3.77e-34	4.03e-33
RHTO_01867	set domain containing protein	1047	539	443	87.3647	75.0018	0.858492	Down	0.0172356	0.0302973
RHTO_01868	regulatory protein cys-3, transcription factor	1473	17	232	1.95857	27.919	14.2548	Up	9.5e-52	1.48e-50
RHTO_01869	ubiquinol-cytochrome c reductase iron-sulfur subunit	906	7704	6987	1443.05	1367.03	0.947318	Down	0.00104965	0.00224102
RHTO_01870	ER-to-Golgi vesicle protein transport Sft2	492	98	53	33.803	19.0953	0.564899	Down	0.000652956	0.00143402
RHTO_01871	Glycosyl hydrolase, family 88	1155	128	277	18.8071	42.5121	2.26043	Up	2.48e-15	1.34e-14
RHTO_01872	GATA transcription factor	3384	1693	736	84.9025	38.5534	0.45409	Down	2.19e-77	4.73e-76
RHTO_01873	60S ribosomal protein l5	894	30279	14930	5747.75	2960.31	0.515038	Down	0	0
RHTO_01874	phosphatidylinositol-bisphosphatase	2832	205	161	12.2844	10.0774	0.820339	Down	0.059832	0.0932827
RHTO_01875	cytochrome b-c1 complex, subunit 10	234	2031	1505	1472.95	1140.08	0.774012	Down	3.8e-14	1.95e-13
RHTO_01876	alpha-ketoglutarate-dependent dioxygenase alkB homolog 2	810	18	5	3.77121	1.09421	0.290147	Down	0.00902984	0.0166863
RHTO_01877	short-chain dehydrogenase/reductase SDR family protein	975	28	5	4.87357	0.909034	0.186523	Down	6.5e-05	0.000162806
RHTO_01878	mitochondrial large subunit ribosomal protein L34	420	629	276	254.153	116.486	0.458331	Down	2.69e-29	2.51e-28
RHTO_01879	tyrosyl-DNA phosphodiesterase family protein	1695	67	57	6.70809	5.96101	0.88863	Down	0.515408	0.595161
RHTO_01880	nonribosomal peptide synthase	4548	600	240	22.3885	9.35418	0.417812	Down	3.79e-33	3.9e-32
RHTO_01881	short-chain dehydrogenase/reductase SDR family protein	918	75	23	13.8648	4.4412	0.320323	Down	2.69e-07	8.54e-07
RHTO_01882	amino acid transporter	1752	24	14	2.32472	1.41647	0.609309	Down	0.141409	0.199827
RHTO_01883	conserved hypothetical protein	1743	169	370	16.4544	37.6287	2.28684	Up	2.16e-20	1.48e-19
RHTO_01884	hypothetical protein	1131	230	74	34.5111	11.598	0.336066	Down	1.72e-18	1.08e-17
RHTO_01885	autophagy regulatory protein Atg2	5922	426	422	12.2077	12.6316	1.03472	Up	0.618756	0.686072
RHTO_01886	glycoside hydrolase family 26 protein	1344	7	2	0.883878	0.263782	0.298437	Down	0.125542	0.180674
RHTO_01887	centromere protein I	2235	112	57	8.50422	4.52077	0.531591	Down	7.11e-05	0.000176655
RHTO_01888	phosphoribosylglycinamide formyltransferase	996	650	504	110.751	89.6987	0.809913	Down	0.00036787	0.000837214
RHTO_01889	epidermal growth factor receptor substrate 15	4314	2221	1701	87.37	69.8939	0.799976	Down	3.6e-12	1.66e-11
RHTO_01890	Glycoside Hydrolase Family 16 protein, CBM8 containing	2493	12	5	0.81687	0.355519	0.435221	Down	0.116219	0.168903
RHTO_01891	ubiquitin family protein	1410	290	142	34.9038	17.8519	0.51146	Down	1.64e-11	7.18e-11
RHTO_01892	hypothetical protein	906	24	18	4.49549	3.52176	0.783398	Down	0.440564	0.527776
RHTO_01893	glycoside hydrolase family 5 protein	2565	376	291	24.8768	20.1104	0.8084	Down	0.00632406	0.012015
RHTO_01894	transcriptional regulatory protein GAL4	2190	746	100	57.8081	8.09414	0.140017	Down	4e-117	1.21e-115
RHTO_01895	hypothetical protein	726	2	3	0.467506	0.732486	1.5668	Up	0.64712	0.712664
RHTO_01896	mitochondrial escape protein 2	2832	620	619	37.1529	38.7447	1.04285	Up	0.460022	0.547711
RHTO_01897	dynactin	4206	583	470	23.523	19.8081	0.842074	Down	0.00548354	0.0105209
RHTO_01898	hypothetical protein	672	1	2	0.252537	0.527565	2.08906	Up	0.59269	0.666348
RHTO_01899	hypothetical protein	579	2	3	0.586199	0.918454	1.5668	Up	0.64712	0.71168
RHTO_01900	zinc finger, C2H2-type protein	372	203	75	92.6077	35.7382	0.38591	Down	9.37e-14	4.72e-13
RHTO_01901	alpha-1,3-mannosyltransferase, glycosyltransferase family 58 protein	1533	307	162	33.9852	18.7322	0.551185	Down	3.53e-10	1.41e-09
RHTO_01902	hypothetical protein	750	0	1	0.01	0.236349	23.6349	Up	0.478456	0.562516
RHTO_01903	carnitine O-acetyltransferase	2265	147	558	11.0139	43.6698	3.96495	Up	2.26e-61	4.02e-60
RHTO_01905	conserved hypothetical protein	354	77	223	36.9132	111.665	3.02507	Up	3.12e-19	2.04e-18
RHTO_01906	het-c2 protein	585	544	338	157.811	102.418	0.648991	Down	2.62e-10	1.06e-09
RHTO_01907	translation initiation factor eIF-4A	1275	13563	10662	1805.26	1482.32	0.821115	Down	1.12e-52	1.78e-51
RHTO_01908	ubiquitin family protein	1263	144	172	19.3488	24.1402	1.24763	Up	0.0498564	0.0793283
RHTO_01909	ubiquitin family protein	1176	7	8	1.01015	1.20586	1.19375	Up	0.736004	0.788434
RHTO_01910	ubiquitin family protein	1260	7	3	0.942804	0.422052	0.447656	Down	0.255874	0.332841
RHTO_01911	ubiquitin family protein	1089	1	0	0.155835	0.01	0.0641703	Down	0.522018	0.601748
RHTO_01913	jumonji family transcription factor	3831	1032	1480	45.7153	68.4801	1.49797	Up	9.19e-24	7.2e-23
RHTO_01914	large subunit ribosomal protein L14	399	777	347	330.478	154.16	0.466476	Down	1.43e-34	1.55e-33
RHTO_01915	precorrin-2 dehydrogenase / sirohydrochlorin ferrochelatase	984	228	190	39.3218	34.2274	0.870442	Down	0.158081	0.220803
RHTO_01916	hypothetical protein	429	5	8	1.97791	3.30558	1.67125	Up	0.377624	0.462954
RHTO_01917	glycoside hydrolase family 5 protein	2676	142	122	9.00525	8.08144	0.897413	Down	0.38208	0.467267
RHTO_01918	monoxygenase	1572	17	0	1.83523	0.01	0.00544891	Down	1.12e-05	3.06e-05
RHTO_01919	hypothetical protein	864	3	19	0.589252	3.89812	6.61536	Up	0.000333228	0.000762511
RHTO_01920	sulfide:quinone oxidoreductase, mitochondrial precursor	1353	2772	2725	347.688	357.013	1.02682	Up	0.326422	0.409698
RHTO_01921	metallo-beta-lactamase domain containing protein	1131	432	423	64.8209	66.2968	1.02277	Up	0.74148	0.792915
RHTO_01922	alcohol dehydrogenase (NADP+)	1113	43	46	6.55642	7.32618	1.1174	Up	0.60085	0.669759
RHTO_01923	MFS transporter, sugar transporter	1707	8	8	0.795335	0.830752	1.04453	Up	0.92738	0.950884
RHTO_01924	conserved hypothetical protein	924	88	29	16.1623	5.56341	0.34422	Down	1.03e-07	3.43e-07
RHTO_01925	protein of Emopamil-binding protein family	648	68	20	17.8085	5.47104	0.307215	Down	5.14e-07	1.58e-06
RHTO_01926	WSC domain protein	1470	4	6	0.461781	0.723517	1.5668	Up	0.500788	0.581226
RHTO_01927	exportin-1	3228	2786	2908	146.468	159.689	1.09027	Up	0.00111177	0.00236605
RHTO_01928	conserved hypothetical protein	492	37	60	12.7623	21.6173	1.69383	Up	0.0108504	0.0198252
RHTO_01929	MFS nicotinic acid transporter	1734	3	5	0.293607	0.511135	1.74088	Up	0.46588	0.55361
RHTO_01930	alcohol dehydrogenase (NADP+)	1140	7	6	1.04205	0.932956	0.895312	Down	0.855034	0.891033
RHTO_01931	glycoside hydrolase family 61 protein	2787	1131	2007	68.8683	127.651	1.85356	Up	1.85e-64	3.38e-63
RHTO_01932	DNA-directed RNA polymerase II subunit RPB9	372	161	143	73.4474	68.1409	0.927751	Down	0.51562	0.595233
RHTO_01933	60S ribosomal protein l39	429	10961	12641	4335.97	5223.23	1.20463	Up	2.7e-46	3.82e-45
RHTO_01934	hypothetical protein	897	34	35	6.43251	6.91657	1.07525	Up	0.762438	0.811516
RHTO_01935	hypothetical protein	2691	41	27	2.58562	1.77855	0.687862	Down	0.131487	0.188243
RHTO_01936	hypothetical protein	1491	13	12	1.47965	1.42665	0.964182	Down	0.93357	0.954529
RHTO_01937	arabinose-5-phosphate isomerase	1290	214	254	28.1526	34.9027	1.23977	Up	0.0203626	0.0352958
RHTO_01938	thiamine pyrophosphokinase	843	112	138	22.5468	29.0179	1.28701	Up	0.0468964	0.0750832
RHTO_01939	RING-box protein 1	306	194	171	107.591	99.058	0.920694	Down	0.432148	0.51863
RHTO_01940	mitochondrial inner membrane protease subunit 2	432	109	44	42.819	18.0544	0.421645	Down	4.38e-07	1.36e-06
RHTO_01941	thioesterase superfamily protein	636	147	98	39.2242	27.3139	0.696354	Down	0.00522546	0.0100621
RHTO_01942	Armadillo-type fold domain containing protein	8535	1031	757	20.4998	15.722	0.766935	Down	2.53e-08	8.83e-08
RHTO_01943	C-terminal domain kinase, subunit gamma, CTK3	1002	147	105	24.8968	18.5753	0.746093	Down	0.0214568	0.0369993
RHTO_01944	putative glucose receptor Git3,	1383	268	59	32.8856	7.56214	0.229953	Down	3.23e-31	3.17e-30
RHTO_01945	phospholipid:diacylglycerol acyltransferase	2211	303	390	23.2567	31.2673	1.34445	Up	0.000104519	0.000254202
RHTO_01946	exocyst complex component sec5	3075	589	462	32.506	26.6325	0.819309	Down	0.00130728	0.00275781
RHTO_01947	CTP synthase	1803	2109	991	198.506	97.43	0.490815	Down	2.26e-81	5.09e-80
RHTO_01948	Tafazzin	816	209	121	43.466	26.2851	0.604728	Down	7.79e-06	2.16e-05
RHTO_01949	hypothetical protein	339	46	14	23.0278	7.32054	0.317901	Down	5.59e-05	0.000141068
RHTO_01951	RNA recognition motif domain containing protein	1368	378	376	46.8921	48.721	1.039	Up	0.598924	0.668922
RHTO_01952	hypothetical protein	411	9	17	3.71616	7.33199	1.973	Up	0.0970002	0.144126
RHTO_01954	conserved hypothetical protein	1098	4	3	0.618232	0.484322	0.783398	Down	0.774702	0.82117
RHTO_01955	hypothetical protein	675	16	14	4.02263	3.67654	0.913964	Down	0.813342	0.855528
RHTO_01956	hypothetical protein	951	27	47	4.81811	8.76057	1.81826	Up	0.0121067	0.0219647
RHTO_01957	RRM domain-containing protein	1281	156	160	20.6666	22.1404	1.07131	Up	0.540042	0.616109
RHTO_01958	peroxin-1	3183	208	308	11.0897	17.1526	1.54671	Up	9.33e-07	2.81e-06
RHTO_01959	protein phosphatase 2c	1797	381	287	35.9808	28.3106	0.786825	Down	0.00208908	0.00426813
RHTO_01960	phenylalanine ammonia-lyase	2151	4	21	0.315583	1.73059	5.48378	Up	0.00035542	0.0008105
RHTO_01961	conserved hypothetical protein	681	104	436	25.9167	113.489	4.37899	Up	9.67e-53	1.54e-51
RHTO_01962	2-acylglycerol O-acyltransferase 2	1047	318	172	51.5435	29.1204	0.564966	Down	7.33e-10	2.87e-09
RHTO_01963	tRNA A64-2'-O-ribosylphosphate transferase	1446	226	90	26.5237	11.0329	0.415963	Down	1.58e-13	7.81e-13
RHTO_01964	Peptidyl-prolyl cis-trans isomerase, cyclophilin-type	1695	179	255	17.9216	26.6677	1.48802	Up	4.02e-05	0.000102969
RHTO_01965	hypothetical protein	1158	144	135	21.1032	20.6652	0.979247	Down	0.862676	0.897706
RHTO_01966	hypothetical protein	339	1	2	0.500604	1.04579	2.08906	Up	0.59269	0.663726
RHTO_01968	MFS transporter	1662	144	135	14.7037	14.3985	0.979247	Down	0.862676	0.897823
RHTO_01969	glycosyltransferase family 32 protein	2322	711	625	51.9638	47.7126	0.918188	Down	0.11962	0.173278
RHTO_01970	xylitol dehydrogenase	1179	182	198	26.197	29.7691	1.13636	Up	0.213102	0.286219
RHTO_01971	MDM10	1512	178	68	19.9785	7.97209	0.399034	Down	1.16e-11	5.12e-11
RHTO_01972	pyruvate dehydrogenase kinase, putative	927	96	87	17.5746	16.6362	0.946606	Down	0.713228	0.770352
RHTO_01973	pyruvate dehydrogenase kinase	1410	288	400	34.6631	50.287	1.45074	Up	1.26e-06	3.75e-06
RHTO_01974	conserved hypothetical protein	747	101	45	22.9453	10.6784	0.465385	Down	1.01e-05	2.78e-05
RHTO_01975	conserved hypothetical protein	2142	419	320	33.1962	26.4817	0.797732	Down	0.0022684	0.00461203
RHTO_01976	Shr3 amino acid permease chaperone family protein	690	498	283	122.482	72.703	0.593579	Down	9.88e-13	4.71e-12
RHTO_01977	hypothetical protein	1023	62	37	10.2851	6.41122	0.623349	Down	0.0217876	0.0375129
RHTO_01978	1-aminocyclopropane-1-carboxylate synthase	1353	26	10	3.26114	1.31014	0.401742	Down	0.0111873	0.0203941
RHTO_01979	hypothetical protein	1476	7	19	0.804832	2.28182	2.83515	Up	0.0140946	0.0252663
RHTO_01980	Histone H3 domain containing protein	165	49	10	50.3971	10.7431	0.213169	Down	3.85e-07	1.2e-06
RHTO_01981	#N/A	311	1021	761	557.133	433.75	0.778538	Down	1.52e-07	4.95e-07
RHTO_01983	Phox homologous domain containing protein	678	32	24	8.00966	6.27475	0.783398	Down	0.370834	0.456526
RHTO_01984	hypothetical protein	714	0	1	0.01	0.248266	24.8266	Up	0.478456	0.562765
RHTO_01985	conserved hypothetical protein	447	34	316	12.9082	125.313	9.70799	Up	2.12e-61	3.78e-60
RHTO_01986	alpha-ketoglutarate dependent taurine dioxygenase	1143	15	26	2.2271	4.0322	1.81052	Up	0.0650368	0.100845
RHTO_01987	ribonuclease P protein subunit POP4	954	199	106	35.3996	19.6957	0.556383	Down	6.39e-07	1.95e-06
RHTO_01988	alpha-methylacyl-CoA racemase	1245	41	21	5.58867	2.98996	0.535003	Down	0.0179701	0.0314427
RHTO_01989	#N/A	143	161	38	191.066	47.1045	0.246535	Down	2.86e-18	1.78e-17
RHTO_01990	DUF1764 family protein	549	101	95	31.2207	30.6737	0.982479	Down	0.903494	0.93239
RHTO_01991	CCCH zinc finger and SMR domain containing protein	2934	558	599	32.2751	36.1894	1.12128	Up	0.0516226	0.081877
RHTO_01992	beta dna polymerase	1230	1	1	0.137971	0.144115	1.04453	Up	0.967334	0.976523
RHTO_01993	Flavin reductase-like, FMN-binding	762	154	101	34.2973	23.4953	0.685049	Down	0.00292086	0.00583733
RHTO_01994	Ca2+-transporting ATPase	4158	568	1795	23.1824	76.5235	3.30094	Up	2.2e-159	8.49e-158
RHTO_01995	conserved hypothetical protein	1752	158	407	15.3044	41.1789	2.69066	Up	6.66e-29	6.12e-28
RHTO_01996	uridine kinase	1653	485	264	49.7924	28.3104	0.568569	Down	4.8e-14	2.46e-13
RHTO_01997	peptidyl-prolyl cis-trans isomerase E	420	277	177	111.924	74.7031	0.667444	Down	2.2e-05	5.8e-05
RHTO_01998	catechol 1,2-dioxygenase	915	120	249	22.2563	48.2384	2.1674	Up	6.43e-13	3.09e-12
RHTO_01999	C6 transcription factor	2091	195	342	15.8261	28.9926	1.83195	Up	6e-12	2.71e-11
RHTO_02000	hypothetical protein	255	282	141	187.673	98.0153	0.522265	Down	9.95e-11	4.15e-10
RHTO_02001	conserved hypothetical protein	291	1	4	0.583178	2.43659	4.17812	Up	0.198992	0.270181
RHTO_02002	Paf1 family protein	1383	668	633	81.9687	81.1328	0.989802	Down	0.85408	0.890505
RHTO_02003	alpha/beta hydrolase	855	153	164	30.3682	34.0011	1.11963	Up	0.314664	0.397004
RHTO_02004	acetyl-CoA carboxylase	6702	8905	4427	225.488	117.09	0.519274	Down	2.06e-294	1.43e-292
RHTO_02005	hypothetical protein	342	4	1	1.98485	0.518309	0.261133	Down	0.239842	0.315436
RHTO_02006	exosome complex component RRP4	1014	166	169	27.782	29.5436	1.06341	Up	0.573292	0.647278
RHTO_02007	protein of RNA polymerase III Rpc4 family	1848	555	615	50.9665	58.9913	1.15745	Up	0.012451	0.0225635
RHTO_02008	transcription initiation factor TFIID subunit 10	636	152	123	40.5583	34.2817	0.845245	Down	0.166093	0.230581
RHTO_02009	60S ribosomal protein l30	435	6213	6545	2423.85	2667.08	1.10035	Up	6.67e-08	2.25e-07
RHTO_02010	hypothetical protein	1092	1	3	0.155407	0.486983	3.13359	Up	0.348368	0.431467
RHTO_02011	G1/S-specific cyclin Cln1	1554	308	143	33.6352	16.3117	0.484961	Down	1.44e-13	7.19e-13
RHTO_02012	hypothetical protein	624	6	6	1.63178	1.70444	1.04453	Up	0.936188	0.956715
RHTO_02013	homoserine kinase	1131	1616	1705	242.478	267.225	1.10206	Up	0.00511374	0.00985885
RHTO_02014	1-aminocyclopropane-1-carboxylate synthase	1569	28	6	3.02851	0.677865	0.223828	Down	0.000193173	0.000454961
RHTO_02015	hypothetical protein	1122	365	365	55.207	57.6653	1.04453	Up	0.555764	0.629629
RHTO_02016	hypothetical protein	2163	177	339	13.8871	27.7817	2.00054	Up	1.65e-14	8.61e-14
RHTO_02017	nuclear export factor	1278	451	272	59.888	37.7271	0.629961	Down	1.04e-09	4.02e-09
RHTO_02018	ferric-chelate reductase	1968	8	14	0.689856	1.26101	1.82793	Up	0.174298	0.24009
RHTO_02019	MFS transporter	1365	158	94	19.6435	12.207	0.62143	Down	0.000216046	0.000505248
RHTO_02020	MFS transporter, sugar transporter	1521	4	7	0.446298	0.8158	1.82793	Up	0.346962	0.430999
RHTO_02021	DNA-directed RNA polymerase II subunit RPB4	414	288	185	118.055	79.2111	0.670966	Down	1.9e-05	5.03e-05
RHTO_02022	ATPase, vacuolar ER assembly factor, Vma12	777	81	62	17.6912	14.1444	0.799517	Down	0.185732	0.254083
RHTO_02023	hypothetical protein	363	0	2	0.01	0.976648	97.6648	Up	0.234018	0.309154
RHTO_02024	hypothetical protein	771	86	57	18.9294	13.1049	0.692305	Down	0.0305668	0.050934
RHTO_02025	NUDIX hydrolase domain containing protein	1425	308	233	36.68	28.9838	0.79018	Down	0.00653244	0.0123725
RHTO_02026	TGF beta receptor associated protein	3585	434	379	20.5444	18.7398	0.912159	Down	0.191237	0.26054
RHTO_02027	hypothetical protein	2286	127	108	9.42804	8.37457	0.888262	Down	0.366916	0.452121
RHTO_02028	short-chain dehydrogenase/reductase SDR family protein	1017	1	32	0.166868	5.57756	33.425	Up	2.01e-09	7.62e-09
RHTO_02029	galactose-proton symport	717	447	408	105.799	100.869	0.953397	Down	0.48658	0.568461
RHTO_02030	transcription factor hoxa13, putative	3309	543	938	27.8482	50.2483	1.80436	Up	6.66e-29	6.12e-28
RHTO_02031	zinc finger, C2H4-type domain containing protein	1827	605	694	56.1967	67.3342	1.19819	Up	0.00113569	0.00241373
RHTO_02032	fatty acid synthase subunit beta, fungi type	3801	4223	2132	188.546	99.427	0.527336	Down	2.79e-135	9.27e-134
RHTO_02033	C-14 sterol reductase	1350	313	122	39.3463	16.0192	0.407133	Down	8.31e-19	5.32e-18
RHTO_02034	translation Initiation factor eIF-4e-like domain protein	960	140	184	24.7486	33.9752	1.37281	Up	0.00456402	0.00887851
RHTO_02035	conserved hypothetical protein	789	79	42	16.992	9.43598	0.55532	Down	0.00171886	0.00356289
RHTO_02036	Endonuclease relaxase, MobA/VirD2 family protein	819	327	384	67.7575	83.1117	1.2266	Up	0.00656232	0.0124144
RHTO_02037	SNF7 family protein, charged multivesicular body protein 6	626	322	266	87.2922	75.3221	0.862873	Down	0.0749996	0.114731
RHTO_02038	peptidase C19, ubiquitin carboxyl-terminal hydrolase 2	7185	341	386	8.05418	9.52304	1.18237	Up	0.0240728	0.0410748
RHTO_02039	conserved hypothetical protein	6132	2021	2064	55.9317	59.6654	1.06675	Up	0.0389052	0.063384
RHTO_02040	Histone H3	426	71	27	28.2841	11.2349	0.397216	Down	1.84e-05	4.89e-05
RHTO_02041	hypothetical protein	384	1	1	0.441939	0.461619	1.04453	Up	0.967334	0.975165
RHTO_02042	hypothetical protein	462	4	0	1.4693	0.01	0.00680594	Down	0.0696094	0.107102
RHTO_02043	hypothetical protein	1251	238	149	32.2859	21.1127	0.653929	Down	3.95e-05	0.000101324
RHTO_02044	hypothetical protein	1149	1	0	0.147698	0.01	0.0677059	Down	0.522018	0.598286
RHTO_02045	hypothetical protein	534	0	5	0.01	1.65975	165.975	Up	0.0273822	0.0461582
RHTO_02046	ADP-ribosylation factor-related protein 1	591	91	50	26.1305	14.9968	0.573918	Down	0.00134988	0.00284316
RHTO_02047	5-aminolevulinate synthase	1938	1984	1130	173.733	103.357	0.594919	Down	1.03e-45	1.44e-44
RHTO_02048	acetyl-CoA C-acetyltransferase	1262	1468	1681	197.406	236.115	1.19609	Up	5.2e-07	1.6e-06
RHTO_02049	SNF2 family helicase/atpase	2919	233	248	13.5461	15.0603	1.11177	Up	0.245384	0.320766
RHTO_02050	DNA/RNA helicase, DEAD/DEAH box type	5496	4309	4995	133.053	161.103	1.21082	Up	3.1e-20	2.11e-19
RHTO_02051	hypothetical protein	1437	170	155	20.0764	19.1201	0.952366	Down	0.661962	0.723213
[truncated: 5,974 more rows]
