# Supplementary material for: Systems analysis of phosphate-limitation-induced lipid accumulation by the oleaginous yeast Rhodosporidium toruloides
Source: Biotechnol Biofuels. 2018 May 25;11:148. doi: 10.1186/s13068-018-1134-8 (PMC5968551; doi:10.1186/s13068-018-1134-8)
Supplement: Supplementary file 4 — Additional file 4: Table S4. Differentially expressed proteins between “P0” and “F3”. [file 13068_2018_1134_MOESM4_ESM.xls]

## Sheet:  Proteome
Table S4. Differentially expressed proteins between "P0" and "F3".
Note: P: P value (T-text). FDR: False discovery rate. * Data represented mean ± S.D. based on three independent replicate experiments. “-” indicated the protein was not detected.
Accession	Annotation	% coverage										Statistics test
			115:113	116:113	117:113	118:113	119:113	121:113	F3*	P0*	P0 / F3	P (P0/F3)	FDR（P0/F3）
RHTO_00003	nucleolar protein Nop52 variant	18.77	0.954993	0.679204	0.981748	0.672977	0.855067	0.325087	0.871981	0.61771	0.708398	0.237219	0.357023
RHTO_00004	ubiquitin-conjugating enzyme E2 M	49.16	0.903649	1.47231	1.57036	0.679204	0.685488	0.432514	1.31544	0.599069	0.455413	0.0329174	0.0892651
RHTO_00006	hydroxymethylglutaryl-CoA lyase	14.71	0.809096	0.679204	0.642688	0.972747	1.04713	1.00925	0.710329	1.00971	1.42147	0.0054848	0.027117
RHTO_00007	3-methylcrotonyl-CoA carboxylase beta subunit	8.566	0.698232	0.724436	0.724436	0.83946	0.794328	1.14815	0.715701	0.927314	1.29567	0.130632	0.23148
RHTO_00008	NIPSNAP family protein	59.67	0.963829	0.990832	0.981748	0.895365	0.636796	0.847227	0.978803	0.793129	0.810305	0.080508	0.163778
RHTO_00009	peptidase A1 family protein	19.67	1.05682	0.972747	0.946237	1.00925	0.981748	0.928966	0.991934	0.973322	0.981237	0.672057	0.763407
RHTO_00011	phosphogluconate dehydrogenase (decarboxylating)	74.93	1.48594	1.67494	1.64437	1.23595	1.92309	0.981748	1.60175	1.38026	0.861721	0.483613	0.60259
RHTO_00012	vesicle transport v-snare protein vti1	35.37	0.16293	0.293765	0.201372	0.744732	0.564937	0.691831	0.219356	0.667167	3.04148	0.00246053	0.0169532
RHTO_00013	trna-dihydrouridine synthase 1	20.63	0.879	0.92045	0.963829	1.04713	1.01859	0.83946	0.921093	0.968393	1.05135	0.533224	0.650379
RHTO_00015	RTA-like protein	25.86	0.963829	0.946237	0.981748	0.895365	0.83946	0.685488	0.963938	0.806771	0.836953	0.0688133	0.147414
RHTO_00023	prefoldin subunit 6	18.84	-	-	-	-	-	-	-	-	-	-	-
RHTO_00024	cystathionine beta-synthase	44.36	4.01791	2.80543	3.69828	1.90546	1.59956	1.36773	3.50721	1.62425	0.463117	0.00884564	0.0369615
RHTO_00025	GOGAT, glutamate synthase	51.54	1.92309	2.31206	1.92309	0.887156	0.862979	0.737904	2.05275	0.829346	0.404017	0.000885736	0.00953754
RHTO_00027	T-complex protein 1 subunit gamma	74.54	2.72898	2.65461	2.91072	0.519996	0.405508	0.57544	2.76477	0.500315	0.180961	1.55e-05	0.00352581
RHTO_00030	tuberin	13.51	-	-	-	-	-	-	-	-	-	-	-
RHTO_00033	phosphoglycerate kinase	89.55	0.751623	0.809096	1.33045	0.461318	2.208	0.440555	0.963724	1.03663	1.07565	0.911208	0.940742
RHTO_00039	hypothetical protein RHTO_00039	11.89	1.33045	1.05682	0.744732	1.75388	2.51189	0.679204	1.044	1.64832	1.57885	0.339685	0.467428
RHTO_00045	lysine methyltransferase	33.12	0.972747	0.711214	1	1.04713	0.711214	0.704693	0.894654	0.821012	0.917687	0.640076	0.739413
RHTO_00049	NAD dependent oxidoreductase	24.31	1.90546	2.37684	2.48886	0.47863	1.48594	0.862979	2.25705	0.942515	0.417587	0.0186922	0.0605141
RHTO_00050	hypothetical protein RHTO_00050	24.48	1.21339	1.04713	1.07647	0.642688	0.363078	0.310456	1.11233	0.438741	0.394435	0.00425717	0.0231566
RHTO_00052	cullin 3	26.35	1.25892	1	1.15878	0.724436	0.444631	0.138038	1.13923	0.435702	0.382452	0.0191771	0.0614871
RHTO_00055	chromosome segregation protein, Pcs1	27.9	0.831764	0.711214	0.731139	0.928966	1.02802	0.77983	0.758039	0.912271	1.20346	0.130353	0.231319
RHTO_00056	6-phosphofructo-2-kinase / fructose-2,6-bisphosphatase	54.36	1.77011	1.75388	1.80302	0.83946	0.879022	0.47863	1.77567	0.732371	0.412448	0.00124045	0.0114499
RHTO_00058	long-chain acyl-CoA synthetase	47.41	1.08643	1.25892	1.77011	0.515229	0.49204	0.436516	1.37182	0.481261	0.35082	0.0125406	0.0461523
RHTO_00061	mannan endo-1,4-beta-mannosidase, glycoside hydrolase family 5 protein	26.02	0.349945	0.301995	0.363078	0.879022	0.737904	0.772681	0.338339	0.796536	2.35425	0.000586582	0.00811329
RHTO_00062	snoRNP protein, H/ACA ribonucleoprotein complex subunit 1, GAR1	46.3	1.57036	1.22462	1.7378	0.432514	0.92045	0.322107	1.51093	0.558357	0.369546	0.0160882	0.0546972
RHTO_00063	ubiquitin interacting motif protein	13.45	0.847227	0.765597	0.887156	0.824138	1.47231	1.25892	0.833327	1.18513	1.42216	0.144043	0.249761
RHTO_00065	hypothetical protein RHTO_00065	15.93	0.387258	0.510505	0.436516	1.27057	5.19996	2.58226	0.444759	3.0176	6.78479	0.0899627	0.178092
RHTO_00066	GMP synthase (glutamine-hydrolysing)	66.67	1.78649	1.75388	2.35505	0.928966	0.794328	0.704693	1.96514	0.809329	0.411843	0.00493816	0.0250471
RHTO_00070	ubiquinol-cytochrome c reductase complex 17 kd protein	62.5	1.24738	0.972747	0.92045	1.05682	0.83946	1.14815	1.04686	1.01481	0.969385	0.826037	0.878724
RHTO_00071	homocysteine S-methyltransferase	35.95	0.794	0.954993	0.862979	1.31826	1.64437	1.18032	0.870657	1.38098	1.58614	0.0246065	0.0732167
RHTO_00072	hypothetical protein RHTO_00072	15.15	1.21339	1.11686	1.19124	1.09648	1.21339	1.33045	1.17383	1.21344	1.03374	0.618928	0.723572
RHTO_00075	Shr3 amino acid permease chaperone	22.58	1.18032	0.887156	1.10662	0.954993	1.02802	0.887156	1.05803	0.956722	0.904245	0.355182	0.481861
RHTO_00076	actin binding protein	69.2	1.19124	1.25892	1.52757	1.22462	0.77983	0.963829	1.32591	0.989425	0.746223	0.110903	0.206008
RHTO_00078	WD repeat protein	25.85	0.946237	0.870964	0.862979	1.13763	1.22462	1.02802	0.893393	1.13009	1.26494	0.0195791	0.0622621
RHTO_00079	U5 snRNP protein, DIM1 family	63.38	1.10662	1.18032	1.2942	0.210863	0.30761	0.280543	1.19371	0.266339	0.223118	0.000114192	0.00496014
RHTO_00080	polynucleotide 3'-phosphatase	15.09	1.80302	1.49969	1.7378	0.554626	1.02802	1.25892	1.68017	0.947189	0.563747	0.0319481	0.0876767
RHTO_00081	C6 transcription factor	14.06	0.912011	0.887156	0.903649	0.801678	0.855067	1.04713	0.900939	0.901291	1.00039	0.996469	0.997496
RHTO_00084	integral membrane protein	29	1.14	1.0666	1.11686	1.1272	1.08643	0.83946	1.10782	1.01769	0.918646	0.384906	0.512242
RHTO_00085	UPF0041 domain protein	63.43	3.94457	3.94457	4.13048	0.691831	4.09261	1.64437	4.00654	2.14294	0.53486	0.140169	0.244698
RHTO_00086	hypothetical protein RHTO_00086	17.95	0.316228	0.110662	0.239883	0.895365	1.48594	1.45881	0.222258	1.28004	5.75925	0.00631352	0.0298109
RHTO_00087	helicase MOV-10	15.72	-	-	-	-	-	-	-	-	-	-	-
RHTO_00088	nucleoporin	24.36	1.44544	1.55597	1.05682	0.744732	0.717794	1.1272	1.35274	0.863241	0.638142	0.0715415	0.151093
RHTO_00089	capsular associated protein	18.67	-	-	-	-	-	-	-	-	-	-	-
RHTO_00090	mitotic spindle assembly checkpoint protein MAD2	22.32	-	-	-	-	-	-	-	-	-	-	-
RHTO_00091	GTP-binding protein LepA	32.32	1.48594	1.64437	1.67494	0.444631	1	0.654636	1.60175	0.699756	0.436869	0.00634485	0.0298862
RHTO_00092	protein phosphatase 1 regulatory subunit 7	35.62	-	-	-	-	-	-	-	-	-	-	-
RHTO_00095	carnitine O-acetyltransferase	45.44	0.83946	0.597035	0.613762	0.862979	0.937562	1.35519	0.683419	1.05191	1.53919	0.0987606	0.19018
RHTO_00098	pyruvate decarboxylase	52.92	0.349945	0.534564	0.409261	1.10662	2.0893	1.11686	0.431257	1.43759	3.3335	0.0381762	0.0985835
RHTO_00099	hypothetical protein RHTO_00099	23.94	1.80302	0.60256	0.554626	1.10662	2.99226	2.01372	0.986734	2.03754	2.06493	0.197483	0.312466
RHTO_00100	oxoglutarate iron-dependent oxygenase	34.34	0.679204	1.05682	0.954993	1.14815	1.09648	0.972747	0.897005	1.07246	1.1956	0.230691	0.349635
RHTO_00105	AP-3 complex subunit delta-1	16.52	0.666807	1.14815	0.879022	1.00925	0.744732	1.59956	0.897994	1.11785	1.24483	0.488503	0.607464
RHTO_00106	pentatricopeptide repeat protein	19.98	1.09648	1.23595	1.09648	1.55597	1.14815	0.963829	1.14297	1.22265	1.06972	0.682542	0.772156
RHTO_00107	myosin-1	28.31	0.448745	0.452898	0.432514	0.519996	0.416869	0.501187	0.444719	0.479351	1.07787	0.344187	0.471287
RHTO_00108	mitochondrial outer membrane protein, MIM1/TOM13	42.67	0.711214	0.544503	0.554626	0.801678	0.847227	0.57544	0.603447	0.741448	1.22869	0.2392	0.359603
RHTO_00109	DnaJ family protein	59.32	1.90546	1.90546	1.90546	1.14815	1.14815	1.43219	1.90546	1.24283	0.652247	0.00219358	0.0159035
RHTO_00111	adenylosuccinate lyase	75.31	2.83139	2.72898	3.19154	1.0666	1.90546	0.928966	2.9173	1.30034	0.445734	0.00855714	0.0361839
RHTO_00114	fatty acid desaturase 2 (delta-6 desaturase)	37.35	0.787046	0.809096	1.09648	0.515229	1.33045	0.954993	0.89754	0.933558	1.04013	0.894827	0.929263
RHTO_00115	serine/threonine kinase 25	30.05	0.929	1.48594	0.704693	1.49969	0.390841	0.42462	1.03988	0.771715	0.742122	0.568281	0.681376
RHTO_00116	mitochondrial large subunit ribosomal protein L23	20.64	1.59956	1.8197	1.70608	0.672977	0.824138	0.356451	1.70845	0.617855	0.361647	0.00198568	0.0149542
RHTO_00125	small subunit ribosomal protein S17	58.69	1.25	1.33045	1.15878	0.92045	1.00925	1	1.24641	0.976568	0.783504	0.00909985	0.0379014
RHTO_00127	cleavage stimulation factor subunit 2	26.73	3.22107	3.7325	3.19154	0.717794	0.895365	1.8197	3.3817	1.14429	0.338376	0.00432491	0.0232245
RHTO_00128	ribosomal biogenesis regulatory protein	36.09	2.18776	2.39883	3.87258	1.11686	1.44544	1	2.81972	1.18743	0.421117	0.0404566	0.102087
RHTO_00133	chitin synthase, glycosyltransferase family 2 protein	15.43	0.731139	0.870964	0.963829	0.57544	1.30617	1.00925	0.855311	0.963621	1.12663	0.652148	0.749097
RHTO_00134	methylthioribulose-1-phosphate dehydratase	74.9	1.25892	1.41906	1.40605	0.990832	1.8197	1.52757	1.36134	1.44603	1.06221	0.75001	0.825882
RHTO_00137	hypothetical protein RHTO_00137	22.1	0.937562	1.0666	1.00925	0.847227	0.92045	0.887156	1.00447	0.884944	0.881006	0.0495369	0.118244
RHTO_00138	WD40 containing SNARE-dependent exocytosis protein	18.41	0.613762	0.981748	0.737904	1.48594	1.19124	0.164437	0.777805	0.947205	1.21779	0.703937	0.788357
RHTO_00141	Armadillo-type fold domain containing protein	20.57	0.802	1.24738	0.990832	1.21339	1.85353	0.212814	1.0134	1.09324	1.07878	0.879577	0.916364
RHTO_00142	pre-mRNA-splicing factor ATP-dependent RNA helicase PRP16	30.65	-	-	-	-	-	-	-	-	-	-	-
RHTO_00144	translation initiation factor eIF-2B delta subunit	35.42	-	-	-	-	-	-	-	-	-	-	-
RHTO_00149	high-affinity iron transporter	12.79	0.981748	0.847227	0.77983	1.05682	1.38038	1.41906	0.869602	1.28542	1.47817	0.0323869	0.0883198
RHTO_00152	threonyl-trna synthetase	68.65	2.42103	2.01372	1.95885	1.6293	1.47231	1.36773	2.1312	1.48978	0.699033	0.0175197	0.0579903
RHTO_00155	cyclophilin, peptidyl-prolyl cis-trans isomerase	95.09	0.879022	0.887156	0.912011	0.990832	1.00925	0.903649	0.89273	0.967911	1.08422	0.0918063	0.180374
RHTO_00158	magnesium-dependent phosphatase-1	48.5	0.863	0.539511	0.711214	1.80302	1.01859	0.334195	0.704575	1.05193	1.49301	0.46882	0.590229
RHTO_00160	inositol phosphorylsphingolipid-phospholipase c	21.48	-	-	-	-	-	-	-	-	-	-	-
RHTO_00161	TBC domain protein, Rab GTPase activator	28.4	0.954993	1.00925	0.981748	0.981748	1.00925	1.11686	0.981998	1.03595	1.05495	0.288297	0.414289
RHTO_00163	calcium channel subunit Cch1	18.21	0.981748	0.794328	0.981748	1.05682	0.92045	0.717794	0.919275	0.898354	0.977242	0.866364	0.906975
RHTO_00164	cytochrome P450, family 8, subfamily B (sterol 12-alpha-hydroxylase)	22.48	0.862979	0.751623	0.751623	0.679204	0.691831	0.758578	0.788741	0.709871	0.900004	0.151329	0.257923
RHTO_00166	cation-dependent mannose-6-phosphate receptor	30.99	1.04	1.10662	1.07647	0.887156	0.772681	1	1.07436	0.886612	0.825245	0.0516244	0.121879
RHTO_00167	NADH dehydrogenase (ubiquinone) Fe-S protein 2	59.75	2.44343	2.48886	2.67917	0.47863	0.201372	0.325087	2.53715	0.33503	0.13205	3.41e-05	0.00395993
RHTO_00168	GTP binding protein	71.22	1.07647	1.30617	1.6293	0.642688	1.05682	0.277971	1.33731	0.659159	0.492899	0.0700967	0.149164
RHTO_00171	DUF962 domain protein	16.99	1.55597	0.549541	1.10662	1.90546	1.58489	2.12814	1.07071	1.87283	1.74915	0.0725264	0.15251
RHTO_00172	mitochondrial phosphate carrier protein	22.98	-	-	-	-	-	-	-	-	-	-	-
RHTO_00175	kinetochore protein Nuf2	31.63	0.49204	0.239883	0.487529	0.60256	0.519996	0.188799	0.406484	0.437118	1.07536	0.849532	0.895176
RHTO_00176	paired amphipathic helix protein Sin3a	23.14	1.20226	1.49969	1.25892	0.895365	0.794328	0.625173	1.32029	0.771622	0.584433	0.0103984	0.0414442
RHTO_00177	inorganic pyrophosphatase	88.11	0.691831	0.912011	1.1695	0.383707	1.52757	0.660694	0.924447	0.857322	0.927389	0.865275	0.906534
RHTO_00178	ATPase, F0 complex, subunit E, mitochondrial	67.44	1.28	1.52757	1.94089	0.787046	1.34276	1.11686	1.58282	1.08222	0.683733	0.117274	0.214374
RHTO_00179	UPF0047 family protein	45.89	0.691831	0.619441	0.679204	0.887156	0.809096	0.630957	0.663492	0.775736	1.16917	0.228576	0.347243
RHTO_00180	protein polybromo-1	23.63	0.981748	0.972747	0.990832	0.981748	1.03753	1.05682	0.981776	1.02536	1.0444	0.132282	0.233872
RHTO_00181	RAS small monomeric GTPase	59.62	0.937562	1.59956	1.52757	0.946237	1.22462	0.413047	1.3549	0.8613	0.635695	0.194754	0.309662
RHTO_00183	hypothetical protein RHTO_00183	23.73	-	-	-	-	-	-	-	-	-	-	-
RHTO_00185	Globin domain containing protein	74.01	0.510505	0.679204	0.772681	0.353183	0.140605	0.110662	0.65413	0.201483	0.308018	0.0138916	0.0493219
RHTO_00186	nucleoporin Pom152	21.32	1.14815	1.04713	1.72187	0.654636	0.505825	0.420727	1.30572	0.527062	0.403657	0.0243588	0.0727353
RHTO_00187	negative regulation of gluconeogenesis	27.02	-	-	-	-	-	-	-	-	-	-	-
RHTO_00191	thioredoxin-like protein 5	91.6	0.564937	0.570164	0.717794	1.13763	1.14815	0.390841	0.617632	0.892207	1.44456	0.343298	0.471065
RHTO_00192	cathepsin A (carboxypeptidase C)	47.81	0.325087	0.369828	0.356451	0.591562	0.937562	0.474242	0.350456	0.667789	1.90549	0.0855889	0.171708
RHTO_00196	nucleotide exchange factor SIL1	52.1	1.34276	1.30617	1.45881	0.654636	0.619441	0.448745	1.36925	0.574274	0.419408	0.000534735	0.00786582
RHTO_00199	peptide-methionine (S)-S-oxide reductase	51.22	2.72898	1.85353	2.77971	0.483059	2.22844	1.2942	2.45407	1.33523	0.544087	0.129373	0.229877
RHTO_00200	hypothetical protein RHTO_00200	45.56	-	-	-	-	-	-	-	-	-	-	-
RHTO_00201	THO complex, subunit 5	49.3	0.855	0.954993	1	0.92045	1.02802	0.990832	0.936664	0.979766	1.04602	0.463329	0.585337
RHTO_00202	4-aminobutyrate transaminase	77.8	1.08643	0.981748	1.24738	0.591562	1.39316	0.501187	1.10519	0.828635	0.74977	0.399857	0.527621
RHTO_00203	hypothetical protein RHTO_00203	48.6	0.505825	0.349945	0.534564	1.38038	2.75423	2.67917	0.463445	2.27126	4.90082	0.0158565	0.0540985
RHTO_00205	biotin synthase	64.15	0.990832	1.14815	1.22462	0.847227	1.07647	1.1272	1.1212	1.01696	0.907031	0.397927	0.525689
RHTO_00206	superoxide dismutase, Fe-Mn family	89	1.25892	1.28233	1.99526	0.981748	3.0761	1.19124	1.51217	1.7497	1.15707	0.754262	0.829389
RHTO_00208	short-chain dehydrogenase/reductase SDR family protein	54.13	0.809096	0.92045	1.18032	0.505825	0.444631	0.248886	0.969956	0.399781	0.412164	0.0132853	0.0478468
RHTO_00210	ubiquilin	40.32	0.679204	0.717794	0.744732	0.654636	1.1272	0.613762	0.71391	0.798532	1.11853	0.636754	0.737169
RHTO_00214	NTF2-related export protein 2	46.01	1.11686	1.21339	1.1272	1.47231	1.34276	1.27057	1.15248	1.36188	1.18169	0.034515	0.0925639
RHTO_00215	gram domain protein	12.84	-	-	-	-	-	-	-	-	-	-	-
RHTO_00216	H/ACA ribonucleoprotein complex subunit 3	51.56	2.31	2.29087	2.24905	0.672977	0.529663	0.440555	2.28331	0.547732	0.239885	1.58e-05	0.00352581
RHTO_00217	pyridoxamine 5'-phosphate oxidase-like protein	57.62	0.380189	0.496592	0.474242	1.15878	1.52757	1.45881	0.450341	1.38172	3.06816	0.00142542	0.0123642
RHTO_00219	protein of uncharacterized protein family UPF0136, transmembrane	52.38	0.744732	1.0666	0.847227	0.258226	0.457088	0.222843	0.886185	0.312719	0.352883	0.00870534	0.0366511
RHTO_00220	protein serine/threonine kinase	15.33	0.981748	1.22462	0.862979	1.07647	0.83946	1.0666	1.02311	0.994174	0.971713	0.836706	0.886434
RHTO_00221	histidyl-trna synthetase	62.48	-	-	-	-	-	-	-	-	-	-	-
RHTO_00223	PAB-dependent poly(A)-specific ribonuclease subunit 2	26.65	0.847227	1.07647	0.972747	1.52757	1.88799	0.717794	0.96548	1.37778	1.42705	0.30684	0.433109
RHTO_00224	serine-type endopeptidase	49.92	1.04713	0.912011	1.1695	0.724436	0.544503	0.711214	1.04288	0.660051	0.632912	0.0153222	0.0528941
RHTO_00225	glutathione peroxidase	78.18	3.28	3.46737	4.09261	2.63027	5.39511	2.58226	3.61333	3.53588	0.978566	0.939678	0.958599
RHTO_00226	alpha,alpha-trehalase, glycoside hydrolase family 37 protein	43.24	1.39316	1.34276	1.31826	0.398107	0.37325	0.794328	1.35139	0.521895	0.386191	0.00387494	0.0216897
RHTO_00229	alpha-glucosidase, glycoside hydrolase family 13 protein	52.46	1.28233	1.30617	1.39316	0.666807	0.432514	0.636796	1.32722	0.578705	0.436028	0.000760363	0.00900692
RHTO_00230	50S ribosomal protein l27	58.88	2.42103	2.53513	2.91072	1.19124	0.765597	0.398107	2.62229	0.784982	0.29935	0.00253095	0.0172549
RHTO_00234	lupus La protein	65.66	2.80543	2.83139	3.10456	0.903649	1.58489	0.787046	2.9138	1.09186	0.374722	0.00239697	0.0167803
RHTO_00236	UDP-glucose:glycoprotein glucosyltransferase	45.7	1	1.49969	1.19124	1.15878	1	0.260615	1.23031	0.806464	0.655497	0.246753	0.368517
RHTO_00237	syntaxin 1B/2/3	48.21	1.36773	1.5417	1.59956	0.83946	0.711214	0.912011	1.503	0.820895	0.546172	0.00170172	0.0138056
RHTO_00239	dCMP deaminase	36.55	-	-	-	-	-	-	-	-	-	-	-
RHTO_00241	START-like domain containing protein	33.86	1.10662	1.1695	1.13763	1.21339	1.20226	1.41906	1.13792	1.27824	1.12331	0.126116	0.225743
RHTO_00242	ribosomal protein L9 family protein	69.43	2.03236	2.31206	1.78649	1.44544	1.45881	0.549541	2.04364	1.15126	0.563341	0.0571121	0.130245
RHTO_00243	oxidoreductase,Oxoglutarate/iron-dependent oxygenase family	20	0.461318	0.440555	0.515229	1.34276	1.13763	1.22462	0.472367	1.235	2.6145	0.000275091	0.00578222
RHTO_00244	RNA-binding protein 25	23.55	1.5417	2.07014	1.88799	1.00925	1.35519	0.57544	1.83328	0.979961	0.53454	0.0355978	0.094361
RHTO_00245	protein of unknown function DUF292, eukaryotic	35.46	1.14	1.28233	1.38038	0.37325	0.642688	0.613762	1.26757	0.543233	0.428562	0.00278079	0.0181922
RHTO_00246	splicing factor 45	17.49	0.331131	0.244343	0.124738	0.496592	0.461318	0.554626	0.233404	0.504179	2.16011	0.0146141	0.0510246
RHTO_00249	20S proteasome subunit beta 5	55.37	1.83654	1.70608	1.95885	1.03753	0.981748	0.544503	1.83382	0.854593	0.466017	0.00471372	0.024456
RHTO_00251	L-lactate dehydrogenase (cytochrome)	13.37	-	-	-	-	-	-	-	-	-	-	-
RHTO_00253	vesicle transport through interaction with t-SNAREs 1	11.54	0.937562	0.534564	0.704693	1.27057	1.25892	1.6293	0.725606	1.38626	1.91049	0.0172642	0.0574389
RHTO_00254	chromatin SPT2 family protein	25.18	0.92045	0.831764	0.711214	0.787046	0.937562	0.619441	0.821142	0.78135	0.95154	0.736024	0.816031
RHTO_00255	pre-mrna-splicing ATP-dependent RNA helicase DDX23/PRP28	41.12	1.03753	1.03753	1.00925	0.954993	1.01859	0.972747	1.0281	0.98211	0.955264	0.0954451	0.185821
RHTO_00256	tuftelin-interacting protein 11	23.47	1.21339	0.963829	1.01859	2.93765	1.88799	2.26987	1.06527	2.36517	2.22025	0.0146802	0.0511175
RHTO_00257	calcium/calmodulin-dependent protein kinase kinase	24.09	0.220801	0.346737	0.212814	0.285759	0.337287	0.751623	0.260117	0.458223	1.7616	0.266914	0.391112
RHTO_00266	ABC transporter	21.71	0.879022	0.831764	1.01859	0.134276	0.654636	0.591562	0.909792	0.460158	0.505784	0.0603769	0.135047
RHTO_00267	dual-specificity tyrosine-(Y)-phosphorylation regulated kinase	15.03	0.946237	0.990832	0.954993	0.824138	0.990832	0.972747	0.964021	0.929239	0.96392	0.558349	0.674253
RHTO_00270	kinase-related protein	83.66	0.711214	0.77983	0.816582	1.00925	1.45881	0.963829	0.769209	1.14397	1.4872	0.0804039	0.163758
RHTO_00273	transthyretin/hydroxyisourate hydrolase family protein	44.17	0.60256	0.630957	0.758578	0.963829	1.11686	0.405508	0.664032	0.828733	1.24803	0.498318	0.616512
RHTO_00274	thiopurine S-methyltransferase	61.6	0.963829	1.04713	1.10662	1.55597	3.43558	2.1677	1.03919	2.38642	2.29641	0.0722	0.152153
RHTO_00276	diacylglycerol cholinephosphotransferase	22.5	1.20226	1.39316	1.22462	0.831764	0.717794	0.544503	1.27335	0.69802	0.548178	0.00503488	0.0254098
RHTO_00278	proliferation-associated protein 2G4	83.81	2.53513	2.55859	3.0761	0.465586	1.24738	0.363078	2.72327	0.692016	0.254112	0.0035497	0.0209319
RHTO_00279	D-3-phosphoglycerate dehydrogenase	77.64	2.58226	2.80543	3.04789	0.469894	0.529663	0.301995	2.81186	0.433851	0.154293	9.43e-05	0.00472137
RHTO_00280	glutamine amidotransferase / cyclase	64.84	3.31131	2.53513	3.37287	1.99526	2.29087	1.69044	3.0731	1.99219	0.648266	0.0279745	0.0804217
RHTO_00283	zinc finger, C2H2-type domain containing protein	14.02	2.15	1.23595	1.61436	0.401791	0.619441	0.765597	1.66677	0.59561	0.357344	0.0199038	0.0630367
RHTO_00286	F-type H+-transporting ATPase subunit g	69.23	3.34195	3.43558	4.16869	0.534564	1.08643	0.483059	3.64874	0.70135	0.192217	0.000819235	0.00922767
RHTO_00287	UDP-N-acetylglucosamine pyrophosphorylase	82.19	0.636796	0.570164	0.765597	1.13763	1.6293	1.40605	0.657519	1.39099	2.11551	0.00874039	0.0367191
RHTO_00294	nonsense-mediated mRNA decay protein (Nmd5)	41.84	1.15878	1.21339	1.14815	0.487529	0.30479	0.147231	1.17344	0.313183	0.266893	0.00101813	0.0100965
RHTO_00296	aminopeptidase 2	71.11	2.03236	2.29087	2.58226	0.597035	0.816582	0.322107	2.30183	0.578575	0.251354	0.00128563	0.0117001
RHTO_00297	AP-3 complex subunit mu-1	20.17	1.00925	0.340408	0.737904	2.01372	1.28233	1.41906	0.695855	1.5717	2.25867	0.0419529	0.104506
RHTO_00298	component of oligomeric golgi complex 2	23.51	0.436516	0.49204	0.255859	0.625173	0.270396	0.49204	0.394805	0.462536	1.17156	0.618477	0.723263
RHTO_00300	peroxisomal 3-ketoacyl-CoA thiolase	58.57	1.0666	1.01859	0.862979	1.36773	1.52757	0.824138	0.982722	1.23981	1.26161	0.310494	0.436533
RHTO_00301	translation initiation factor eIF-2B beta subunit	43.49	1.0666	1.39316	1.31826	0.519996	0.751623	0.313329	1.25934	0.528316	0.419519	0.010395	0.0414442
RHTO_00306	cell wall integrity signaling protein	30.99	1.0666	0.887156	1.10662	0.60256	0.717794	1	1.02013	0.773451	0.758192	0.143876	0.24971
RHTO_00308	Ankyrin repeat protein	51.81	1.01859	0.954993	1	0.954993	1	1.00925	0.991195	0.988082	0.99686	0.907818	0.938988
RHTO_00309	ubiquitin-conjugating enzyme E2 I	76.58	2.26987	2.29087	3.37287	0.630957	1.22462	0.737904	2.64454	0.864493	0.326898	0.0119818	0.0450303
RHTO_00312	guanine deaminase	37.57	0.772681	0.928966	0.870964	1.23595	1.23595	0.487529	0.857537	0.986474	1.15036	0.637922	0.737807
RHTO_00313	mRNA guanylyltransferase	13.8	0.954993	0.83946	0.83946	0.937562	2.07014	1.45881	0.877971	1.48884	1.69577	0.137408	0.241069
RHTO_00314	S-phase kinase-associated protein 1	74.85	1.72187	2.0893	3.0761	1.08643	2.67917	1.27057	2.29575	1.67872	0.731229	0.393185	0.521473
RHTO_00318	hypothetical protein RHTO_00318	13.56	-	-	-	-	-	-	-	-	-	-	-
RHTO_00319	protein phosphatase 2 (formerly 2A), catalytic subunit	74.51	1.05682	1.14815	1.05682	0.47863	0.30761	0.167494	1.08726	0.317911	0.292396	0.00126251	0.0115438
RHTO_00321	alpha-1,2-mannosyltransferase, glycosyltransferase family 22 protein	37.88	1.47231	1.88799	1.44544	0.737904	0.972747	0.164437	1.60191	0.62503	0.390177	0.0250229	0.074115
RHTO_00323	enolase	88.57	1.22462	1.19124	1.61436	0.409261	2.31206	0.83946	1.34341	1.18693	0.883522	0.804564	0.863207
RHTO_00327	AP2-associated kinase	16.88	0.724436	0.698232	0.724436	0.510505	0.444631	0.474242	0.715701	0.476459	0.665724	0.000335816	0.00639697
RHTO_00329	hypothetical protein RHTO_00329	30.67	0.636796	0.816582	0.672977	0.972747	0.608135	0.981748	0.708785	0.85421	1.20518	0.34124	0.469069
RHTO_00330	secretory pathway protein Ssp120	20.44	0.487529	0.413047	0.501187	0.17378	0.92045	0.177011	0.467254	0.423747	0.906887	0.870222	0.910033
RHTO_00334	ubiquitin carboxyl-terminal hydrolase 12/46	10.29	1.24738	1.00925	1.01859	0.483059	0.698232	0.928966	1.09174	0.703419	0.644309	0.0612734	0.135907
RHTO_00336	hypothetical protein RHTO_00336	52.78	1.09648	1.45881	1.00925	0.636796	0.260615	0.353183	1.18818	0.416865	0.350843	0.0123626	0.04571
RHTO_00337	SHO1 osmosensor	23.41	0.613762	0.630957	0.737904	0.432514	0.691831	0.457088	0.660875	0.527144	0.797647	0.216922	0.335253
RHTO_00338	DNA/RNA helicase, DEAD/DEAH box type	21	1.05682	1.0666	1.07647	0.972747	1.04713	0.816582	1.06663	0.945486	0.886427	0.150207	0.256884
RHTO_00340	GCN5-related N-acetyltransferase	44.6	2.33346	2.60615	2.14783	1.19124	1.27057	1.27057	2.36248	1.24413	0.52662	0.00118224	0.0110703
RHTO_00342	citron Rho-interacting kinase	13.33	0.394457	0.363078	0.30761	2.48886	2.24905	2.70396	0.355048	2.48062	6.98672	9.18e-05	0.00472137
RHTO_00343	SNF2-related helicase	21.65	3.19154	3.04789	2.83139	1.22462	0.717794	0.83946	3.02361	0.92729	0.306683	0.000347063	0.00645305
RHTO_00347	mitogen-activated protein kinase Maf1	18.72	1.09648	1.0666	0.981748	0.928966	0.704693	0.946237	1.04827	0.859966	0.820363	0.0912032	0.179674
RHTO_00348	TatD DNase family Scn1	20	0.879022	0.972747	1	0.990832	0.731139	0.847227	0.95059	0.856399	0.900914	0.322726	0.449987
RHTO_00349	oxaloacetate carrier	34.09	1.37	1.28233	1.30617	0.744732	0.928966	0.672977	1.3195	0.782225	0.592819	0.00263214	0.0177269
RHTO_00353	protein tyrosine phosphatase	38.79	0.963829	1.00925	0.937562	1.00925	1.03753	0.963829	0.970215	1.00354	1.03434	0.328782	0.456792
RHTO_00354	40S ribosomal protein s10	47.02	6.25173	6.13762	8.70964	0.625173	1.21339	0.496592	7.03299	0.778385	0.110676	0.00196192	0.0148328
RHTO_00355	protein arginine N-methyltransferase 5	31.1	1.2942	1.0666	1.27057	0.963829	0.698232	0.685488	1.21046	0.782517	0.646465	0.0210259	0.0658392
RHTO_00356	hypothetical protein RHTO_00356	22.96	1.43219	1.33045	1.8197	0.83946	0.299226	0.242103	1.52745	0.460263	0.301328	0.0115582	0.0439892
RHTO_00357	CRAL/TRIO domain-containing protein	35.64	0.630957	0.685488	0.630957	1.00925	1.31826	1.0666	0.649134	1.13137	1.74289	0.00753924	0.0332926
RHTO_00360	ribosome biogenesis factor recycling AAA family ATPase	23.55	0.870964	0.870964	0.887156	0.608135	0.660694	0.469894	0.876361	0.579574	0.661342	0.00654929	0.0303706
RHTO_00361	triacylglycerol lipase ATG15-like protein	17.05	0.549541	0.597035	0.487529	0.887156	0.787046	0.731139	0.544702	0.80178	1.47196	0.00983431	0.03985
RHTO_00362	hypothetical protein RHTO_00362	64.18	0.461318	0.57544	0.648634	1.28233	2.46604	0.363078	0.561797	1.37048	2.43946	0.256302	0.378703
RHTO_00364	GATA-binding factor 6-B	11.45	-	-	-	-	-	-	-	-	-	-	-
RHTO_00368	poly(rC)-binding protein 2/3/4	50.66	1.61436	1.44544	1.51356	1.11686	1.55597	1.83654	1.52445	1.50312	0.986007	0.925775	0.948474
RHTO_00369	microtubule binding protein	59.24	0.436516	0.648634	0.591562	0.501187	1.01859	0.47863	0.558904	0.666136	1.19186	0.597783	0.705003
RHTO_00370	wos2 protein	65.83	0.169044	0.30479	0.376704	0.363078	0.824138	0.428549	0.283512	0.538588	1.8997	0.178156	0.28955
RHTO_00371	mitochondrial inner membrane protease atp23	48.31	0.946237	0.928966	0.954993	0.946237	0.870964	0.879022	0.943399	0.898741	0.952663	0.149291	0.256121
RHTO_00372	hypothetical protein RHTO_00372	14.83	1.55597	1.41906	1.64437	0.457088	0.887156	0.972747	1.5398	0.77233	0.501579	0.0112511	0.043313
RHTO_00373	L-xylulose reductase	76.58	0.564937	0.630957	0.737904	0.981748	1.48594	0.390841	0.6446	0.952842	1.47819	0.390562	0.518703
RHTO_00376	protein of heat shock protein Hsp72 family	84.35	-	-	-	-	-	-	-	-	-	-	-
RHTO_00378	programmed cell death protein 5	80.27	0.564937	0.654636	0.751623	0.855067	1.18032	1.47231	0.657065	1.16923	1.77948	0.0513732	0.121581
RHTO_00380	AN2-type zinc finger protein	21.88	0.787046	0.685488	0.724436	1.10662	1.02802	0.744732	0.732323	0.959791	1.31061	0.116293	0.213356
RHTO_00382	ribosomal RNA assembly protein	32.82	1.07647	1	1.02802	0.963829	0.879022	0.954993	1.03483	0.932615	0.901228	0.0431447	0.106383
RHTO_00383	nucleosome remodeling complex ATPase subunit (Snf2h)	26.48	3.02	3.16228	3.76704	1.30617	1.28233	2.26987	3.31644	1.61946	0.488312	0.0129933	0.047277
RHTO_00384	protein of heat shock protein Hsp70 family	73.3	2.29087	2.65461	3.19154	1.14815	3.25087	1.05682	2.71234	1.81862	0.670497	0.306408	0.432731
RHTO_00385	methylmalonate-semialdehyde dehydrogenase	45.87	0.343558	0.47863	0.47863	0.963829	1.39316	1.04713	0.433606	1.13471	2.6169	0.00725144	0.032427
RHTO_00386	ankyrin repeat protein	86.02	1.2942	1.40605	1.55597	0.672977	1.07647	0.539511	1.41874	0.762984	0.537791	0.0212575	0.0664359
RHTO_00388	NADH dehydrogenase	72.7	2.42103	3.04789	2.93765	0.660694	0.501187	0.487529	2.80219	0.549803	0.196205	0.000361515	0.00656471
RHTO_00389	hypothetical protein RHTO_00389	62.81	0.972747	1.02802	0.946237	0.824138	0.83946	1.00925	0.982333	0.89095	0.906973	0.226643	0.34471
RHTO_00391	UDP-glucose 4-epimerase	89.21	1.78649	1.80302	2.58226	0.928966	2.72898	1.43219	2.05726	1.69671	0.824745	0.578479	0.688716
RHTO_00392	mitochondrial inner membrane protein Mitofilin	64.51	1.23595	1.31826	1.80302	0.465586	0.758578	0.801678	1.45241	0.675281	0.464939	0.019569	0.0622621
RHTO_00395	transcription regulator HTH, APSES-type	37.71	-	-	-	-	-	-	-	-	-	-	-
RHTO_00397	acyl-CoA dehydrogenase	40.6	0.474242	0.586138	0.648634	0.895365	0.758578	0.363078	0.569672	0.67234	1.18022	0.573152	0.685313
RHTO_00401	glutamine synthetase	36.4	1.27057	1.64437	0.946237	2.07014	1.5417	0.248886	1.28706	1.28691	0.999882	0.999802	0.999813
RHTO_00402	tRNA-dihydrouridine synthase 2	33.61	0.60256	0.787046	0.990832	1.22462	1.04713	0.887156	0.793479	1.05297	1.32703	0.155629	0.263289
RHTO_00403	CCCH finger DNA binding protein	45	0.77983	0.963829	1	0.401791	0.288403	0.231207	0.914553	0.307134	0.335829	0.00199405	0.0149882
RHTO_00404	CCR4-NOT transcriptional complex subunit CAF120	38.04	0.325087	0.452898	0.416869	0.636796	0.679204	0.586138	0.398285	0.634046	1.59194	0.00718274	0.0323292
RHTO_00406	intra-Golgi transport-related protein	18.71	1.5417	0.928966	1.14815	0.717794	1.22462	0.648634	1.20627	0.863682	0.715992	0.25049	0.372251
RHTO_00408	proline iminopeptidase	66.35	0.744732	0.879022	1.39316	0.772681	1.99526	1.03753	1.00564	1.26849	1.26138	0.565925	0.67981
RHTO_00409	DUF1690 domain protein	76.76	0.737904	0.77983	0.903649	0.887156	1.05682	0.60256	0.807128	0.848845	1.05169	0.782886	0.849179
RHTO_00410	50S ribosomal protein l15	37.42	1.64437	1.77011	1.87068	0.420727	0.380189	0.679204	1.76172	0.493373	0.280052	0.000374683	0.00674082
RHTO_00411	ERCC4 domain containing protein	14.44	1.07647	0.325087	0.831764	1.27057	1.40605	0.510505	0.744439	1.06238	1.42708	0.4221	0.548772
RHTO_00413	ubiquitin-activating enzyme E1 C	44.18	1	1.02802	1.23595	1.1695	0.981748	0.197697	1.08799	0.782981	0.71966	0.376394	0.503499
RHTO_00414	DJ-1 family protein	42.21	1.00925	1.07647	0.954993	0.963829	1.09648	0.772681	1.01357	0.944329	0.931686	0.528071	0.645106
RHTO_00415	hypothetical protein RHTO_00415	21.58	0.272898	0.387258	0.288403	0.660694	1.22462	1.33045	0.316186	1.07192	3.39016	0.0231099	0.0704907
RHTO_00416	ATP binding protein	25.07	-	-	-	-	-	-	-	-	-	-	-
RHTO_00418	DNA-directed RNA polymerase I subunit RPA1	21.26	0.52	0.356451	0.366438	0.751623	0.505825	0.390841	0.414296	0.549429	1.32618	0.319006	0.445599
RHTO_00423	hypothetical protein RHTO_00423	26.58	1.04713	1.02802	1.70608	0.608135	1.52757	1.27057	1.26041	1.13542	0.900839	0.741256	0.819398
RHTO_00424	AN1-type zinc finger protein	29.2	3.31131	2.24905	3.25087	0.772681	0.737904	1.14815	2.93708	0.886246	0.301744	0.00511276	0.0256695
RHTO_00425	aspartate aminotransferase, cytoplasmic	77.01	1.39316	1.70608	1.75388	1.09648	2.10863	1.08643	1.61771	1.43051	0.884283	0.628156	0.729864
RHTO_00428	eukaryotic translation initiation factor 3 62 kda subunit	25.28	0.631	0.887156	0.824138	0.990832	0.685488	0.648634	0.780765	0.774985	0.992597	0.967429	0.979018
RHTO_00429	mannosyl-oligosaccharide alpha-1,2-mannosidase, glycoside hydrolase family 47 protein	32.19	0.895365	0.972747	0.879022	0.731139	0.328095	0.125893	0.915712	0.395042	0.431405	0.0446117	0.109101
RHTO_00434	proline-rich family protein	9.725	0.981748	1.00925	0.912011	0.972747	0.824138	0.92045	0.967671	0.905778	0.93604	0.301902	0.428016
RHTO_00435	SH3 domain protein	18.95	0.794328	0.83946	0.580764	1.61436	1.36773	0.630957	0.738184	1.20435	1.6315	0.202311	0.318181
RHTO_00437	casein kinase II subunit beta	41.57	1.45881	1.2942	1.45881	0.613762	0.758578	0.212814	1.40394	0.528385	0.376358	0.00705918	0.0320467
RHTO_00438	GINS complex, subunit Psf3	21.67	0.636796	0.737904	0.591562	0.972747	1.49969	1.59956	0.65542	1.35733	2.07093	0.0243679	0.0727353
RHTO_00442	peroxisomal biogenesis factor 19	56.04	0.432514	0.580764	0.737904	0.474242	0.862979	0.49204	0.583728	0.609753	1.04459	0.874301	0.912749
RHTO_00443	thioredoxin	76.42	0.717794	0.77983	1.14815	0.401791	0.772681	0.136773	0.881926	0.437081	0.495599	0.122979	0.221249
RHTO_00444	signal recognition particle, SRP14 subunit	35.89	0.738	0.831764	0.831764	0.483059	0.474242	0.17378	0.800509	0.377027	0.470984	0.016375	0.0554297
RHTO_00447	5'-3' exoribonuclease 1	28.81	0.787046	0.862979	0.809096	0.501187	0.474242	0.301995	0.819707	0.425808	0.519464	0.00403505	0.0223365
RHTO_00449	DUF726 domain protein	17.1	0.285759	0.143219	0.0847227	0.92045	1.41906	0.862979	0.171234	1.0675	6.23415	0.00859329	0.0362973
RHTO_00450	glutathione S-transferase	39.32	0.221	0.175388	0.0903649	0.636796	0.313329	0.376704	0.162251	0.442276	2.72587	0.057641	0.131193
RHTO_00451	Zn(2)-C6 transcription factor	13.42	0.691831	0.636796	0.666807	0.672977	0.704693	0.731139	0.665144	0.702936	1.05682	0.177869	0.289447
RHTO_00452	dolichol kinase	19.55	0.453	0.457088	0.390841	0.608135	0.666807	0.731139	0.433643	0.668694	1.54204	0.0047854	0.0247258
RHTO_00453	ribosomal biogenesis protein Gar2	21.82	2.99226	1.97697	4.13048	0.660694	0.704693	1.72187	3.03324	1.02909	0.33927	0.0480928	0.115363
RHTO_00454	pre-mRNA splicing factor CWC2	44.06	0.534564	0.765597	0.698232	0.691831	0.47863	0.444631	0.666131	0.538364	0.808195	0.284164	0.410775
RHTO_00455	NADH dehydrogenase (ubiquinone) 1 beta subcomplex 8	72.89	0.501187	0.613762	0.685488	0.524808	0.57544	0.580764	0.600146	0.560337	0.933669	0.520096	0.638778
RHTO_00456	chitin synthase, glycosyltransferase family 2 protein	30.97	0.847227	0.648634	0.711214	0.363078	0.316228	0.226986	0.735692	0.302097	0.41063	0.00362377	0.0211441
RHTO_00457	zinc finger, C2H2-type domain containing protein	6.962	0.613762	0.847227	0.549541	0.862979	1.10662	0.83946	0.670177	0.936354	1.39717	0.0991155	0.190769
RHTO_00460	prefoldin subunit 1	89.34	1.09648	0.870964	1.04713	0.937562	0.613762	0.772681	1.00486	0.774668	0.770924	0.117878	0.215058
RHTO_00461	ribosomal protein S21	48.48	2.58226	2.96483	2.39883	0.855067	0.436516	0.816582	2.64864	0.702722	0.265314	0.000805718	0.00920888
RHTO_00462	calnexin	55.82	1.23595	1.58489	2.05116	0.487529	1.59956	0.731139	1.624	0.939409	0.578453	0.171838	0.282113
RHTO_00463	hypothetical protein RHTO_00463	61.19	0.529663	0.501187	0.648634	1.49969	1.7378	1.20226	0.559828	1.47992	2.64352	0.00467547	0.0243454
RHTO_00464	hexaprenyl-diphosphate synthase	42.8	1.30617	1.44544	1.40605	0.724436	0.92045	0.963829	1.38589	0.869572	0.627448	0.00363211	0.021161
RHTO_00469	60S ribosomal protein l34	42.61	3.87258	4.16869	4.32514	0.60256	0.316228	0.428549	4.12214	0.449112	0.108951	1.96e-05	0.00364956
RHTO_00470	methionyl aminopeptidase	47.46	1.03753	0.816582	0.990832	1.09648	1.18032	0.630957	0.948314	0.969252	1.02208	0.91471	0.942855
RHTO_00472	paired amphipathic helix protein Sin3a	15.81	1.24738	1.07647	0.879022	0.737904	0.698232	0.990832	1.06762	0.80899	0.757748	0.139351	0.243532
RHTO_00473	ATP-dependent RNA helicase DHX36	19.64	0.469894	0.544503	0.444631	1.83654	1.83654	1.88799	0.486343	1.85369	3.81149	2.43e-06	0.0021551
RHTO_00474	mitochondrial phosphate carrier protein	73.18	4.28548	4.52898	5.64937	0.42462	0.452898	0.128233	4.82128	0.33525	0.0695355	0.000488262	0.007658
RHTO_00476	3-ketoacyl-CoA thiolase, mitochondrial	77.08	1.18032	1.11686	0.862979	1.85353	2.72898	0.685488	1.05339	1.756	1.667	0.306453	0.432731
RHTO_00479	ubiquitin-conjugating enzyme e2-16kda	36.41	1.44544	1.5417	1.67494	0.448745	0.981748	0.465586	1.55403	0.632026	0.406702	0.0078932	0.034464
RHTO_00481	Glutathione S-transferase domain containing protein	50.37	1.41906	2.80543	2.35505	1.18032	2.22844	0.711214	2.19318	1.37332	0.626179	0.247839	0.36943
RHTO_00482	X-linked retinitis pigmentosa GTPase regulator-like protein	35.37	0.870964	0.954993	0.809096	1.28233	1.38038	0.744732	0.878351	1.13582	1.29312	0.271573	0.396823
RHTO_00483	phosphopantothenate-cysteine ligase	32.81	1.0666	1.19124	1.03753	1.21339	1.39316	0.57544	1.09846	1.06066	0.965594	0.88828	0.92345
RHTO_00484	DASH complex subunit ASK1	35.07	1.03753	0.990832	1.03753	0.972747	1.02802	0.990832	1.02196	0.997198	0.975768	0.333139	0.460704
RHTO_00485	centrin 3	61.62	0.597035	0.887156	0.794328	0.895365	0.990832	0.469894	0.759507	0.785364	1.03404	0.893625	0.92851
RHTO_00486	spindle pole body-associated protein sad1	12.22	-	-	-	-	-	-	-	-	-	-	-
RHTO_00487	AGC/YANK protein kinase	19.26	0.83946	0.704693	0.895365	0.903649	0.613762	0.946237	0.813173	0.821216	1.00989	0.949268	0.965668
RHTO_00488	UbiE/COQ5 family methyltransferase	85.62	0.144544	0.190546	0.272898	0.251189	0.0855067	0.110662	0.202663	0.149119	0.7358	0.44838	0.572971
RHTO_00490	hypothetical protein RHTO_00490	9.965	0.847227	0.801678	0.816582	0.809096	1.03753	1.10662	0.821829	0.984416	1.19784	0.14817	0.254866
RHTO_00492	AAA family ATPase Rvb2	59.01	1.58489	1.78649	1.94089	0.359749	0.296483	0.246604	1.77076	0.300945	0.169953	0.000169654	0.00525086
RHTO_00494	6-phosphofructokinase	68.54	3.0761	3.56451	3.90841	1.20226	1.59956	1.14815	3.51634	1.31666	0.37444	0.00142403	0.0123642
RHTO_00497	DNA repair protein Nse1	23.76	1.24738	1.08643	1.15878	0.855067	1.21339	1.07647	1.1642	1.04831	0.900456	0.367969	0.494956
RHTO_00498	thioredoxin family protein	71.13	1.19124	1.43219	1.40605	0.824138	1.34276	1.03753	1.34316	1.06814	0.795247	0.178487	0.289845
RHTO_00502	aspartic-type endopeptidase	37.2	0.613762	0.887156	0.928966	1.09648	1.04713	0.380189	0.809961	0.841265	1.03865	0.906851	0.938239
RHTO_00503	hypothetical protein RHTO_00503	35.47	0.642688	0.685488	0.549541	1.65959	1.7378	1.72187	0.625906	1.70642	2.72632	2.07e-05	0.00364956
RHTO_00504	nitrogen assimilation transcription factor	11.81	0.981748	0.895365	0.824138	0.92045	0.855067	0.862979	0.900417	0.879498	0.976768	0.697212	0.783938
RHTO_00505	RNAPII degradation factor Def1	36.11	1.61436	1.72187	1.64437	0.37325	0.510505	0.277971	1.6602	0.387242	0.23325	6.96e-05	0.00462784
RHTO_00506	translation initiation factor eIF-2B epsilon subunit	17.7	1.19124	1.1272	1.21339	1.13763	1.33045	1.38038	1.17728	1.28282	1.08965	0.249437	0.371668
RHTO_00511	Importin 9	26.09	1.34276	1.30617	0.937562	0.903649	0.505825	0.428549	1.1955	0.612674	0.512484	0.0409866	0.102757
RHTO_00513	alcohol dehydrogenase	53.39	-	-	-	-	-	-	-	-	-	-	-
RHTO_00514	phosphoribosyl-ATP pyrophosphohydrolase / phosphoribosyl-AMP cyclohydrolase	28.05	1.35519	1.97697	1.80302	1.20226	0.77983	1.43219	1.71173	1.13809	0.664881	0.0973335	0.188272
RHTO_00515	glycoside hydrolase family 16 protein	26.15	0.409261	0.140605	0.275423	0.831764	0.57544	0.190546	0.275096	0.532583	1.93599	0.271098	0.396495
RHTO_00517	alcohol dehydrogenase	53.39	0.515229	0.270396	0.346737	2.83139	3.7325	2.29087	0.377454	2.95159	7.81973	0.00380459	0.0214868
RHTO_00518	histidinol dehydrogenase	52.54	1.48594	1.97697	2.14783	0.855067	1.72187	0.744732	1.87025	1.10722	0.59202	0.106253	0.199973
RHTO_00520	hypothetical protein RHTO_00520	23.85	0.409261	0.505825	0.505825	0.534564	0.564937	0.794328	0.473637	0.631277	1.33283	0.148023	0.254746
RHTO_00521	7alpha-cephem-methoxylase P8 chain related protein	50	0.376704	0.570164	0.564937	0.847227	0.83946	0.47863	0.503935	0.721773	1.43227	0.187632	0.302046
RHTO_00522	choline dehydrogenase	31.66	-	-	-	-	-	-	-	-	-	-	-
RHTO_00525	Sel1-like and Tetratricopeptide-like helical domain containing protein	14.62	0.751623	0.737904	0.724436	0.946237	0.879022	0.870964	0.737988	0.898741	1.21783	0.00306164	0.0191587
RHTO_00528	elongation factor Ts	77.27	1.10662	1.08643	1.33045	1.25892	0.319154	0.187068	1.1745	0.588382	0.500964	0.165873	0.275345
RHTO_00529	snoRNP assembly factor Naf1	11.92	0.847227	0.963829	0.847227	0.758578	1.40605	1.45881	0.886095	1.20781	1.36307	0.231848	0.35123
RHTO_00531	golgi SNAP receptor complex member 1	52.86	1.03753	0.903649	1.01859	0.83946	0.501187	0.711214	0.986589	0.683954	0.69325	0.0475548	0.114285
RHTO_00533	Glutathione S-transferase, C-terminal-like domain protein	27.92	1.30617	1.35519	1.44544	0.751623	1	0.570164	1.36893	0.773929	0.565352	0.0105058	0.0416588
RHTO_00534	succinate dehydrogenase (ubiquinone) cytochrome b subunit	57.56	2.33346	2.60615	2.63027	1.30617	0.990832	0.990832	2.52329	1.09594	0.434331	0.000547847	0.00791425
RHTO_00535	ribosomal protein S35, mitochondrial protein	36.23	1.19124	1.0666	1.14815	0.654636	0.570164	0.765597	1.13533	0.663466	0.584381	0.00218682	0.0158915
RHTO_00539	aconitate hydratase	86.97	0.847227	1.01859	1.18032	0.636796	2.42103	1.28233	1.01538	1.44672	1.42481	0.461697	0.583879
RHTO_00540	GDP-mannose 4,6-dehydratase	74	1.21339	1.36773	1.35519	0.912011	1.07647	0.679204	1.3121	0.889226	0.677711	0.0280007	0.0804217
RHTO_00541	ubiquitin related modifier 1	47.24	0.862979	0.928966	0.855067	0.737904	0.809096	0.77983	0.882337	0.77561	0.87904	0.0268549	0.0778793
RHTO_00543	BolA family protein	39.77	1.25892	1.38038	1.90546	0.539511	0.912011	0.135519	1.51492	0.529013	0.349201	0.0301275	0.0844172
RHTO_00545	ubiquinol-cytochrome c reductase core subunit 2	78.67	2.1677	1.55597	2.42103	1.13763	1.43219	1.94089	2.04823	1.50357	0.73408	0.192411	0.30751
RHTO_00546	hypothetical protein RHTO_00546	24.6	0.731139	1.1272	0.928966	1.58489	1.44544	1.67494	0.929101	1.56843	1.68811	0.00846842	0.0358869
RHTO_00550	histone-binding protein RBBP4	68.72	1.23595	1.33045	1.28233	0.448745	0.855067	1.38038	1.28291	0.894732	0.697423	0.225372	0.343718
RHTO_00551	1-(5-phosphoribosyl)-5-imidazole-4-carboxamide isomerase	80.08	1.27057	1.34276	1.31826	0.731139	0.895365	0.758578	1.31053	0.795027	0.606645	0.00072357	0.00881021
RHTO_00554	serine threonine-protein phosphatase 4 regulatory subunit 2	11.45	0.625173	0.591562	0.554626	0.744732	0.469894	0.724436	0.590453	0.646354	1.09467	0.571192	0.683811
RHTO_00556	pyridoxine 4-dehydrogenase	69.07	0.704693	0.570164	0.870964	1.27057	1.6293	1.36773	0.715274	1.42253	1.9888	0.00686088	0.0314403
RHTO_00557	class V myosin	22.81	0.946237	1.03753	1.09648	1.01859	0.724436	0.608135	1.02675	0.783721	0.763304	0.134299	0.236644
RHTO_00558	argininosuccinate lyase	71.15	2.63027	3.04789	3.13329	0.60256	0.597035	0.246604	2.93715	0.482066	0.164127	0.000228955	0.005667
RHTO_00561	histone deacetylation-related protein	14.6	0.580764	0.440555	0.299226	1.31826	1.1272	0.642688	0.440182	1.02938	2.33854	0.0531568	0.123619
RHTO_00562	aspartic-type endopeptidase	46.98	0.545	0.564937	0.580764	1.30617	1.77011	1.43219	0.563567	1.50282	2.66663	0.00249415	0.0171241
RHTO_00564	NAD dependent oxidoreductase	24.38	1.48594	1.47231	1.23595	1.22462	1.43219	0.685488	1.39807	1.1141	0.796885	0.296741	0.422109
RHTO_00565	integral membrane protein	26.15	0.831764	0.809096	0.831764	1	0.972747	0.981748	0.824208	0.984832	1.19488	0.0001287	0.00503359
RHTO_00566	alkaline phosphatase D	24.24	0.752	0.847227	0.912011	0.390841	0.529663	0.253513	0.837079	0.391339	0.467505	0.00845725	0.0358787
RHTO_00568	pre-mRNA-splicing helicase BRR2	27.95	0.505825	0.765597	0.698232	0.724436	0.586138	0.343558	0.656551	0.551377	0.839809	0.481961	0.60106
RHTO_00573	RNA binding protein	30.29	1.10662	1.36773	1.67494	0.505825	1.04713	0.847227	1.3831	0.80006	0.578455	0.0627667	0.138104
RHTO_00576	tubulin/FtsZ, GTPase domain containing protein	8.257	0.887156	0.887156	0.887156	1.10662	0.772681	0.928966	0.887156	0.93609	1.05516	0.638657	0.738418
RHTO_00582	Histone chaperone domain CHZ domain protein	57.33	1.1695	1.20226	1.55597	0.57544	2.18776	1.35519	1.30924	1.3728	1.04854	0.901401	0.934614
RHTO_00583	Zn(2)-C6 transcription factor	13.08	0.912011	1.03753	0.847227	0.946237	0.990832	1.09648	0.932255	1.01118	1.08466	0.331279	0.458949
RHTO_00586	hypothetical protein RHTO_00586	9.091	1.01859	0.895365	0.847227	1.19124	0.972747	1.0666	0.920394	1.07686	1.17	0.126577	0.226256
RHTO_00588	COP9 signalosome complex subunit 1	38.74	0.824138	0.862979	0.794328	0.765597	0.731139	0.420727	0.827148	0.639154	0.77272	0.166924	0.276381
RHTO_00590	THO complex subunit 4	75.63	1.2942	1.36773	1.39316	0.401791	0.519996	0.765597	1.35169	0.562461	0.416116	0.00207991	0.0153953
RHTO_00592	hypothetical protein RHTO_00592	20.05	0.737904	0.636796	0.57544	1.36773	1.33045	1.45881	0.650047	1.38567	2.13164	0.000267727	0.00578082
RHTO_00595	ATP-dependent RNA helicase DDX41	29.67	1.03	0.92045	1.03753	0.895365	0.608135	1.35519	0.995993	0.952896	0.95673	0.854784	0.898969
RHTO_00601	peroxisomal biogenesis factor 3	14.37	-	-	-	-	-	-	-	-	-	-	-
RHTO_00602	aldo-keto reductase	65.52	0.465586	0.591562	0.591562	1.10662	1.87068	1.39316	0.54957	1.45682	2.65084	0.0161203	0.0547583
RHTO_00604	hypothetical protein RHTO_00604	20.24	0.586138	0.457088	0.580764	1.55597	1.18032	1.28233	0.54133	1.33954	2.47453	0.00263668	0.0177269
RHTO_00609	hypothetical protein RHTO_00609	49.08	0.390841	0.325087	0.387258	0.510505	0.452898	0.0972747	0.367729	0.353559	0.961468	0.919054	0.945828
RHTO_00610	TRAM/LAG1/CLN8-like domain-containing protein	22.3	-	-	-	-	-	-	-	-	-	-	-
RHTO_00612	coatomer protein complex, subunit beta	44.58	1.1695	1.1272	1.25892	0.60256	0.328095	0.265461	1.18521	0.398705	0.336401	0.00206353	0.0153324
RHTO_00613	alpha-mannosidase, glycoside hydrolase family 38 protein	26.33	0.660694	0.731139	0.586138	0.954993	1.04713	0.192309	0.659324	0.731477	1.10944	0.805377	0.86339
RHTO_00614	FAD synthetase	29.79	0.912	0.92045	0.870964	0.912011	0.887156	0.887156	0.901138	0.895441	0.993678	0.759573	0.833578
RHTO_00615	T-complex protein 1 subunit epsilon	52.6	1.88799	1.83654	2.12814	0.544503	0.737904	0.591562	1.95089	0.624656	0.32019	0.000244253	0.005726
RHTO_00622	autophagy-related protein 7	21.13	1.02802	0.946237	0.831764	1.41906	1.41906	1.19124	0.935339	1.34312	1.43597	0.012676	0.0463832
RHTO_00623	peptide alpha-N-acetyltransferase	16.23	1.1695	1.01859	1.02802	1.14815	1.52757	1.6293	1.07204	1.43501	1.33858	0.0783425	0.160824
RHTO_00624	methionyl-tRNA formyltransferase	60.13	2.70396	2.99226	2.72898	1.90546	1.04713	1.1695	2.8084	1.37403	0.489257	0.0071805	0.0323292
RHTO_00625	protein transport protein SEC24	33.68	1.8197	2.01372	2.01372	0.515229	0.413047	0.619441	1.94905	0.515906	0.264696	8.3e-05	0.00472137
RHTO_00629	glucose repression regulatory protein TUP1	37.74	1.90546	1.6293	1.83654	1.2942	1.25892	1.01859	1.79043	1.19057	0.664963	0.00748273	0.033194
RHTO_00630	MFS transporter, sugar:H+ symporter	15.43	1	1.04713	0.862979	1.87068	1.45881	1.55597	0.970036	1.62849	1.67879	0.00839501	0.0357708
RHTO_00631	hypothetical protein RHTO_00631	24.63	0.990832	1.0666	1.13763	1.18032	1.04713	1.02802	1.06502	1.08516	1.01891	0.768626	0.840191
RHTO_00632	large subunit ribosomal protein L27Ae	53.06	4.57088	5.19996	6.36796	0.398107	0.586138	0.483059	4.0347	0.489101	0.121224	0.000762662	0.00900692
RHTO_00633	DNA-directed RNA polymerase II subunit RPB11	56.15	2.77971	2.88403	2.83139	1.39316	1.70608	0.440555	2.83171	1.17993	0.416685	0.0123807	0.0457123
RHTO_00637	translocation protein SEC62	38.93	1.28	1.55597	1.44544	0.510505	1.08643	0.879022	1.42714	0.825318	0.578304	0.0320829	0.0878606
RHTO_00638	condensin complex subunit 1	16.95	-	-	-	-	-	-	-	-	-	-	-
RHTO_00639	allantoinase	49.57	0.731139	0.636796	0.801678	0.549541	1.08643	0.0591562	0.723204	0.565041	0.781302	0.626456	0.728816
RHTO_00640	dipeptidyl-peptidase III	66.32	1.47231	1.75388	1.94089	1.18032	1.80302	0.291072	1.72236	1.09147	0.633706	0.241581	0.362185
RHTO_00641	aldo/keto reductase	67.87	2.42103	2.03236	3.40408	1.48594	3.80189	1.97697	2.61916	2.4216	0.924573	0.820231	0.874703
RHTO_00642	UDP-glucose:glycoprotein glucosyltransferase	22.98	1.14815	1.18032	1.23595	0.801678	0.801678	0.870964	1.18814	0.824773	0.694171	0.000460148	0.00751141
RHTO_00646	1-phosphatidylinositol-4-phosphate 5-kinase	14.45	0.903649	1.13763	0.937562	1.09648	0.946237	1.48594	0.992946	1.17622	1.18457	0.358015	0.484417
RHTO_00652	class II aldolase/adducin domain containing protein	8.761	0.801678	0.717794	0.847227	1.18032	1.07647	1.59956	0.7889	1.28545	1.62942	0.0390947	0.0996863
RHTO_00656	SAM domain protein	31.18	1.33045	1.00925	1.41906	0.954993	1.19124	0.903649	1.25292	1.01663	0.811406	0.196843	0.311963
RHTO_00657	flap endonuclease-1	16.87	-	-	-	-	-	-	-	-	-	-	-
RHTO_00658	protoporphyrinogen oxidase	28.38	1.27057	1.14815	1.14815	1.05682	1.04713	1.08643	1.18896	1.06346	0.894443	0.0417977	0.104186
RHTO_00659	protein tyrosine phosphatase	89.81	1.25892	1.14815	1.52757	0.847227	1.92309	1.43219	1.31155	1.40084	1.06808	0.800546	0.86199
RHTO_00660	ubiquitin family protein	43.8	0.666807	0.737904	0.731139	1.61436	1.97697	1.88799	0.71195	1.82644	2.5654	0.000561721	0.00800449
RHTO_00661	zinc alcohol dehydrogenase	30.97	0.887156	1.52757	0.903649	1.11686	1.88799	1.77011	1.10612	1.59165	1.43895	0.202976	0.318822
RHTO_00662	zinc finger protein 706	43.84	1.27057	1.40605	1.75388	0.180302	0.233346	0.270396	1.47683	0.228014	0.154394	0.00103353	0.0101489
RHTO_00664	GTP binding protein	57.68	2.29087	2.37684	2.67917	0.625173	0.49204	0.293765	2.44896	0.470326	0.192051	0.000201525	0.00551497
RHTO_00666	DNA-directed RNA polymerases I, II, and III subunit RPABC5	51.35	1.98	2.10863	2.14783	1.03753	1.38038	1.19124	2.07882	1.20305	0.578719	0.00141263	0.0123637
RHTO_00667	coatomer protein complex, subunit alpha	53.83	0.83946	0.912011	0.855067	0.724436	1.10662	1.14815	0.868846	0.993071	1.14298	0.414705	0.542425
RHTO_00668	NADH:ubiquinone oxidoreductase, 17.2kDa subunit	53.85	0.982	0.963829	1.00925	1.01859	0.954993	1.00925	0.985027	0.994279	1.00939	0.717502	0.799373
RHTO_00671	cell division control protein Cdc28	40.12	1.0666	1.05682	1.07647	0.963829	0.77983	0.937562	1.06663	0.89374	0.837913	0.0401642	0.101812
RHTO_00672	Neugrin-related protein	33.87	1.15878	1.19124	1.40605	0.597035	0.383707	0.270396	1.25202	0.417046	0.333098	0.00247665	0.0170341
RHTO_00673	glutamine synthetase	68.72	1.8197	1.83654	1.80302	0.887156	0.57544	0.685488	1.81975	0.716028	0.393476	0.000274151	0.00578222
RHTO_00676	UBA-like domain containing protein	23.76	0.912011	0.92045	0.937562	0.801678	0.870964	0.928966	0.923341	0.867203	0.939201	0.209256	0.326574
RHTO_00677	cell cycle arrest protein BUB3	59.2	0.428549	0.731139	0.758578	0.870964	1.13763	0.49204	0.639422	0.833543	1.30359	0.417808	0.545161
RHTO_00678	L-serine dehydratase	16.43	0.963829	1.05682	0.912011	1.03753	0.937562	0.879022	0.977553	0.951371	0.973217	0.697863	0.783938
RHTO_00680	hypothetical protein RHTO_00680	21.01	1.01859	1.31826	0.83946	0.824138	0.801678	1.22462	1.05877	0.950144	0.897404	0.608811	0.714971
RHTO_00681	centromere/kinetochore protein ZW10	11.4	0.946237	0.787046	0.903649	0.83946	0.549541	0.717794	0.878977	0.702265	0.798957	0.141293	0.246114
RHTO_00683	hypothetical protein RHTO_00683	13.5	1.43219	1.14815	1.24738	0.895365	1.80302	1.20226	1.27591	1.30022	1.01905	0.934818	0.955723
RHTO_00685	mitochondrial trans-2-enoyl-CoA reductase	44.75	0.57544	0.519996	0.534564	1.11686	1.34276	1.21339	0.543333	1.22434	2.25338	0.000543458	0.00790965
RHTO_00687	nucleus export protein Brr6	26.16	1.88799	0.549541	1.01859	0.337287	0.981748	1.1695	1.15204	0.829511	0.720036	0.527022	0.64423
RHTO_00690	DNA primase small subunit	24.78	1.13763	1.1272	1.1272	0.981748	0.990832	1.21339	1.13067	1.06199	0.939253	0.416254	0.543886
RHTO_00692	anucleate primary sterigmata protein A	21.19	0.981748	1.04713	1.03753	0.990832	1.04713	0.544503	1.02213	0.860821	0.84218	0.371176	0.498408
RHTO_00694	Fasciclin domain family protein	25.18	0.0570164	0.107647	0.0972747	0.77983	0.704693	0.158489	0.0873126	0.547671	6.27253	0.0790373	0.161652
RHTO_00699	Ysc84 actin-binding domain protein	32.61	1.01859	0.887156	0.963829	0.816582	0.847227	1.01859	0.956525	0.894134	0.934773	0.443824	0.569207
RHTO_00701	TatD DNase family protein	43.15	0.263027	0.544503	0.376704	1.00925	0.847227	1.11686	0.394744	0.991114	2.51078	0.00622839	0.0294805
RHTO_00702	hypothetical protein RHTO_00702	18.41	0.428549	0.398107	0.440555	1.65959	2.46604	2.51189	0.422404	2.2125	5.23789	0.00295527	0.0188885
RHTO_00706	guanine nucleotide exchange factor Vps9	20.21	0.92045	1.05682	0.887156	1.01859	0.981748	0.946237	0.954808	0.982192	1.02868	0.650147	0.747911
RHTO_00707	integral peroxisomal membrane peroxin	18.56	1.17	1.48594	1.24738	0.47863	1.10662	0.928966	1.30111	0.838074	0.644124	0.0918114	0.180374
RHTO_00710	Glutathione S-transferase	61.14	0.60256	0.519996	0.597035	1.90546	2.67917	1.95885	0.573197	2.18116	3.80525	0.00304549	0.0191192
RHTO_00711	pH-response regulator protein palc	20.68	1.28233	1.48594	1.24738	1.40605	1	1.1695	1.33855	1.19185	0.890403	0.351609	0.478247
RHTO_00713	26S proteasome non-ATPase regulatory subunit 10	62.93	3.04789	2.22844	2.88403	0.452898	1.00925	1.49969	2.72012	0.987279	0.362954	0.0115637	0.0439892
RHTO_00715	glycosyltransferase family 2 protein	25.89	0.534564	0.469894	0.359749	0.928966	0.544503	0.140605	0.454736	0.538025	1.18316	0.739079	0.818206
RHTO_00717	Rho GTPase-activating protein	14.9	0.685488	0.483059	0.432514	0.937562	0.325087	0.679204	0.533687	0.647284	1.21285	0.588919	0.697725
RHTO_00719	26S proteasome non-atpase regulatory subunit 3	49.91	1.04713	1.27057	1.11686	1.0666	0.448745	0.483059	1.14486	0.666133	0.581849	0.0859024	0.172159
RHTO_00721	dolichyl-diphosphooligosaccharide-protein glycotransferase	41.45	2.26987	2.33346	2.67917	1.97697	1.19124	0.787046	2.4275	1.31842	0.543119	0.0406067	0.102267
RHTO_00722	ATP-dependent rna helicase dhh1	55.67	1.1695	1.15878	1.19124	1.02802	1.15878	1.13763	1.17317	1.10814	0.944567	0.193322	0.308094
RHTO_00723	succinate dehydrogenase (ubiquinone) membrane anchor subunit	62.11	1.01859	1	1.09648	1.07647	0.981748	1.04713	0.778767	1.03511	1.32917	0.94034	0.95868
RHTO_00724	vacuolar ATPase assembly integral membrane protein VMA21-like protein	20	2.24905	1.75388	2.29087	1.69044	1.39316	1.5417	2.09793	1.54177	0.734897	0.0446822	0.109205
RHTO_00725	protein of unknown function DUF408	18.62	1.09648	1.44544	1.94089	1.24738	3.53183	2.31206	1.49427	2.36376	1.58188	0.284373	0.410775
RHTO_00726	sterol O-acyltransferase	19.94	1.30617	1.13763	1.31826	1.7378	1.20226	0.990832	1.25402	1.3103	1.04488	0.818586	0.87376
RHTO_00727	condensin complex subunit SMC1	25.51	-	-	-	-	-	-	-	-	-	-	-
RHTO_00730	syntaxin 6	33.2	1.1272	1.35519	1.35519	0.310456	1.57036	1.65959	1.27919	1.18014	0.922563	0.83372	0.884073
RHTO_00731	dTDP-4-dehydrorhamnose reductase	63.43	1.35519	1.33045	1.45881	0.963829	2.44343	1.6293	1.38149	1.67885	1.21525	0.526941	0.64423
RHTO_00733	actin-binding, cofilin/tropomyosin type domain containing protein	75	1.75388	2.22844	2.67917	0.469894	1.43219	1.1695	2.22049	1.02386	0.461096	0.0379922	0.0983596
RHTO_00734	4-nitrophenylphosphatase	35.37	0.544503	1.33045	0.554626	2.01372	1.31826	0.207014	0.809861	1.17967	1.45663	0.562903	0.678066
RHTO_00735	nuclear pore complex protein Nup98-Nup96	17.21	1.30617	1.38038	1.40605	1.41906	1.36773	1.14815	1.3642	1.31165	0.961476	0.583804	0.692933
RHTO_00737	3',5'-cyclic-nucleotide phosphodiesterase	15.85	-	-	-	-	-	-	-	-	-	-	-
RHTO_00743	arylamine N-acetyltransferase	18.13	-	-	-	-	-	-	-	-	-	-	-
RHTO_00745	Immunoglobulin E-set domain protein	11.86	1.1272	1.0666	1.02802	0.679204	0.963829	0.235505	1.07394	0.626179	0.583069	0.104407	0.19787
RHTO_00748	ATP-binding cassette, subfamily B (MDR/TAP), member 1	23.4	0.642688	0.831764	0.483059	0.267917	0.280543	0.369828	0.652503	0.306096	0.46911	0.0306351	0.0851758
RHTO_00749	UDP-glucose 6-dehydrogenase	78.22	2.35505	2.31206	2.65461	1.15878	2.33346	0.570164	2.44057	1.35413	0.554842	0.109408	0.204109
RHTO_00751	sorting nexin mvp1	35.78	0.862979	0.83946	0.801678	0.847227	0.816582	0.731139	0.834706	0.798316	0.956405	0.404207	0.532277
RHTO_00753	transcription regulator	10.99	0.691831	0.724436	0.809096	0.83946	0.648634	0.672977	0.741788	0.720357	0.97111	0.772903	0.842025
RHTO_00755	cytochrome c oxidase, subunit VIIa	50.82	1.57036	2.01372	1.80302	1.38038	1.87068	1.51356	1.7957	1.58821	0.88445	0.346112	0.473089
RHTO_00756	cytochrome c oxidase, subunit VIIa	21.15	0.30479	0.283139	0.394457	0.343558	0.0619441	0.366438	0.327462	0.257313	0.78578	0.535728	0.652
RHTO_00757	tRNA binding protein	75.35	1.45881	1.35519	1.45881	0.824138	1.18032	0.654636	1.42427	0.886365	0.622328	0.0275509	0.0793646
RHTO_00758	mitochondrial large subunit ribosomal protein L49	59.72	1.36773	1.48594	1.61436	0.57544	0.428549	0.660694	1.48934	0.554894	0.372577	0.000684275	0.00860631
RHTO_00759	guanylate kinase	92.75	1.5417	1.75388	2.12814	0.963829	1.35519	0.293765	1.80791	0.870928	0.481733	0.0572435	0.130468
RHTO_00760	U4/U6 small nuclear ribonucleoprotein PRP4	45.86	0.539511	0.648634	0.483059	0.141906	0.20893	0.119124	0.557068	0.156653	0.28121	0.00196651	0.0148386
RHTO_00761	hypothetical protein RHTO_00761	29.43	1.35519	1.10662	1.2942	0.711214	1.38038	0.972747	1.252	1.02145	0.815851	0.331	0.458889
RHTO_00764	cytochrome c oxidase assembly protein	12.5	0.765597	0.816582	0.77983	0.704693	0.539511	0.691831	0.787336	0.645345	0.819656	0.0617638	0.136605
RHTO_00766	vacuolar protein sorting-associated protein VPS5	17.25	0.855067	0.751623	0.831764	0.972747	1.07647	0.92045	0.812818	0.989887	1.21785	0.0332523	0.0899658
RHTO_00769	HAD-superfamily hydrolase, subfamily IIB	75.27	0.691831	0.92045	1.04713	1.6293	2.77971	1.14815	0.88647	1.85239	2.08962	0.122799	0.221028
RHTO_00771	quinone oxidoreductase	47.34	0.824138	0.831764	0.990832	0.564937	1.67494	0.772681	0.882245	1.00419	1.13822	0.741591	0.819398
RHTO_00772	protein N-terminal amidase	22.36	0.580764	0.751623	0.744732	1.07647	1.18032	1.47231	0.692373	1.24303	1.79532	0.0136548	0.0487258
RHTO_00774	hypothetical protein RHTO_00774	44.55	0.679204	0.77983	0.672977	0.946237	0.847227	0.972747	0.71067	0.922071	1.29747	0.0148474	0.0515905
RHTO_00775	GNAT family acetyltransferase	44.41	1.58489	1.7378	1.72187	0.383707	0.413047	0.554626	1.68152	0.45046	0.267889	6.75e-05	0.00462784
RHTO_00776	pre-mRNA-splicing factor CWC26	27.38	0.483059	0.356451	0.401791	0.648634	0.220801	0.990832	0.413767	0.620089	1.49864	0.412558	0.540344
RHTO_00781	cytochrome b5	52.74	1.80302	1.78649	2.22844	1.10662	2.44343	1.57036	1.93931	1.70681	0.880108	0.607469	0.714258
RHTO_00783	Kelch repeat containing protein	16.98	0.870964	0.83946	0.831764	0.801678	0.870964	0.887156	0.847396	0.853266	1.00693	0.848578	0.894864
RHTO_00785	CHCH domain protein	69.68	2.73	2.24905	3.10456	0.698232	0.608135	1.83654	2.69454	1.04764	0.388799	0.0242145	0.0725062
RHTO_00786	hypothetical protein RHTO_00786	52.78	0.937562	0.981748	0.972747	0.937562	0.946237	0.946237	0.964019	0.943345	0.978555	0.208147	0.325104
RHTO_00789	molecular chaperone HtpG	70.73	2.77971	3.01995	3.56451	0.387258	0.42462	0.356451	3.12139	0.389443	0.124766	0.000302605	0.00606146
RHTO_00790	dimethyladenosine transferase	57.03	1.18032	1.25892	1.39316	0.731139	0.461318	0.452898	1.27747	0.548451	0.429327	0.00273472	0.018037
RHTO_00792	zinc finger, CCCH-type protein, cps3	8.678	0.855067	0.879022	0.831764	0.772681	0.946237	0.758578	0.855284	0.825832	0.965564	0.658847	0.753467
RHTO_00793	Prefoldin and Pericentrin/AKAP-450 centrosomal targeting domain protein	24.81	0.436516	0.16293	0.30479	0.831764	1.59956	2.05116	0.301412	1.49416	4.95721	0.0307471	0.0853453
RHTO_00794	proline-tRNA ligase	72.86	4.74242	5.05825	5.86138	0.847227	2.05116	0.83946	5.22068	1.24595	0.238656	0.00160287	0.0133378
RHTO_00799	methylitaconate delta-isomerase	18.08	1.14815	1.19124	1.0666	0.831764	1.48594	0.758578	1.13533	1.02543	0.903196	0.663167	0.756919
RHTO_00800	periodic tryptophan protein 2	26.16	1.65959	1.85353	2.05116	0.642688	0.549541	0.21677	1.85476	0.469666	0.253222	0.00128334	0.0117001
RHTO_00801	pre-mRNA-splicing factor Cwf21	32.36	0.77983	0.862979	0.60256	0.591562	0.17378	0.444631	0.748456	0.403324	0.538875	0.0752426	0.156193
RHTO_00802	GTP-binding protein Sey1	33.02	1.04713	1.2942	1.21339	0.505825	0.483059	0.283139	1.1849	0.424008	0.357841	0.00169123	0.0137492
RHTO_00803	NAD-dependent deacetylase sirtuin 2	22.7	0.691831	0.554626	0.597035	1.00925	0.816582	0.912011	0.614497	0.912615	1.48514	0.0123424	0.045685
RHTO_00805	alpha/beta hydrolase fold-3 domain containing protein	19.42	0.887156	0.937562	0.92045	0.963829	0.912011	1.00925	0.915056	0.961698	1.05097	0.215769	0.333922
RHTO_00806	aspartyl-tRNA synthetase	25.98	1.13763	1.33045	1.41906	1.22462	0.954993	1.04713	1.29571	1.07558	0.830106	0.127455	0.22751
RHTO_00809	macrofage activating glycoprotein	34.95	1.41906	1.31826	1.64437	0.580764	0.704693	0.564937	1.46056	0.616798	0.422302	0.00135152	0.0120108
RHTO_00810	AMP deaminase	25.37	0.758578	1.27057	0.887156	0.685488	0.436516	0.452898	0.972103	0.524967	0.540033	0.0615426	0.136266
RHTO_00813	hexaprenyldihydroxybenzoate methyltransferase	32.05	0.816582	1.04713	1.09648	1.15878	1.1272	1.36773	0.98673	1.2179	1.23428	0.113885	0.210241
RHTO_00814	tubulin-folding cofactor b	64.43	1.03753	0.744732	1.0666	0.625173	1.27057	0.672977	0.949619	0.856241	0.901668	0.707522	0.791887
RHTO_00815	cystathionine gamma-synthase	35.45	1.44544	0.801678	1.2942	0.903649	1.59956	1.20226	1.18044	1.23516	1.04635	0.854585	0.898969
RHTO_00816	Bestrophin/UPF0187 family protein	22.75	1.90546	1.48594	1.34276	0.847227	1.18032	0.0207014	1.57805	0.68275	0.432653	0.0800311	0.163169
RHTO_00818	hypothetical protein RHTO_00818	14.13	1.08	1.11686	1.20226	1.19124	1.03753	0.879022	1.13304	1.03593	0.914291	0.374005	0.501512
RHTO_00819	AGC/Akt protein kinase	31.63	1.61436	1.40605	1.51356	0.824138	0.49204	0.794328	1.51132	0.703502	0.465488	0.00269332	0.0179524
RHTO_00820	26S proteasome regulatory subunit T2	58.5	1.43219	1.6293	1.75388	0.744732	0.954993	0.30761	1.60512	0.669111	0.41686	0.0116342	0.0441509
RHTO_00822	protein of pyridoxal phosphate phosphatase-related family	82.4	6.19441	6.13762	7.87046	2.07014	6.36796	2.208	6.73416	3.5487	0.52697	0.104227	0.197803
RHTO_00824	protein phosphatase 1, catalytic subunit	61.59	1.34276	1.39316	1.67494	1.10662	0.92045	0.383707	1.47029	0.803594	0.546555	0.0499838	0.118949
RHTO_00826	DUF221 domain containing protein	34.82	1.09648	1.19124	1	0.544503	0.534564	0.190546	1.09591	0.423204	0.386168	0.00641438	0.0300679
RHTO_00827	hypothetical protein RHTO_00827	10.54	0.963829	0.954993	0.972747	1.43219	1.02802	1.24738	0.963856	1.23586	1.28221	0.0805824	0.163778
RHTO_00828	vacuolar protein sorting VPS16	23.33	1.35519	1.25892	1.19124	1.40605	0.648634	0.570164	1.26845	0.874949	0.689777	0.219748	0.337728
RHTO_00830	coronin 7	35.71	0.648634	0.704693	0.831764	0.92045	1.03753	1.15878	0.728364	1.03892	1.42637	0.023877	0.0719449
RHTO_00831	DNA polymerase gamma subunit 1	15.04	1.07647	0.946237	0.954993	0.666807	0.981748	1.10662	0.992565	0.918393	0.925272	0.618064	0.722997
RHTO_00833	acetyltransferase GNAT family	9.231	2.35505	2.33346	2.0893	3.0761	3.90841	4.87529	2.25927	3.95326	1.7498	0.0324152	0.0883349
RHTO_00835	U6 snRNA-associated Sm-like protein LSm8	97.89	0.591562	0.685488	0.436516	0.855067	1.09648	0.591562	0.571189	0.847702	1.4841	0.164796	0.274251
RHTO_00837	E3 ubiquitin-protein ligase UBR7	13.81	0.870964	1.01859	0.824138	0.895365	1.10662	0.801678	0.904564	0.934556	1.03316	0.794172	0.857979
RHTO_00838	hydroxyacylglutathione hydrolase	78.97	2.22844	2.0893	3.10456	2.03236	4.28548	2.33346	2.4741	2.88377	1.16558	0.624803	0.727814
RHTO_00839	MFS transporter, SP family, solute carrier family 2 (myo-inositol transporter), member 13	16.28	0.816582	0.765597	0.816582	0.887156	0.847227	0.83946	0.799587	0.857948	1.07299	0.0605871	0.135078
RHTO_00841	4-nitrophenylphosphatase	61.67	3.53183	3.34195	4.01791	0.554626	1.88799	0.220801	3.63056	0.887806	0.244537	0.00744575	0.0330677
RHTO_00842	dynactin 4	17.21	0.937562	0.49204	0.390841	2.75423	0.981748	1.01859	0.606814	1.58486	2.61177	0.18322	0.295802
RHTO_00847	mitochondrial large subunit ribosomal protein L45	49.64	1.6293	1.69044	1.88799	0.887156	0.524808	0.356451	1.73591	0.589472	0.339575	0.00280465	0.0182268
RHTO_00849	CCR4-NOT transcription complex subunit 6	27.52	1.99526	2.07014	1.97697	0.544503	0.452898	0.334195	2.01412	0.443865	0.220376	1.99e-05	0.00364956
RHTO_00850	ATPase assembly factor ATP10	40.92	1.51356	1.27057	1.11686	0.77983	1.04713	0.809096	1.30033	0.878685	0.675739	0.0421829	0.104944
RHTO_00852	autophagy-related protein 11	16.16	0.358578	0.393707	0.408095	0.648154	0.642688	0.601187	0.386793	0.630676	1.63052	0.000307475	0.00606298
RHTO_00855	Heterokaryon incompatibility Het-C family protein	43.13	0.717794	0.92045	0.83946	1.13763	1.40605	1.19124	0.825901	1.24497	1.50741	0.0142535	0.0503538
RHTO_00856	sterol 24-C-methyltransferase	54.32	0.831764	1.28233	1.1272	0.954993	1.8197	1.00925	1.08043	1.26132	1.16742	0.590052	0.698429
RHTO_00857	histone H3B, partial	60.26	4.74242	4.69894	5.64937	0.242103	1.75388	0.870964	3.77268	0.955649	0.253308	0.00161676	0.013396
RHTO_00859	acyl-CoA-binding protein, ACBP	26.28	0.765597	0.765597	0.461318	1.70608	1.19124	1.57036	0.66417	1.48923	2.24224	0.0110483	0.042943
RHTO_00860	Armadillo-type fold containing protein	17.06	0.937562	1.01859	0.903649	1.52757	1.44544	1.02802	0.953267	1.33367	1.39906	0.0741956	0.154763
RHTO_00861	nucleoporin Nup44	27.92	1.36773	1.40605	1.27057	0.666807	1.0666	0.105682	1.34812	0.613028	0.454729	0.0593913	0.133794
RHTO_00862	thiamin pyrophosphokinase-related protein	28.7	0.717794	0.903649	1	0.83946	0.353183	0.469894	0.873815	0.554179	0.634207	0.130438	0.231348
RHTO_00864	ATP-binding cassette transporter	23.35	0.847	0.937562	0.758578	0.787046	0.794328	0.685488	0.847713	0.755621	0.891364	0.214505	0.332762
RHTO_00867	cell division cycle 14	13.03	1.00925	0.613762	0.529663	0.744732	0.642688	0.448745	0.717559	0.612055	0.852968	0.571605	0.683882
RHTO_00868	putative lipase/esterase from carbohydrate esterase family CE10	23.98	1.02802	1.10662	0.990832	1.11686	1.13763	1.45881	1.04182	1.23777	1.18808	0.165967	0.275361
RHTO_00874	heparinase II/III family protein	36.17	0.887156	0.751623	1.01859	1.40605	2.07014	1.64437	0.88579	1.70685	1.92693	0.0171153	0.0570902
RHTO_00875	hypothetical protein RHTO_00875	50	1.07647	0.870964	1.15878	1.35519	1.67494	0.824138	1.0354	1.28476	1.24083	0.395883	0.5238
RHTO_00878	DNA-directed RNA polymerase II subunit RPB2	20.03	0.737904	0.461318	0.564937	0.510505	0.474242	0.197697	0.588053	0.394148	0.670259	0.20306	0.318825
RHTO_00880	CS and HSP20-like domain protein	19	1.61436	1.28233	1.14815	2.53513	1.8197	1.27057	1.34828	1.87513	1.39076	0.249547	0.37169
RHTO_00881	cell-cycle checkpoint protein	14.23	-	-	-	-	-	-	-	-	-	-	-
RHTO_00882	hypothetical protein RHTO_00882	26.83	1.1272	1.1272	1.05682	1.27057	1.1272	0.946237	1.10374	1.11467	1.0099	0.915462	0.943379
RHTO_00883	pre-mRNA-splicing factor CWC25	32.62	2.10863	1.80302	1.44544	2.05116	1.1695	0.60256	1.7857	1.27441	0.713675	0.331404	0.458957
RHTO_00890	WD repeat domain 75	19.75	1.19124	1.28233	1.18032	0.963829	0.862979	0.147231	1.21796	0.658013	0.540256	0.096739	0.187402
RHTO_00892	pseudouridylate synthase	31.94	1.57036	1.78649	1.69044	2.18776	1.65959	1.70608	1.68243	1.85114	1.10028	0.401783	0.529802
RHTO_00893	low temperature viability protein	35.93	0.158489	0.0847227	0.130617	0.691831	1.10662	0.903649	0.12461	0.900701	7.22818	0.00309857	0.0192722
RHTO_00894	Yip1 domain family, member 5	19.08	1.35519	1.34276	1.34276	1.15878	1.1695	1.09648	1.34691	1.14158	0.847561	0.000890923	0.00953754
RHTO_00896	sensor histidine kinase/response regulator	12.89	0.990832	0.954993	0.928966	0.963829	1.31826	1.11686	0.958264	1.13298	1.18233	0.168851	0.278832
RHTO_00898	dual specificity phosphatase ibp1	62.64	1.21339	1.2942	1.39316	0.744732	1.07647	0.549541	1.30025	0.790246	0.607766	0.0348018	0.0930483
RHTO_00899	ATP-dependent rna helicase dbp7	22.57	0.77983	0.83946	0.765597	0.529663	0.465586	0.436516	0.794962	0.477255	0.600349	0.000873776	0.00950799
RHTO_00901	protein disulfide-isomerase	20.62	-	-	-	-	-	-	-	-	-	-	-
RHTO_00902	hypothetical protein RHTO_00902	17.89	1.1695	0.981748	1.27057	1.05682	1.22462	1.04713	1.14061	1.10952	0.972746	0.776528	0.845026
RHTO_00906	NADH dehydrogenase (ubiquinone) flavoprotein 1	70.02	2.208	2.55859	2.99226	0.862979	0.691831	0.387258	2.58629	0.647356	0.250303	0.00188508	0.0144877
RHTO_00907	vesicle transport protein SEC22	54.19	1.1695	1.02802	1.18032	0.83946	0.636796	0.824138	1.12595	0.766798	0.681026	0.0116596	0.0441708
RHTO_00908	hypothetical protein RHTO_00908	10.45	0.816582	0.666807	0.787046	1.05682	1.20226	1.11686	0.756812	1.12531	1.48692	0.00408569	0.0225526
RHTO_00909	coatomer protein complex, subunit epsilon	59.49	0.972747	1.28233	1.0666	0.331131	1.04713	0.608135	1.10722	0.662132	0.59801	0.122297	0.220327
RHTO_00911	nucleotide-binding protein	27.11	0.496592	0.346737	0.515229	0.394457	0.534564	0.212814	0.452853	0.380612	0.840476	0.537775	0.654082
RHTO_00915	hypothetical protein RHTO_00915	21.99	0.519996	0.60256	0.469894	0.465586	0.580764	0.751623	0.530817	0.599324	1.12906	0.496323	0.614732
RHTO_00921	U3 small nucleolar ribonucleoprotein IMP4	34.51	-	-	-	-	-	-	-	-	-	-	-
RHTO_00923	integral membrane DUF1751 family protein	40.82	3.10456	3.53183	3.43558	1.05682	2.1677	2.29087	3.35732	1.83846	0.547598	0.0212848	0.0664359
RHTO_00924	NEFA-interacting nuclear protein NIP30	46.72	0.432514	0.685488	0.37325	0.564937	0.597035	0.510505	0.497084	0.557492	1.12153	0.57477	0.685999
RHTO_00925	peptidyl-tRNA hydrolase, PTH1 family	47.45	1.0666	0.963829	0.937562	0.642688	0.49204	0.630957	0.989329	0.588562	0.59491	0.00301684	0.0190451
RHTO_00926	indole-diterpene biosynthesis protein PaxU	28.72	1.70608	1.57036	1.59956	0.544503	0.591562	0.114815	1.62533	0.41696	0.256538	0.00154016	0.0129775
RHTO_00928	zeta toxin, P-loop nucleoside triphosphate hydrolase	48.51	0.524808	0.534564	0.515229	1.1272	1.07647	0.452898	0.524867	0.88552	1.68713	0.17166	0.282113
RHTO_00929	thioredoxin	33.33	1.38038	1.38038	1.1272	0.539511	0.685488	0.157036	1.29599	0.460678	0.355465	0.00949476	0.0389616
RHTO_00930	hypothetical protein RHTO_00930	43.66	1.1272	1.05682	1.09648	1.41906	1.19124	1.19124	1.0935	1.26718	1.15883	0.0917238	0.180374
RHTO_00935	5'-3' exoribonuclease 2	16.27	3.46737	3.49945	3.46737	2.10863	1.10662	0.293765	3.47806	1.16967	0.3363	0.0117162	0.0442892
RHTO_00936	U3 snoRNP-associated protein Esf2	38.04	1.52757	1.21339	1.64437	1.13763	1.05682	0.787046	1.46178	0.99383	0.679879	0.0484747	0.116064
RHTO_00942	folic acid synthesis protein	40.1	1.20226	1.22462	1.18032	0.92045	0.654636	0.515229	1.2024	0.696771	0.579484	0.0133742	0.0480336
RHTO_00947	U3 snoRNP-associated protein Rrp5	15.66	0.981748	0.912011	0.981748	1.02802	1.20226	1.14815	0.958502	1.12614	1.1749	0.0412507	0.103286
RHTO_00948	alpha/beta hydrolase, epoxide hydrolase-like protein	37.75	0.263027	0.270396	0.229087	1.04713	1.1272	0.515229	0.25417	0.896519	3.52724	0.0289019	0.0819803
RHTO_00950	protein of carbohydrate kinase, FGGY type family	67.17	1.04713	1.21339	1.11686	1.18032	2.33346	0.534564	1.12579	1.34945	1.19866	0.693834	0.781292
RHTO_00951	WD repeat protein	18.34	1.00925	0.366438	0.47863	0.685488	0.444631	0.394457	0.618107	0.508192	0.822175	0.640089	0.739413
RHTO_00953	hypothetical protein RHTO_00953	12.75	0.704693	0.691831	0.642688	0.787046	0.824138	0.0110662	0.679737	0.54075	0.795528	0.628583	0.730028
RHTO_00955	ribosome biogenesis large subunit GTPase 1	50.22	1.58489	1.59956	1.67494	0.432514	0.963829	0.963829	1.6198	0.786724	0.485693	0.00968637	0.0394562
RHTO_00956	digestive organ expansion factor	34.38	2.18776	2.208	2.03236	1.27057	1.28233	0.636796	2.14271	1.06323	0.49621	0.00804978	0.0349372
RHTO_00957	ubiquitin carboxyl-terminal hydrolase 10	36.35	0.981748	1	1.34276	0.737904	0.554626	0.496592	1.10817	0.596374	0.538161	0.020732	0.0651291
RHTO_00963	hypothetical protein RHTO_00963	26.13	1.47231	0.772681	1.57036	0.549541	1.15878	0.111686	1.27179	0.606668	0.477021	0.166686	0.276106
RHTO_00964	exocyst complex component, sec8 subunit	20.11	0.938	0.744732	0.895365	0.765597	0.744732	0.758578	0.859366	0.756302	0.88007	0.155282	0.262931
RHTO_00968	cell polarity protein, Tea1	37.94	1.1695	1.10662	0.92045	1.00925	0.879022	0.809096	1.06552	0.899124	0.843832	0.15483	0.262279
RHTO_00970	exosome complex protein LRP1	20.49	-	-	-	-	-	-	-	-	-	-	-
RHTO_00971	splicing factor 3B subunit 5	58.14	0.92045	0.92045	0.855067	0.990832	0.862979	1.04713	0.898655	0.96698	1.07603	0.30898	0.435034
RHTO_00974	antibiotic biosynthesis monooxygenase	73.79	0.937562	0.981748	1.15878	0.912011	2.14783	0.990832	1.02603	1.35022	1.31597	0.46841	0.590221
RHTO_00975	translation initiation factor 5B	22.03	0.586138	0.751623	0.772681	0.121339	0.724436	0.222843	0.703481	0.356206	0.506348	0.150389	0.256884
RHTO_00979	glycosyltransferase family 8 protein	23.21	0.794328	0.787046	0.862979	0.895365	1.21339	0.765597	0.814784	0.958117	1.17591	0.34885	0.475493
RHTO_00982	hypothetical protein RHTO_00982	35.29	0.581	0.564937	0.870964	1.57036	1.24738	0.496592	0.6723	1.10478	1.64328	0.264145	0.388074
RHTO_00983	glutaminase GtaA	13.77	0.718	0.666807	0.180302	1.80302	1.21339	1.11686	0.521703	1.37776	2.64088	0.0355714	0.0943554
RHTO_00984	MFS transporter	43.1	6.98232	5.19996	5.49541	1.48594	0.30761	0.613762	5.89256	0.802436	0.136178	0.0014765	0.0126659
RHTO_00986	endoplasmic reticulum protein	13.07	0.772681	0.758578	0.731139	0.816582	0.83946	0.731139	0.754132	0.795727	1.05516	0.302151	0.4281
RHTO_00987	chromatin remodelling complex ATPase chain ISW1	39.53	1.57036	1.6293	1.67494	0.636796	0.316228	0.501187	1.62487	0.484737	0.298324	0.000308426	0.00606298
RHTO_00989	set domain containing protein	30.56	1.08643	1.18032	1.11686	1.01859	0.758578	0.299226	1.12787	0.692132	0.613663	0.109161	0.203746
RHTO_00994	zinc finger, CCCH-type protein	32	2.44343	2.29087	2.55859	0.487529	0.580764	0.824138	2.43096	0.63081	0.25949	0.000142972	0.00507274
RHTO_00995	DNA repair protein rad5	14.57	-	-	-	-	-	-	-	-	-	-	-
RHTO_01001	lysophospholipid hydrolase	16.74	1.15878	0.92045	0.862979	1.30617	1.2942	1.27057	0.980735	1.29031	1.31566	0.0273741	0.0789255
RHTO_01002	DUF2305 family protein	30.82	0.912011	0.990832	0.816582	0.903649	1.61436	2.01372	0.906475	1.51058	1.66643	0.139775	0.244119
RHTO_01003	hypothetical protein RHTO_01003	32.34	1.87068	1.92309	2.05116	0.60256	0.539511	0.359749	1.94831	0.500607	0.256944	8.87e-05	0.00472137
RHTO_01008	transcription factor	15.93	0.349945	0.369828	0.483059	0.642688	0.685488	0.685488	0.400944	0.671221	1.6741	0.00351495	0.0207901
RHTO_01010	mitochondrial carrier protein	23.64	1.10662	1.20226	1.0666	0.92045	0.879022	1.0666	1.12516	0.955356	0.849084	0.0714643	0.151012
RHTO_01015	membrane protein	49.19	1.52757	1.78649	1.65959	0.831764	0.954993	0.47863	1.65788	0.755129	0.455478	0.00498468	0.025218
RHTO_01016	40S ribosomal protein s28	73.91	2.27	2.42103	2.53513	0.231207	0.235505	0.293765	2.40872	0.253492	0.105239	1.09e-05	0.00349659
RHTO_01017	40S ribosomal protein s5	57.69	5.34564	5.34564	5.80764	0.544503	0.549541	1.07647	5.49964	0.723503	0.131554	3.42e-05	0.00395993
RHTO_01021	MFS multidrug transporter	23.78	2.48886	1.48594	1.55597	0.258226	1.20226	1.30617	1.84359	0.92222	0.500232	0.118233	0.215491
RHTO_01024	centromeric protein E (cenp-e protein)	21.12	0.981748	0.895365	0.855067	0.937562	0.887156	1.03753	0.910726	0.954082	1.04761	0.495394	0.614068
RHTO_01027	L-aspartate:2-oxoglutarate aminotransferase	85.88	1.00925	1.03753	0.963829	0.972747	0.895365	0.972747	1.00354	0.946953	0.943616	0.167046	0.276466
RHTO_01028	elongator complex protein 4	24.4	0.928966	0.862979	0.937562	0.887156	0.831764	1	0.909836	0.906307	0.996121	0.951761	0.966687
RHTO_01030	U1 snRNP-associated protein Usp102	48.32	1	1.22462	1.0666	0.737904	0.619441	0.125893	1.09707	0.494413	0.450666	0.0387773	0.0993415
RHTO_01031	2-dehydropantoate 2-reductase	19.33	-	-	-	-	-	-	-	-	-	-	-
RHTO_01032	20S proteasome subunit,threonine-type endopeptidase	83.59	1.95885	2.12814	2.96483	0.862979	2.18776	0.724436	2.35061	1.25839	0.535348	0.123183	0.221514
RHTO_01033	transmembrane receptor	16.9	1	1.07647	0.862979	0.824138	0.831764	0.751623	0.979815	0.802508	0.819041	0.0583105	0.131894
RHTO_01035	TPR domain containing protein	19.62	0.816582	0.862979	0.928966	1.28233	1.1272	0.711214	0.869509	1.04025	1.19636	0.381019	0.508287
RHTO_01036	hypothetical protein RHTO_01036	12.63	0.432514	0.432514	0.325087	0.660694	0.608135	0.831764	0.396705	0.700197	1.76503	0.0165191	0.0556268
RHTO_01037	autophagy-related protein 12	20.15	1.31826	1.24738	1.18032	1.43219	1.33045	1.48594	1.24865	1.41619	1.13418	0.0504522	0.119766
RHTO_01038	WD repeat protein, regulatory associated protein of mTOR	19.75	-	-	-	-	-	-	-	-	-	-	-
RHTO_01039	mitochondrial ribosomal protein subunit L28	59.9	2.48886	2.55859	2.72898	0.608135	0.731139	1.01859	2.59214	0.785955	0.303207	0.000213977	0.00554343
RHTO_01042	3-alpha(or 20-beta)-hydroxysteroid dehydrogenase	48.44	1.24738	1.14815	1.24738	0.981748	1.21339	1.10662	1.21431	1.10059	0.90635	0.202401	0.318181
RHTO_01044	mitochondrial outer membrane translocase complex, subunit Tom5	85.42	2.46604	2.35505	2.208	0.717794	1.67494	1.31826	1.75727	1.237	0.70393	0.0186859	0.0605141
RHTO_01045	exosome complex component CSL4	46.2	1.1695	1.22462	1.22462	1.0666	0.954993	1.00925	1.20624	1.01028	0.837543	0.00615639	0.0292466
RHTO_01046	rab GDP-dissociation inhibitor	87.17	2.22844	2.85759	3.01995	1.45881	5.49541	1.64437	2.70199	2.8662	1.06077	0.90822	0.939001
RHTO_01048	acyl-carrier protein	65.29	0.597035	0.751623	1.28233	0.349945	0.510505	0.394457	0.876996	0.418303	0.476972	0.0975645	0.188587
RHTO_01049	hypothetical protein RHTO_01049	58.89	0.831764	0.847227	0.972747	0.704693	0.903649	0.428549	0.883913	0.678964	0.768134	0.229891	0.348804
RHTO_01050	phosphoribosylamine--glycine ligase / phosphoribosylformylglycinamidine cyclo-ligase	79.52	3.94457	3.90841	4.44631	0.77983	1.59956	1.0666	4.09976	1.14866	0.280177	0.000571064	0.00802413
RHTO_01051	asparaginyl-trna synthetase	71.72	2.83139	2.93765	3.01995	0.685488	0.636796	0.711214	2.92966	0.677832	0.231369	2.77e-06	0.0021551
RHTO_01053	starch phosphorylase, glycosyltransferase family 35 protein	49.77	0.642688	0.698232	0.744732	0.564937	0.353183	0.244343	0.695217	0.387488	0.557362	0.0355329	0.0943554
RHTO_01057	pentafunctional AROM polypeptide	59.33	2.48886	2.75423	2.44343	0.672977	0.394457	0.313329	2.56217	0.460254	0.179634	0.000134522	0.00503359
RHTO_01059	RNA Polymerase II CTD phosphatase Fcp1	13.21	0.698232	0.691831	0.724436	0.672977	0.879022	0.77983	0.704833	0.777276	1.10278	0.296039	0.421704
RHTO_01063	RNA-binding protein Rnp24	16.13	-	-	-	-	-	-	-	-	-	-	-
RHTO_01064	carnitine O-acetyltransferase	62.16	0.704693	0.672977	0.666807	0.636796	1.49969	0.912011	0.681492	1.01616	1.49109	0.259221	0.381999
RHTO_01066	guanine nucleotide binding protein beta subunit 2	46.99	1.52757	1.10662	1.20226	0.679204	1.64437	1.10662	1.27882	1.1434	0.894107	0.681854	0.771828
RHTO_01067	uracil phosphoribosyltransferase	78.41	0.353183	0.42462	0.591562	0.544503	0.642688	0.554626	0.456455	0.580605	1.27199	0.183108	0.295743
RHTO_01070	ribonucleoside-diphosphate reductase subunit M2	53.81	1.31826	1.59956	1.64437	0.376704	0.461318	0.145881	1.52073	0.327968	0.215665	0.00101118	0.0100755
RHTO_01072	30S ribosomal protein s12	36.52	-	-	-	-	-	-	-	-	-	-	-
RHTO_01076	prolyl oligopeptidase	71.18	0.711214	0.928966	0.824138	0.636796	1.35519	0.672977	0.821439	0.88832	1.08142	0.79594	0.859404
RHTO_01078	COX1 assembly protein, Shy1	52.43	2.39883	2.24905	2.26987	0.870964	0.630957	0.691831	2.30592	0.731251	0.317119	5.22e-05	0.00442278
RHTO_01081	hypothetical protein RHTO_01081	30.5	0.972747	0.879022	0.887156	1.05682	0.963829	0.57544	0.912975	0.865362	0.947849	0.767462	0.839392
RHTO_01083	serine-tRNA ligase	35.09	2.01372	2.07014	1.87068	1.21339	1.69044	1.11686	1.98485	1.34023	0.675231	0.026114	0.0763452
RHTO_01084	anaphase promoting complex subunit 10	38.46	2.85759	2.93765	3.13329	5.15229	4.01791	2.14783	2.97618	3.77268	1.26763	0.416474	0.543886
RHTO_01086	splicing factor 3A subunit 2	28.64	-	-	-	-	-	-	-	-	-	-	-
RHTO_01090	oxidoreductase,Oxoglutarate/iron-dependent oxygenase family	77.64	1.64437	1.59956	1.7378	1.21339	1.48594	0.301995	1.66058	1.00044	0.602465	0.140856	0.245677
RHTO_01093	mitochondrial import inner membrane translocase subunit TIM8	62.37	1.69044	2.10863	2.01372	0.824138	1.13763	0.135519	1.9376	0.699095	0.360805	0.018341	0.0598935
RHTO_01095	DNA polymerase alpha catalytic subunit, partial	15.17	0.57544	0.642688	0.717794	0.608135	0.685488	0.83946	0.645307	0.711028	1.10184	0.454636	0.579061
RHTO_01099	hypothetical protein RHTO_01099	9.231	5.05825	4.61318	4.57088	8.09096	6.19441	7.24436	4.74743	7.17658	1.51167	0.0130562	0.0473272
RHTO_01102	Ras-related protein Rap-11A	67.73	1.33045	1.25892	1.2942	0.816582	0.313329	0.672977	1.29452	0.600963	0.464234	0.0101039	0.0406878
RHTO_01103	protein of XAP5 family	37.35	0.751623	0.636796	0.731139	0.619441	0.887156	0.251189	0.706519	0.585929	0.829317	0.555567	0.672146
RHTO_01106	serine/threonine/tyrosine-interacting protein	51.46	0.816582	0.672977	0.816582	1.05682	0.801678	0.765597	0.768714	0.874698	1.13787	0.363312	0.49039
RHTO_01107	ubiquinone biosynthesis monooxygenase COQ7	28.46	-	-	-	-	-	-	-	-	-	-	-
RHTO_01110	ATP-dependent rna helicase dbp8	27.8	1.72187	1.70608	1.70608	1.03753	1.00925	0.60256	1.71134	0.883114	0.516035	0.00415415	0.0227456
RHTO_01111	Armadillo-type fold domain containing protein	22.37	1.35519	1.22462	1.20226	0.737904	0.394457	0.744732	1.26069	0.625698	0.496314	0.00709803	0.0321435
RHTO_01114	diamine N-acetyltransferase	72.32	0.954993	1.14815	1.10662	1.07647	1.00925	0.0613762	1.06992	0.715698	0.668925	0.347338	0.474097
RHTO_01115	breast carcinoma amplified sequence 2	43.04	1.08643	1.05682	1.01859	0.928966	0.946237	1	1.05395	0.958401	0.909346	0.0301956	0.0844172
RHTO_01116	acyl-CoA thioesterase 8	48.36	1.13763	1.04713	1.04713	1.02802	1.08643	0.928966	1.0773	1.01447	0.941682	0.316857	0.443235
RHTO_01119	minichromosome maintenance protein 6	30.21	0.831764	1.05682	0.744732	0.519996	0.322107	0.77983	0.877771	0.540644	0.615929	0.105745	0.199381
RHTO_01122	ATP-binding cassette, sub-family F, member 2	70.27	2.67917	2.88403	3.19154	0.608135	0.349945	0.224906	2.91825	0.394329	0.135125	0.000173709	0.00525086
RHTO_01127	oxoglutarate/iron-dependent oxygenase	14	1.25892	1.2942	1.09648	0.963829	0.937562	0.870964	1.21653	0.924118	0.759633	0.0119376	0.044951
RHTO_01130	CCR4-NOT transcription complex subunit 7/8	49.52	-	-	-	-	-	-	-	-	-	-	-
RHTO_01132	chromosome transmission fidelity protein	15.07	-	-	-	-	-	-	-	-	-	-	-
RHTO_01138	helicase SWR1	11.99	0.928966	0.887156	0.787046	0.895365	0.758578	0.737904	0.867723	0.797282	0.918821	0.338872	0.466484
RHTO_01139	protein of 14-3-3 protein family	89.35	2.26987	2.35505	3.28095	0.383707	1.20226	0.554626	2.63529	0.713532	0.270761	0.00928782	0.0382741
RHTO_01140	Armadillo repeat containing protein	24.97	1	0.83946	0.809096	1.13763	1.18032	1.27057	0.882852	1.19617	1.3549	0.0115835	0.0440015
RHTO_01148	chitin synthase	31.36	0.946237	1.10662	1.1695	0.862979	1.11686	1.05682	1.07412	1.01222	0.942371	0.574626	0.685999
RHTO_01149	histone deacetylase 1/2	24.48	-	-	-	-	-	-	-	-	-	-	-
RHTO_01154	prenylcysteine oxidase	17.68	1.1272	1.22462	1.09648	0.879022	0.981748	1.25892	1.14943	1.0399	0.904707	0.412474	0.540344
RHTO_01156	mitochondrial distribution and morphology protein 31	16.22	-	-	-	-	-	-	-	-	-	-	-
RHTO_01157	SNARE protein YKT6	59.91	1.70608	0.954993	2.42103	0.847227	1.30617	0.263027	1.69403	0.805475	0.475477	0.162589	0.271985
RHTO_01160	hypothetical protein RHTO_01160	67.02	0.267917	0.349945	0.394457	0.591562	0.847227	0.113763	0.33744	0.517517	1.53366	0.455425	0.579306
RHTO_01162	Golgi transport protein Sly1	57.54	0.972747	0.972747	1.0666	0.981748	0.946237	1.31826	1.00403	1.08208	1.07774	0.558948	0.674766
RHTO_01166	peroxisomal membrane protein Pmp47	28.26	0.765597	0.772681	0.758578	0.597035	0.77983	0.824138	0.765618	0.733668	0.958268	0.670128	0.761884
RHTO_01168	cytochrome b5 type b (outer mitochondrial membrane)	77.61	0.717794	0.879022	0.928966	0.758578	1.19124	0.30761	0.841928	0.752476	0.893754	0.750822	0.826308
RHTO_01173	hypothetical protein RHTO_01173	34.53	2.24905	2.0893	2.60615	0.549541	0.870964	1.11686	2.31483	0.845789	0.365378	0.00281111	0.0182268
RHTO_01175	glyoxal oxidase	28.59	0.824138	0.724436	0.937562	0.801678	0.83946	0.954993	0.828712	0.865377	1.04424	0.658486	0.753275
RHTO_01176	antibiotic biosynthesis monooxygenase domain containing protein	92.71	1.25892	1.24738	1.78649	0.855067	1.44544	0.787046	1.43093	1.02918	0.71924	0.217075	0.335264
RHTO_01178	ribosome control protein 1 domain containing protein	15.69	0.831764	0.401791	0.519996	2.14783	1.67494	1.59956	0.584517	1.80744	3.0922	0.00465504	0.0243051
RHTO_01180	CCCH finger DNA binding protein	12.39	1.08	1.19124	1.20226	0.660694	0.981748	0.717794	1.15784	0.786745	0.679497	0.0251121	0.0742097
RHTO_01181	Peptidyl-prolyl cis-trans isomerase, FKBP-type	58.49	0.299226	0.30761	0.487529	0.299226	0.642688	0.353183	0.364788	0.431699	1.18342	0.615517	0.720668
RHTO_01190	AP-2 complex subunit alpha	24.49	1.19124	1.14815	1.0666	0.887156	0.401791	0.328095	1.13533	0.539014	0.474764	0.0291361	0.0824638
RHTO_01191	methylglutaconyl-CoA hydratase	35.33	0.483059	0.190546	0.267917	1.07647	1.02802	1.21339	0.313841	1.10596	3.52394	0.0015736	0.0131789
RHTO_01193	bet3 family protein	44.5	0.685488	0.772681	0.711214	1.04713	0.824138	0.787046	0.723127	0.886104	1.22538	0.128454	0.228559
RHTO_01195	mRNA binding post-transcriptional regulator (Csx1)	28.03	0.685488	0.559758	0.642688	0.698232	1.07647	0.625173	0.629311	0.799957	1.27116	0.303459	0.428936
RHTO_01196	transcription regulator	13.73	1.02802	1.08643	1.13763	0.903649	1.01859	1.01859	1.08402	0.980277	0.904296	0.105161	0.198762
RHTO_01199	zinc finger, CCHC-type protein	58.84	5.39511	5.19996	4.96592	1.35519	1.05682	0.879022	5.187	1.09701	0.211492	2.55e-05	0.00377948
RHTO_01200	stomatin family protein	42.86	-	-	-	-	-	-	-	-	-	-	-
RHTO_01202	WD repeat protein, Prp8 binding protein	54.78	1.61436	1.61436	1.6293	1.07647	0.772681	0.912011	1.61934	0.920385	0.568371	0.00135686	0.0120108
RHTO_01203	metacaspase CasA	32.9	2.55859	2.29087	2.53513	2.77971	4.44631	1.99526	2.46153	3.07376	1.24872	0.447534	0.572378
RHTO_01205	succinyl-CoA synthetase alpha subunit	78.93	0.981748	0.912011	1.48594	0.787046	3.04789	0.515229	1.12656	1.45006	1.28715	0.71428	0.797384
RHTO_01207	priA protein	26.74	0.380189	0.549541	0.685488	0.267917	0.369828	0.515229	0.538406	0.384325	0.713819	0.247148	0.368682
RHTO_01208	negative regulator of the PHO system, protein serine/threonine kinase	61.4	2.35505	3.13329	2.93765	2.58226	3.7325	2.80543	2.80866	3.04007	1.08239	0.613161	0.718776
RHTO_01211	DNA/RNA helicase, DEAD/DEAH box type	21.54	1.40605	0.887156	0.870964	0.387258	0.270396	0.515229	1.05472	0.390961	0.370676	0.0247999	0.0737263
RHTO_01213	mitochondrial carrier protein	22.27	-	-	-	-	-	-	-	-	-	-	-
RHTO_01216	protein of centromere protein Cenp-K family	13.04	-	-	-	-	-	-	-	-	-	-	-
RHTO_01228	ubiquitin carboxyl-terminal hydrolase 36/42	11.07	-	-	-	-	-	-	-	-	-	-	-
RHTO_01230	short-chain dehydrogenase/reductase SDR family protein	72.16	1.65959	0.625173	1.10662	1.24738	3.76704	2.31206	1.13046	2.44216	2.16032	0.17177	0.282113
RHTO_01234	hypothetical protein RHTO_01234	17.95	1.36773	1.39316	1.31826	0.77983	0.758578	0.847227	1.35971	0.795212	0.584837	8.27e-05	0.00472137
RHTO_01238	endophilin-A	53.69	0.751623	0.366438	0.704693	0.539511	0.717794	0.724436	0.607585	0.66058	1.08722	0.715867	0.798008
RHTO_01240	50S ribosomal protein l13	45.4	1.85	2.05116	2.10863	0.691831	0.564937	0.398107	2.00326	0.551625	0.275363	0.000232035	0.0056981
RHTO_01241	serine/threonine protein phosphatase 4 catalytic subunit	36.51	2.33346	2.88403	1.88799	0.580764	1.44544	0.363078	2.36849	0.796428	0.336259	0.0230534	0.0703734
RHTO_01243	dna-directed rna polymerase i subunit rpa43	20.54	1.2942	1.08643	0.92045	0.895365	0.334195	0.831764	1.10036	0.687108	0.624441	0.117572	0.2146
RHTO_01244	williams-Beuren syndrome critical region protein 22	21.93	1.18032	1.36773	1.33045	1.13763	0.887156	0.954993	1.29283	0.993259	0.76828	0.0335342	0.0904331
RHTO_01245	glycerophosphoryl diester phosphodiesterase	53.17	0.187068	0.197697	0.120226	3.28095	6.0256	4.69894	0.168331	4.6685	27.7341	0.00475373	0.0245979
RHTO_01246	vacuolar import and degradation protein	20.54	0.92045	0.937562	1.05682	0.912011	0.765597	0.672977	0.97161	0.783528	0.806422	0.0828485	0.167333
RHTO_01247	myosin heavy chain	22.85	0.990832	0.946237	0.972747	0.912011	0.862979	0.855067	0.969939	0.876685	0.903856	0.0133175	0.0479184
RHTO_01248	proteasome activator subunit 4	21.36	1.33045	1.13763	1.21339	1.09648	0.77983	0.772681	1.22716	0.882996	0.719546	0.0462183	0.111973
RHTO_01249	vacuolar protein sorting-associated protein VPS4	57.81	1.11686	1.22462	1.22462	0.879022	1.15878	0.432514	1.1887	0.823438	0.692722	0.163833	0.27336
RHTO_01251	ATP-dependent rna helicase has1	41.16	1.77011	2.18776	2.10863	0.744732	0.432514	0.161436	2.02217	0.446227	0.220668	0.00173835	0.0138427
RHTO_01252	C-22 sterol desaturase	41.63	1.52757	1.83654	2.18776	0.809096	0.564937	0.420727	1.85062	0.598253	0.323271	0.00484916	0.0247619
RHTO_01254	Rho GTPase activation protein domain containing protein	24.91	1.03753	1	1.01859	1.18032	1.0666	1.10662	1.01871	1.11785	1.09732	0.0473114	0.113911
RHTO_01255	hypothetical protein RHTO_01255	21.62	0.539511	0.654636	0.83946	1.22462	0.928966	0.698232	0.677869	0.950605	1.40234	0.195367	0.310218
RHTO_01257	kynurenine formamidase	64.67	0.608135	0.685488	0.625173	0.887156	0.711214	0.758578	0.639599	0.785649	1.22835	0.0641701	0.140487
RHTO_01260	protein of UPF0121 family	49.64	2.22844	2.37684	2.58226	0.654636	0.275423	0.60256	2.39585	0.510873	0.213233	0.000274978	0.00578222
RHTO_01261	SH4 domain protein	22.34	1.92309	1.70608	2.26987	0.448745	1.43219	0.981748	1.96635	0.954227	0.485279	0.036807	0.0966431
RHTO_01262	nuclear pore protein SEH1	21.28	0.946237	1.01859	0.928966	2.24905	1.11686	0.679204	0.964598	1.34837	1.39786	0.458723	0.581408
RHTO_01263	PRELI/MSF1 domain protein	39.58	1.01859	1.05682	1	1.92309	1.7378	1.51356	1.02514	1.72482	1.68253	0.00425549	0.0231566
RHTO_01264	Ras GTPase	42.29	0.895365	0.801678	0.887156	1.18032	0.711214	1.02802	0.8614	0.973183	1.12977	0.47337	0.593405
RHTO_01265	NADH dehydrogenase (ubiquinone) Fe-S protein 3	74.74	1.11686	1.39316	1.2942	0.801678	0.42462	0.47863	1.26807	0.568309	0.448168	0.00804133	0.0349372
RHTO_01267	mitochondrial ribosomal protein subunit L51	71.23	1.57036	1.64437	1.61436	0.343558	0.444631	0.409261	1.6097	0.39915	0.247966	4.98e-06	0.00276303
RHTO_01268	hypothetical protein RHTO_01268	19.32	0.946237	0.666807	0.461318	1.22462	0.77983	0.0895365	0.691454	0.697994	1.00946	0.986332	0.991691
RHTO_01274	apoptosis regulator	22.29	0.420727	0.233346	0.169044	0.685488	0.549541	0.376704	0.274372	0.537244	1.95809	0.0879107	0.175075
RHTO_01284	sodium:inorganic phosphate symporter	25.13	0.313329	0.120226	0.0895365	3.16228	4.13048	3.7325	0.174364	3.67508	21.0771	0.000268503	0.00578082
RHTO_01285	DNA recombination/repair protein RecA/RadB, ATP-binding domain containing protein	13.19	0.660694	0.544503	0.554626	1.28233	1.28233	1.34276	0.586607	1.30248	2.22035	7.13e-05	0.00462784
RHTO_01286	SWIB complex BAF60b domain-containing protein	18.89	0.809096	0.711214	0.744732	0.954993	0.963829	0.831764	0.755014	0.916862	1.21436	0.0345503	0.0925949
RHTO_01287	calcium ion binding membrane protein	14.75	-	-	-	-	-	-	-	-	-	-	-
RHTO_01289	isocitrate dehydrogenase (NAD+)	85.79	2.22844	2.42103	2.70396	0.794328	0.83946	0.409261	2.45114	0.681016	0.277836	0.000803196	0.00920714
RHTO_01290	isocitrate dehydrogenase (NAD+)	83.83	2.70396	3.63078	3.87258	0.679204	2.44343	1.04713	3.40244	1.38992	0.408507	0.0354647	0.0943554
RHTO_01294	hypothetical protein RHTO_01294	17.85	0.895365	1.05682	0.963829	0.895365	0.887156	1	0.972004	0.927507	0.954221	0.494293	0.613105
RHTO_01300	calcium-dependent protein serine/threonine phosphatase	62.86	0.903649	0.698232	0.862979	0.731139	1.08643	1.14815	0.82162	0.988573	1.2032	0.311738	0.437649
RHTO_01301	hypothetical protein RHTO_01301	35.76	1.88799	2.03236	2.01372	1.11686	1.21339	0.474242	1.97802	0.934831	0.472609	0.011569	0.0439892
RHTO_01303	PCI domain containing protein	60.17	1.6293	1.38038	1.77011	0.698232	0.49204	0.255859	1.59326	0.482044	0.302551	0.00290624	0.0186056
RHTO_01304	translation initiation factor eIF-3 subunit 5	53.09	-	-	-	-	-	-	-	-	-	-	-
RHTO_01306	cation transport protein ChaC	61.88	0.501187	0.642688	0.570164	0.772681	0.711214	0.895365	0.571346	0.793086	1.3881	0.0307965	0.0854212
RHTO_01308	carbohydrate esterase family 9 protein	14.02	0.963829	0.946237	1.03753	0.83946	0.862979	0.801678	0.982531	0.834706	0.849546	0.0111981	0.043265
RHTO_01311	hydroxyacid-oxoacid transhydrogenase	47.62	0.47	0.685488	0.57544	1.34276	1.48594	0.704693	0.576976	1.1778	2.04133	0.0726019	0.152576
RHTO_01312	hypothetical protein RHTO_01312	27.82	1.21339	1.15878	1.10662	0.816582	0.387258	0.580764	1.1596	0.594868	0.512996	0.0115538	0.0439892
RHTO_01313	ER-derived vesicles protein ERV14	29.41	0.457088	0.744732	0.660694	0.580764	0.356451	0.119124	0.620838	0.352113	0.567158	0.164806	0.274251
RHTO_01314	histone deacetylase complex subunit SAP18	42.32	1.01859	1.36773	1.5417	1.01859	0.519996	0.210863	1.30934	0.58315	0.445377	0.0611134	0.135862
RHTO_01315	nicotinamidase	22.47	0.401791	0.487529	0.263027	1.04713	0.519996	1.00925	0.384115	0.858793	2.23577	0.0594626	0.1338
RHTO_01320	riboflavin kinase	68.57	0.636796	0.636796	0.625173	1.41906	1.08643	1.05682	0.632921	1.18743	1.87612	0.00882446	0.0369126
RHTO_01321	ribosomal rna-processing protein 12	18.5	0.83946	0.92045	0.83946	0.887156	0.794328	0.928966	0.866457	0.87015	1.00426	0.942454	0.959742
RHTO_01324	FACT complex component Spt16	16.74	-	-	-	-	-	-	-	-	-	-	-
RHTO_01329	triosephosphate isomerase (TIM)	89.23	2.37684	2.29087	3.10456	0.496592	1.72187	0.387258	2.59076	0.868573	0.335258	0.0261295	0.0763452
RHTO_01333	WASH complex, F-actin capping protein, beta subunit	61.72	0.487529	0.394457	0.487529	0.855067	1.31826	1.01859	0.456505	1.06397	2.33069	0.0120028	0.0450654
RHTO_01334	zinc finger, C2H2-type, Ino80 complex subunit Iec1	15.89	1.42	0.946237	1.45881	1.11686	0.895365	1.08643	1.27502	1.03288	0.810095	0.247028	0.368682
RHTO_01336	Metallo-dependent phosphatase	17.99	0.613762	0.704693	0.625173	0.946237	0.685488	0.855067	0.647876	0.828931	1.27946	0.0906642	0.179025
RHTO_01337	vesicle transport protein GOT1B	37.41	1.75388	1.67494	1.87068	1.09648	1.07647	1.1272	1.7665	1.10005	0.622726	0.000344049	0.00645305
RHTO_01338	profilin	84.13	1.44544	1.69044	2.29087	0.277971	2.88403	1.41906	1.80892	1.52702	0.844163	0.740789	0.819259
RHTO_01341	carnitine O-acetyltransferase	31.6	0.672977	0.704693	0.691831	0.870964	1.45881	1.0666	0.689834	1.13212	1.64116	0.0629403	0.138192
RHTO_01344	amino acid transmembrane transporter	18.38	1.0666	1.92309	1.78649	0.18197	0.862979	1.59956	1.59206	0.881502	0.553687	0.219078	0.337138
RHTO_01349	lactam utilization protein LamB	27.84	1.05682	1	1.05682	1.27057	1.09648	1.31826	1.03788	1.22844	1.1836	0.0528853	0.123209
RHTO_01351	hypothetical protein RHTO_01351	12.47	1.95885	1.97697	2.05116	1.75388	1.5417	0.465586	1.99566	1.25372	0.628225	0.137069	0.240692
RHTO_01352	WD repeat protein	15.64	1.6293	1.33045	1.45881	0.47863	0.772681	0.731139	1.47285	0.660817	0.448664	0.00300293	0.0190451
RHTO_01353	hypothetical protein RHTO_01353	11.85	1.44544	0.972747	0.990832	0.824138	0.928966	0.654636	1.13634	0.80258	0.706285	0.127656	0.227556
RHTO_01354	carnitine acyl carnitine carrier, mitochondrial	58.63	1.41906	1.47231	1.34276	0.816582	1.20226	0.679204	1.41138	0.89935	0.637214	0.033534	0.0904331
RHTO_01358	translation initiation factor eIF-1A	46.58	0.505825	0.672977	0.809096	1.11686	1.75388	0.831764	0.662632	1.23417	1.86252	0.116646	0.213814
RHTO_01362	acid phosphatase	73.8	1.1272	1.23595	0.972747	3.63078	4.61318	4.32514	1.11196	4.1897	3.76784	0.000518241	0.00786582
RHTO_01363	transcription initiation factor TFIIA small subunit	37.4	1.31826	1.2942	1.55597	0.672977	1.57036	1.18032	1.38947	1.14122	0.821333	0.41443	0.542248
RHTO_01364	NADH dehydrogenase (ubiquinone) 1 alpha subcomplex subunit 2	82.61	0.895365	1.05682	1.33045	0.501187	0.340408	0.887156	1.09421	0.57625	0.526635	0.0657673	0.142618
RHTO_01365	small nuclear ribonucleoprotein E	62.5	1.33045	1.67494	1.75388	0.363078	0.990832	0.862979	1.58643	0.738963	0.465804	0.0215609	0.0670961
RHTO_01367	37S ribosomal protein s24	52.24	4.09261	4.2462	4.69894	0.416869	0.325087	0.380189	4.34591	0.374049	0.086069	2.72e-05	0.00377948
RHTO_01369	pre-mRNA cleavage complex II Clp1	24.51	-	-	-	-	-	-	-	-	-	-	-
RHTO_01370	catalase A	48.23	0.272898	0.178649	0.190546	2.01372	2.91072	2.42103	0.214031	2.44849	11.4399	0.00102202	0.0101058
RHTO_01371	protease IV	20.99	0.862979	0.887156	0.831764	0.704693	1.01859	0.648634	0.860633	0.79064	0.918672	0.579515	0.689738
RHTO_01372	hypothetical protein RHTO_01372	10.23	0.534564	0.580764	0.519996	0.92045	1.7378	1.45881	0.545108	1.37235	2.51758	0.0263269	0.0766913
RHTO_01376	vesicle-associated membrane protein 4, synaptobrevin	54.55	0.534564	0.619441	0.679204	0.519996	0.293765	0.380189	0.61107	0.397983	0.65129	0.0525972	0.122906
RHTO_01378	laccase	8.373	-	-	-	-	-	-	-	-	-	-	-
RHTO_01379	DNA mismatch repair protein MSH2	22.41	0.972747	0.981748	1.08643	0.83946	0.855067	1.05682	1.01364	0.917115	0.904773	0.288506	0.414289
RHTO_01382	PAPA-1-like conserved region domain protein	11.15	0.564937	0.49204	0.356451	1.11686	0.340408	0.505825	0.471143	0.654365	1.38889	0.494302	0.613105
RHTO_01385	ribosomal protein L37, mitochondrial	43.28	3.22107	2.55859	4.05509	0.322107	1.43219	1.51356	3.27825	1.08929	0.332277	0.019416	0.0619461
RHTO_01386	DUF2841 family protein	9.99	0.847227	0.711214	0.879022	0.816582	0.794328	0.711214	0.812488	0.774041	0.952681	0.560482	0.67619
RHTO_01388	calcium calmodulin-dependent protein kinase	26.14	0.855067	0.879022	0.758578	2.1677	2.51189	1.47231	0.830889	2.05063	2.468	0.016668	0.0559825
RHTO_01389	lipase, class 3	10.25	1.7378	1.04713	1.27057	1.48594	1.83654	0.954993	1.35183	1.42582	1.05473	0.832195	0.883145
RHTO_01391	hypothetical protein RHTO_01391	66.34	0.586138	0.539511	0.570164	1.15878	1.43219	1.45881	0.565271	1.34993	2.3881	0.00126194	0.0115438
RHTO_01392	N-acetyl-gamma-glutamyl-phosphate reductase / acetylglutamate kinase	75.47	3.16228	2.99226	3.63078	0.519996	0.862979	0.564937	3.26177	0.649304	0.199065	0.000283733	0.00589082
RHTO_01393	spindle pole body component ALP4	17.18	1.1272	0.887156	1.1272	0.870964	0.870964	0.717794	1.04718	0.819907	0.782964	0.0748004	0.155441
RHTO_01395	chromatin structure-remodeling complex protein RSC7	27.03	0.903649	0.903649	0.862979	1.02802	1.08643	1.18032	0.890092	1.09825	1.23387	0.0109274	0.0426774
RHTO_01397	thioesterase family protein	20.16	-	-	-	-	-	-	-	-	-	-	-
RHTO_01401	peptide chain release factor 1	46.32	0.895365	0.77983	0.704693	0.887156	0.691831	0.724436	0.793296	0.767808	0.96787	0.771461	0.841941
RHTO_01402	nascent polypeptide-associated complex subunit beta	72.51	0.903649	0.794328	1.27057	1.47231	1.75388	1.5417	0.989517	1.5893	1.60613	0.0229684	0.0701692
RHTO_01403	beta subunit of the sec61p er translocation complex (sec61p-sss1p-sbh1p)	26.53	2.03236	1.61436	2.0893	0.698232	0.151356	0.619441	1.912	0.489677	0.256106	0.00331303	0.0199946
RHTO_01404	chitin synthase activator	16.4	-	-	-	-	-	-	-	-	-	-	-
RHTO_01405	calcium binding protein 39	29.04	0.972747	1.13763	1	1.09648	0.895365	0.990832	1.03679	0.994225	0.958944	0.611227	0.716942
RHTO_01407	mind kinetochore complex component Nnf1	51.9	0.679204	0.794328	0.737904	1.67494	1.40605	0.474242	0.737145	1.18508	1.60766	0.287383	0.413465
RHTO_01408	protein of unknown function DUF3317	14.56	0.981748	0.990832	0.855067	0.597035	0.648634	0.847227	0.942549	0.697632	0.740155	0.0495921	0.118303
RHTO_01410	protein required for cell viability	18.48	0.990832	0.963829	1.07647	0.847227	0.847227	0.420727	1.01038	0.70506	0.69782	0.104968	0.198592
RHTO_01413	exosome complex component RRP46	28.57	1.45881	1.38038	1.2942	0.870964	1.01859	1.22462	1.3778	1.03806	0.753417	0.0397222	0.100888
RHTO_01414	small ubiquitin-related modifier	78.43	0.717794	0.772681	0.946237	0.366438	0.831764	0.11272	0.812237	0.436974	0.537988	0.165501	0.27508
RHTO_01418	bet1-like protein	36.61	1.25892	1.15878	1.1272	1.02802	1.09648	1.03753	1.18163	1.05401	0.891992	0.0473883	0.113955
RHTO_01419	hypothetical protein RHTO_01419	48.08	1.38038	1.34276	1.61436	0.744732	0.772681	0.586138	1.44584	0.701184	0.484968	0.00193601	0.014694
RHTO_01420	microtubule associated protein	18.91	0.660694	0.608135	0.654636	2.01372	1.95885	1.97697	0.641155	1.98318	3.09314	5.31e-07	0.00120593
RHTO_01423	frataxin	54.04	0.717794	1.03753	0.981748	0.831764	0.816582	0.758578	0.912357	0.802308	0.87938	0.337539	0.465133
RHTO_01425	THO complex subunit 1	21.66	1.41906	1.34276	1.35519	0.903649	0.937562	0.685488	1.37234	0.842233	0.613722	0.00300832	0.0190451
RHTO_01428	Histone H4 acetyltransferase, NuA4 complex, Eaf6 family protein	22.46	0.92045	0.963829	1.04713	0.887156	1.04713	1.27057	0.977136	1.06829	1.09328	0.480286	0.599355
RHTO_01429	heat shock transcription factor	21.64	0.705	0.724436	0.642688	1	1.07647	0.457088	0.690708	0.844518	1.22268	0.477566	0.59662
RHTO_01432	serine palmitoyltransferase	38.09	-	-	-	-	-	-	-	-	-	-	-
RHTO_01433	DUF1115 domain protein	37.69	0.642688	0.77983	0.591562	0.862979	0.801678	0.83946	0.67136	0.834706	1.24331	0.0503445	0.119642
RHTO_01434	hypothetical protein RHTO_01434	40.91	0.824138	0.765597	0.870964	0.691831	0.772681	0.356451	0.820233	0.606988	0.740019	0.17894	0.29046
RHTO_01435	phospholipid-translocating ATPase	17.97	1.51	1.21339	1.1695	0.515229	0.928966	1.44544	1.29763	0.963212	0.742286	0.3124	0.438421
RHTO_01440	glutamate decarboxylase	21.72	1	1	1	1.01859	0.981748	1.0666	1	1.02231	1.02231	0.415093	0.542653
RHTO_01443	peptide alpha-N-acetyltransferase	47.36	1.61436	1.6293	1.57036	0.903649	0.946237	0.405508	1.60467	0.751798	0.468506	0.00811314	0.0349965
RHTO_01444	RNA-binding protein	22.13	1.39316	1.04713	1.21339	0.794328	0.648634	0.515229	1.21789	0.65273	0.535951	0.0116673	0.0441708
RHTO_01448	DNA polymerase epsilon subunit 1	16.99	0.49204	0.597035	0.524808	0.42462	0.534564	0.331131	0.537961	0.430105	0.79951	0.179988	0.291868
RHTO_01449	hypothetical protein RHTO_01449	18.24	1.41906	0.855067	0.501187	0.787046	2.05116	2.24905	0.925104	1.69575	1.83304	0.219764	0.337728
RHTO_01450	3' tRNA processing endoribonuclease	26.38	1.1695	1.14815	1.15878	0.847227	0.416869	0.855067	1.15881	0.706388	0.60958	0.0354534	0.0943554
RHTO_01457	glucose-inducible SAM-dependent methyltransferase	22.7	0.210863	0.0765597	0.220801	0.30761	0.296483	0.0724436	0.169408	0.225512	1.33118	0.565234	0.6794
RHTO_01458	GMP synthase	63.01	0.613762	0.862979	0.724436	0.597035	0.405508	1.03753	0.733726	0.680024	0.92681	0.802083	0.862211
RHTO_01459	malate synthase	30.26	0.937562	0.928966	0.946237	0.937562	0.937562	1.00925	0.937588	0.961459	1.02546	0.383522	0.510848
RHTO_01460	clathrin assembly protein ap47	46.01	1.33045	1.22462	1.35519	0.515229	0.420727	0.334195	1.30342	0.423383	0.324825	0.000181283	0.0053398
RHTO_01466	short-chain dehydrogenase/reductase SDR family protein	31.98	0.483059	0.487529	0.258226	1.58489	2.85759	1.01859	0.409604	1.82036	4.44419	0.0620046	0.136903
RHTO_01468	vesicle-associated membrane protein 7	44.95	0.692	0.751623	0.648634	0.963829	0.862979	0.751623	0.697419	0.859477	1.23237	0.0762112	0.157698
RHTO_01469	tRNA ligase	41.44	2.26987	2.29087	2.29087	0.879022	0.343558	0.483059	2.28387	0.568546	0.24894	0.000434553	0.00731027
RHTO_01470	peroxisomal dehydratase	66.88	0.630957	0.862979	0.744732	2.33346	4.28548	2.22844	0.746223	2.94913	3.95207	0.0305842	0.0851363
RHTO_01471	Multi antimicrobial extrusion protein family protein	17.37	2.0893	1.99526	1.5417	0.981748	1.0666	1.27057	1.87542	1.10631	0.589898	0.0153763	0.0529721
RHTO_01473	minichromosome maintenance protein 2	30.69	0.831764	1.07647	0.990832	0.625173	0.60256	0.394457	0.966354	0.54073	0.559557	0.0142892	0.0504341
RHTO_01476	DUF221 domain containing membrane protein	24.37	0.505825	0.591562	0.505825	0.544503	0.672977	0.42462	0.534404	0.547366	1.02426	0.874792	0.912749
RHTO_01477	transcription factor	11.79	0.928966	0.972747	0.724436	0.660694	0.275423	0.524808	0.875383	0.486975	0.556299	0.0464319	0.112351
RHTO_01479	hypothetical protein RHTO_01479	67.21	0.928966	0.895365	0.879022	0.903649	0.954993	0.879022	0.901118	0.912555	1.01269	0.691264	0.779527
RHTO_01480	protein of unknown function DUF3602	26.25	-	-	-	-	-	-	-	-	-	-	-
RHTO_01484	DNA/RNA-binding protein Kin17 containing protein	15.67	1.13763	1.08643	1.43219	0.608135	0.731139	0.448745	1.21875	0.596007	0.489032	0.00999555	0.0403351
RHTO_01487	Exosome complex exonuclease RRP42	34.94	0.855067	1.03753	0.831764	0.963829	1.2942	0.963829	0.908119	1.07395	1.18261	0.264523	0.388341
RHTO_01490	dihydrodiol dehydrogenase / D-xylose 2-dehydrogenase (NADP)	71.06	0.57544	0.60256	0.608135	0.679204	1.55597	0.765597	0.595378	1.00026	1.68003	0.220567	0.338383
RHTO_01491	COP9 signalosome complex subunit 5	33.42	7.38	8.31764	9.37562	0.630957	7.65597	7.04693	8.35775	5.11128	0.611562	0.234252	0.353711
RHTO_01492	oxysterol-binding protein	47.64	1.14815	0.912011	1.21339	2.03236	3.56451	3.59749	1.09118	3.06479	2.80868	0.0197089	0.0625725
RHTO_01493	tRNA (cytosine-5-)-methyltransferase	38.31	1	1.10662	1.03753	0.483059	0.474242	0.149969	1.04805	0.36909	0.352168	0.003983	0.0221113
RHTO_01494	L-aminoadipate-semialdehyde dehydrogenase	55.16	1.6293	1.57036	1.2942	1.10662	0.816582	0.765597	1.49795	0.896268	0.598329	0.0153311	0.0528941
RHTO_01495	hypothetical protein RHTO_01495	12.63	1.39316	1.40605	1.51356	0.801678	1.20226	1.33045	1.43759	1.11147	0.773146	0.117258	0.214374
RHTO_01496	AP-1 complex subunit gamma-1	56.54	0.954993	1.20226	1.01859	0.666807	0.717794	0.737904	1.05862	0.707502	0.668327	0.0103831	0.0414442
RHTO_01498	cystathionine gamma-lyase	45.77	1.70608	1.8197	2.03236	1.08643	1.70608	0.630957	1.85271	1.14116	0.615937	0.0943957	0.184333
RHTO_01499	ER to Golgi transport protein yif1	15.27	2.39883	2.42103	2.99226	0.115878	0.879022	0.648634	2.60404	0.547845	0.210382	0.00231291	0.0164014
RHTO_01501	ubiquitin-like 1-activating enzyme E1 B	52.4	1.69044	1.97697	2.1677	0.613762	1.30617	0.413047	1.94504	0.77766	0.399817	0.0184614	0.0600847
RHTO_01502	amyloid beta precursor protein binding protein 1	42.21	0.691831	0.937562	0.879022	0.685488	1.21339	0.816582	0.836138	0.905153	1.08254	0.713655	0.797092
RHTO_01505	RNase P subunit p30 family protein	20.05	1.22462	1.09648	1	0.903649	1.27057	1.35519	1.10703	1.17647	1.06273	0.673647	0.764676
RHTO_01506	ATP-dependent rna helicase dob1	38.8	1.87068	2.10863	1.69044	0.630957	0.554626	0.515229	1.88992	0.566937	0.29998	0.000461973	0.00751141
RHTO_01508	phosphoglycerate mutase family protein	16.05	0.436516	0.457088	0.452898	1.57036	1.51356	1.27057	0.448834	1.4515	3.23393	0.000405	0.0069644
RHTO_01509	transcription initiation factor TFIIF subunit beta	45.34	1.21	1.21339	1.51356	0.895365	1.22462	0.963829	1.31232	1.02794	0.783299	0.115914	0.212773
RHTO_01512	arylalkylamine N-acetyltransferase	58.82	1.78649	1.92309	1.88799	0.758578	0.824138	0.630957	1.86586	0.737891	0.39547	8.66e-05	0.00472137
RHTO_01518	D-isomer specific 2-hydroxyacid dehydrogenase	64.44	0.660694	0.895365	0.758578	0.787046	1.34276	1.09648	0.771545	1.07543	1.39386	0.156713	0.264529
RHTO_01519	lysocardiolipin and lysophospholipid acyltransferase	20.65	0.737904	0.529663	0.751623	0.824138	0.711214	0.855067	0.673064	0.796806	1.18385	0.215025	0.333166
RHTO_01521	cystathionine beta-synthase (beta-thionase)	76.41	1.23595	1.39316	1.08643	1.65959	1.6293	0.465586	1.23851	1.25149	1.01048	0.975844	0.983802
RHTO_01523	ribosome biogenesis protein Sqt1	40.18	0.597035	0.691831	0.685488	0.487529	0.586138	0.751623	0.658118	0.60843	0.924499	0.581221	0.691234
RHTO_01527	26S proteasome regulatory subunit	52.66	1.14815	1.10662	1.1272	1.04713	1.03753	1.00925	1.12733	1.0313	0.914823	0.00436209	0.0233486
RHTO_01529	alpha,alpha-trehalose-phosphate synthase, glycosyltransferase family 20 protein	63.37	0.77983	0.879022	0.704693	1.34276	1.70608	1.35519	0.787849	1.46801	1.86332	0.00626126	0.0296001
RHTO_01530	clathrin coat assembly protein ap19	46.71	1.34276	1.35519	1.90546	0.380189	0.765597	1.43219	1.53447	0.859325	0.560013	0.133141	0.235068
RHTO_01532	endoplasmic reticulum-Golgi intermediate compartment protein 3	11.78	0.660694	0.928966	0.704693	0.554626	0.597035	0.570164	0.764784	0.573942	0.750462	0.0855099	0.171638
RHTO_01533	two-component system, chemotaxis family, sensor kinase Cph1	21.03	0.744732	0.625173	0.679204	1.08643	1.22462	1.2942	0.683036	1.20175	1.75942	0.0017853	0.0140723
RHTO_01534	PH domain containing protein	46.12	0.586138	0.787046	0.765597	0.505825	0.334195	0.570164	0.712927	0.470061	0.65934	0.0627972	0.138104
RHTO_01536	solute carrier family 30 (zinc transporter), member 1	25.59	-	-	-	-	-	-	-	-	-	-	-
RHTO_01538	protein of heat shock protein Hsp70 family	78.18	2.65461	3.22107	3.63078	0.539511	0.772681	0.608135	3.16882	0.640109	0.202002	0.000969757	0.00981374
RHTO_01540	Ras GTPase-activating protein	27.24	0.660694	0.787046	0.809096	0.394457	0.349945	0.510505	0.752278	0.418303	0.556047	0.00739063	0.032898
RHTO_01547	Ca2+-binding actin-bundling protein	73.96	0.862979	0.990832	0.912011	0.717794	0.809096	0.666807	0.92194	0.731232	0.793145	0.0269117	0.0779856
RHTO_01548	MFS phosphate transporter	26.35	4.2462	3.34195	3.40408	1.67494	0.731139	0.285759	3.66408	0.89728	0.244886	0.00531653	0.0265212
RHTO_01550	complex I intermediate-associated protein CIA30	55.02	1.87068	1.78649	1.80302	1.51356	0.937562	0.469894	1.82006	0.973672	0.534966	0.049105	0.117285
RHTO_01553	CsbD-like family protein	56.62	0.0679204	0.0625173	0.0549541	2.51189	4.96592	3.37287	0.0617972	3.61689	58.5284	0.00778633	0.0340739
RHTO_01558	phosphate transporter	22.75	0.887156	0.870964	0.862979	0.879022	0.963829	0.824138	0.873699	0.888997	1.01751	0.729563	0.809791
RHTO_01560	fumarate reductase flavoprotein subunit	59.56	0.83946	0.870964	1.24738	0.608135	1.27057	0.691831	0.985936	0.856847	0.86907	0.627582	0.729519
RHTO_01561	alpha/beta hydrolase fold-1 domain containing protein	16.8	1.08643	0.855067	0.990832	1.47231	0.855067	1.02802	0.977442	1.11846	1.14428	0.511022	0.629655
RHTO_01562	phosphatase 2a inhibitor i2pp2a	50.38	0.614	0.691831	0.636796	0.630957	1.97697	0.369828	0.647542	0.992585	1.53285	0.526891	0.64423
RHTO_01563	serine/threonine protein kinase Chk1	20.45	0.642688	0.83946	0.487529	2.1677	1.80302	1.20226	0.656559	1.72433	2.62631	0.023431	0.0711272
RHTO_01570	NLI interacting factor-like phosphatase	19.6	0.672977	0.816582	0.586138	1.0666	1.28233	1.44544	0.691899	1.26479	1.828	0.0112214	0.0433031
RHTO_01572	protein of taurine catabolism dioxygenase TauD/TfdA family	35.68	1.01859	1.20226	1.03753	0.654636	0.549541	0.420727	1.08613	0.541635	0.498684	0.00366187	0.0211739
RHTO_01573	aspartyl-tRNA(Asn)/glutamyl-tRNA (Gln) amidotransferase subunit B	40.94	1.28233	1.70608	1.2942	1.7378	1.39316	0.428549	1.42754	1.1865	0.831154	0.59325	0.701146
RHTO_01574	C2H2 finger and ankyrin domain protein	18.56	1.15878	1.00925	1.13763	0.751623	0.691831	0.591562	1.10189	0.678339	0.615616	0.00303933	0.0191176
RHTO_01577	protein of CHD5-like protein family	27.4	1.57036	1.36773	1.78649	1.49969	1.39316	1.51356	1.57486	1.4688	0.932655	0.449797	0.574243
RHTO_01578	transcription initiation factor TFIIB	39.01	1.04713	1.03753	1.02802	1.11686	1.10662	1.0666	1.03756	1.09669	1.057	0.0221943	0.0685699
RHTO_01583	DnaJ family protein	56.92	0.666807	0.717794	0.809096	0.409261	0.801678	0.685488	0.731232	0.632142	0.864489	0.467641	0.589634
RHTO_01584	dynamin GTPase	38.53	1.77011	1.99526	1.87068	0.539511	0.280543	0.483059	1.87868	0.434371	0.23121	0.000144898	0.00507274
RHTO_01587	phosphatidylserine decarboxylase	13.06	0.981748	0.751623	0.549541	1.7378	1.47231	0.436516	0.760971	1.21554	1.59736	0.336071	0.463492
RHTO_01589	WD repeat domain 8	30.13	0.698	0.824138	0.474242	1.04713	0.636796	0.928966	0.66546	0.870964	1.30881	0.266266	0.390456
RHTO_01590	multi-sensor hybrid histidine kinase	12.26	0.879022	0.954993	0.831764	0.855067	0.981748	0.809096	0.888593	0.88197	0.992547	0.921184	0.946722
RHTO_01592	zinc finger, C2H2-like domain containing protein	73.81	0.474242	0.398107	0.549541	1.0666	1.03753	0.380189	0.473963	0.828104	1.74719	0.195855	0.310777
RHTO_01597	NADH dehydrogenase (ubiquinone) Fe-S protein 1	68.66	1.21339	1.27057	1.72187	1.00925	0.711214	0.49204	1.40194	0.737502	0.526057	0.0390668	0.0996806
RHTO_01598	Mediator complex, subunit Med5	22.79	1.01859	1.04713	0.895365	0.903649	0.809096	0.704693	0.987028	0.805813	0.816403	0.0704257	0.14945
RHTO_01599	26S proteasome regulatory subunit	51.06	1.59956	1.69044	1.87068	0.625173	0.20893	0.343558	1.72023	0.392553	0.228199	0.000816024	0.00922767
RHTO_01603	vacuolar transporter chaperone 4	36.74	1.69044	1.64437	1.43219	2.26987	4.01791	3.04789	1.589	3.11189	1.95839	0.0409293	0.10268
RHTO_01605	cytochrome c oxidase, subunit VIa	34.95	1.77011	1.22462	2.24905	3.16228	1.21339	1.27057	1.74793	1.88208	1.07675	0.858427	0.901705
RHTO_01607	hypothetical protein RHTO_01607	10.4	0.737904	0.0887156	0.0731139	1.38038	1.65959	2.51189	0.299911	1.85062	6.17055	0.0185926	0.0603599
RHTO_01608	fungal specific transcription factor	85.71	1.02802	0.954993	1.1272	0.855067	0.444631	0.990832	1.03674	0.76351	0.736456	0.186554	0.300559
RHTO_01610	pyruvate kinase	77.28	1.75388	2.77971	2.96483	1.20226	3.0761	1.39316	2.49948	1.89051	0.756361	0.436107	0.561721
RHTO_01612	RNA binding motif protein X-linked 2	28.39	2.65461	1.97697	3.13329	0.751623	1.65959	1.77011	2.58829	1.39377	0.538492	0.0622118	0.137283
RHTO_01623	GTPase activating protein	13.97	-	-	-	-	-	-	-	-	-	-	-
RHTO_01625	acyl-CoA dehydrogenase	55.76	1.30617	1.52757	1.51356	0.92045	1.1272	0.376704	1.4491	0.808117	0.557669	0.0525603	0.122906
RHTO_01627	two-component system, OmpR family, sensor histidine kinase VicK	15.33	0.963829	1.08643	1.0666	1.19124	1.05682	0.809096	1.03895	1.01905	0.980848	0.874475	0.912749
RHTO_01628	C6 transcription factor	11.92	1.30617	0.981748	1.03753	1.33045	1.08643	0.660694	1.10848	1.02586	0.925462	0.726116	0.806888
RHTO_01631	hypothetical protein RHTO_01631	33.7	0.409261	0.452898	0.359749	0.903649	1.39316	1.1272	0.407303	1.14133	2.80218	0.0069987	0.0318466
RHTO_01632	DNA ligase	49.36	0.487529	0.613762	0.660694	0.92045	0.483059	0.630957	0.587328	0.678155	1.15464	0.54767	0.663833
RHTO_01633	zinc-binding alcohol dehydrogenase	77.03	2.1677	2.51189	2.58226	2.55859	4.69894	2.85759	2.42062	3.37171	1.39291	0.235243	0.354846
RHTO_01635	hypothetical protein RHTO_01635	28.19	0.534564	0.409261	0.461318	0.648634	0.529663	0.387258	0.468381	0.521852	1.11416	0.558305	0.674253
RHTO_01636	autophagy-related protein 3	48.58	2.18776	3.59749	3.90841	2.65461	3.04789	1.36773	3.23122	2.35674	0.729366	0.298944	0.424462
RHTO_01637	pre-mRNA-splicing factor ATP-dependent RNA helicase DHX15/PRP43	53.35	-	-	-	-	-	-	-	-	-	-	-
RHTO_01638	ubiquinol-cytochrome c reductase subunit 8	68	1.49969	1.27057	1.41906	1.09648	1.1695	0.187068	1.39644	0.817682	0.585548	0.147691	0.2544
RHTO_01639	phosphoacetylglucosamine mutase	59.05	0.544503	0.654636	1.10662	1.57036	1.8197	0.772681	0.768588	1.38758	1.80537	0.160264	0.268906
RHTO_01640	NADH:ubiquinone oxidoreductase 12kD subunit	70.37	1.41906	1.33045	1.59956	0.870964	0.847227	1.47231	1.44969	1.0635	0.733606	0.153055	0.259773
RHTO_01641	zinc finger, C2H2, LYAR-type protein	25.9	1.48594	1.31826	1.43219	1.40605	1.31826	1.90546	1.41213	1.54326	1.09286	0.526883	0.64423
RHTO_01642	site-specific DNA-methyltransferase (adenine-specific)	34.98	0.648634	0.691831	0.698232	0.787046	0.772681	0.559758	0.679566	0.706495	1.03963	0.7381	0.817866
RHTO_01644	DDT domain-containing protein	28.94	0.711214	0.654636	0.60256	0.496592	0.636796	0.244343	0.656136	0.459244	0.699921	0.17344	0.284262
RHTO_01649	hypothetical protein RHTO_01649	57.89	1.43	1.43219	1.44544	0.887156	1.08643	1.41906	1.43588	1.13088	0.787589	0.120873	0.218471
RHTO_01653	hypothetical protein RHTO_01653	26.37	0.619441	0.744732	0.630957	0.691831	0.648634	0.660694	0.665044	0.667053	1.00302	0.964136	0.976449
RHTO_01654	aldehyde Dehydrogenase	43.06	0.946237	0.990832	1.08643	1.19124	1.23595	1.23595	1.00783	1.22105	1.21156	0.00833512	0.0355937
RHTO_01655	Pentatricopeptide repeat containing protein	22.09	0.773	0.937562	0.642688	0.570164	0.251189	0.159956	0.784417	0.327103	0.417002	0.0386854	0.0993415
RHTO_01657	flavin-containing monooxygenase	20.78	1.0666	1.23595	1.14815	1.1272	0.145881	0.366438	1.15023	0.546506	0.475126	0.115569	0.212342
RHTO_01660	farnesyl diphosphate synthase	55.14	2.31206	2.33346	2.99226	0.57544	0.192309	0.328095	2.54593	0.365281	0.143477	0.000949244	0.00977826
RHTO_01664	THUMP domain protein	33.24	0.685488	0.625173	0.862979	0.483059	0.409261	0.299226	0.724546	0.397182	0.54818	0.0213479	0.0665793
RHTO_01665	5'-Nucleotidase/apyrase family protein	13.51	0.691831	0.809096	0.724436	1.00925	1.07647	1.1272	0.741788	1.07097	1.44377	0.00253048	0.0172549
RHTO_01667	integral peroxisomal membrane, peroxin	20.05	-	-	-	-	-	-	-	-	-	-	-
RHTO_01671	ribonuclease H2 subunit A	21.55	-	-	-	-	-	-	-	-	-	-	-
RHTO_01673	nicotinamide N-methyltransferase, putative	25.63	1.19124	1.20226	1.1695	1.6293	1.58489	0.704693	1.18767	1.30629	1.09988	0.713814	0.797092
RHTO_01674	ubiquitin carboxyl-terminal hydrolase 16/45	18.1	0.824138	0.855067	0.77983	0.685488	0.937562	0.420727	0.819678	0.681259	0.83113	0.410614	0.538782
RHTO_01675	GATA-binding transcription factor	10.15	0.870964	1.00925	1.18032	0.963829	0.879022	0.972747	1.02018	0.938533	0.919969	0.435541	0.561331
RHTO_01677	Memo-related protein	25.6	0.457088	0.444631	0.30479	0.879022	1.09648	0.92045	0.40217	0.965317	2.40027	0.00242265	0.0168115
RHTO_01678	hypothetical protein RHTO_01678	60.66	0.210863	0.1	0.1	1.31826	2.33346	1.87068	0.136954	1.8408	13.441	0.00450435	0.0237825
RHTO_01679	inositolphosphorylceramide synthase	22.87	0.887156	1	0.937562	0.801678	0.765597	0.981748	0.941573	0.849674	0.902399	0.284318	0.410775
RHTO_01683	phenol 2-monooxygenase	14.99	0.301995	0.244343	0.409261	0.879022	0.83946	0.870964	0.318533	0.863149	2.70976	0.000397243	0.00695922
RHTO_01684	exosome complex exonuclease DIS3/RRP44	24.14	1.38038	1.11686	1.38038	0.685488	0.570164	0.77983	1.29254	0.678494	0.524929	0.00452609	0.0238648
RHTO_01686	5-methyltetrahydropteroyltriglutamate-homocysteine S-methyltransferase	79.19	4.09261	3.66438	4.44631	1.88799	2.51189	1.58489	4.06777	1.99492	0.490422	0.00426068	0.0231566
RHTO_01687	transcription factor Nrm1/Whi5	10.77	1.03753	1.0666	0.83946	1.40605	0.711214	1.14815	0.981195	1.08847	1.10933	0.643967	0.742348
RHTO_01689	DUF1769 family protein	14.26	0.534564	0.363078	0.293765	1.15878	1.49969	0.937562	0.397136	1.19867	3.0183	0.0108962	0.0426364
RHTO_01690	aminocarboxymuconate-semialdehyde decarboxylase	42.2	0.636796	0.636796	0.758578	0.809096	1.01859	0.420727	0.67739	0.749471	1.10641	0.708967	0.793047
RHTO_01691	SET domain protein	19.18	0.642688	0.591562	0.630957	0.751623	0.444631	0.416869	0.621736	0.537708	0.86485	0.48139	0.60054
RHTO_01694	small nuclear ribonucleoprotein D3	72.22	1.31826	1.77011	1.22462	1.19124	0.77983	1.72187	1.43766	1.23098	0.856238	0.554114	0.670806
RHTO_01695	adenosylhomocysteinase	78.82	3.49945	4.05509	4.44631	1.04713	1.92309	1.45881	4.00028	1.47635	0.36906	0.00250033	0.0171363
RHTO_01697	ribosomal RNA-processing protein 15	11.96	1.43219	1.23595	1.00925	0.990832	1.22462	1.19124	1.2258	1.13556	0.926388	0.560579	0.67619
RHTO_01698	SET domain-containing protein 6	32.08	0.630957	0.887156	0.440555	1.33045	0.717794	0.505825	0.652889	0.851358	1.30398	0.51622	0.634819
RHTO_01700	hypothetical protein RHTO_01700	8.273	0.870964	0.794328	1	0.847227	0.831764	0.879022	0.888431	0.852671	0.95975	0.592719	0.700732
RHTO_01702	phospholipase/carboxylesterase family protein	23.47	1.08643	1.35519	1.11686	1.11686	1.02802	1.28233	1.18616	1.1424	0.963111	0.718351	0.80009
RHTO_01703	leucine rich repeat domain containing protein	16.82	1.7378	1.97697	1.65959	1.43219	1.40605	1.21339	1.79145	1.35054	0.753881	0.0200632	0.0634187
RHTO_01704	Zn(2)-C6 fungal-type transcription factor	13.71	0.630957	0.60256	0.619441	1.38038	1.1272	0.92045	0.617653	1.14268	1.85003	0.0169587	0.0566652
RHTO_01708	thioredoxin h	73.03	1.22462	1	1.19124	0.469894	0.879022	0.30761	1.13862	0.552175	0.484952	0.0332194	0.0899585
RHTO_01709	aminomethyltransferase	67.75	0.591562	0.666807	0.559758	0.625173	1.75388	1.03753	0.606042	1.13886	1.87918	0.183027	0.295735
RHTO_01710	Kelch-type beta propeller domain containing protein	11.98	2.29087	0.972747	0.758578	2.96483	1.07647	4.01791	1.34073	2.6864	2.00368	0.243587	0.36449
RHTO_01713	L-arabinokinase	30.55	0.879022	0.92045	0.879022	0.954993	0.928966	0.862979	0.892832	0.915646	1.02555	0.498269	0.616512
RHTO_01717	translation initiation factor eIF-2B gamma subunit	50.09	1.51356	1.7378	1.6293	0.809096	0.704693	0.758578	1.62689	0.757456	0.465586	0.000261295	0.00578082
RHTO_01718	phosphatidate cytidylyltransferase	13.62	0.801678	0.83946	0.731139	0.772681	0.772681	0.794328	0.790759	0.779896	0.986263	0.755369	0.829667
RHTO_01724	5-methyltetrahydropteroyltriglutamate-homocysteine S-methyltransferase	70.3	2.10863	1.65959	2.55859	1.5417	3.46737	1.07647	2.10893	2.02851	0.961866	0.922496	0.946862
RHTO_01725	alcohol dehydrogenase	54.91	0.366438	0.510505	0.369828	1.40605	2.05116	1.6293	0.41559	1.6955	4.07974	0.00278798	0.0182086
RHTO_01726	phosphoglycerate mutase family protein	71.68	1.10662	1.03753	1.40605	0.432514	0.100925	0.224906	1.1834	0.252782	0.213606	0.00333491	0.020077
RHTO_01727	cytochrome c oxidase biogenesis protein Cmc1-like protein	60	1.35519	1.44544	1.45881	0.654636	0.630957	0.879022	1.41981	0.721539	0.508192	0.00122243	0.0113917
RHTO_01729	histidine acid phosphatase	17.68	1.08643	1.09648	1.1272	1.03753	1.05682	1.09648	1.10337	1.06361	0.963965	0.134655	0.237095
RHTO_01731	nuclear pore complex protein Nup85	28.15	2.42103	2.44343	2.18776	0.801678	1.44544	1.7378	2.35074	1.32831	0.565059	0.0238855	0.0719449
RHTO_01735	cysteine desulfurase	65.77	2.01372	1.47231	2.07014	0.765597	1.14815	0.586138	1.85206	0.833296	0.44993	0.0156842	0.0537467
RHTO_01737	SEC8-like domain containing protein	35.42	1.01859	1.00925	0.937562	1.04713	0.903649	0.937562	0.988469	0.96278	0.974012	0.636423	0.737151
RHTO_01739	stress-induced-phosphoprotein 1	64.78	2.39883	2.07014	3.19154	0.436516	0.758578	0.608135	2.5535	0.601076	0.235393	0.00483519	0.0247619
RHTO_01743	bax inhibitor family protein	38.03	2.01372	2.24905	2.65461	0.855067	0.990832	0.772681	2.3058	0.87286	0.37855	0.00192268	0.0146501
RHTO_01745	squalene monooxygenase	24.25	1.02802	1.1272	1.05682	1.13763	1.05682	0.937562	1.07068	1.044	0.975086	0.703187	0.788357
RHTO_01747	MFS transporter, quinate permease	12.31	-	-	-	-	-	-	-	-	-	-	-
RHTO_01748	hypothetical protein RHTO_01748	26.42	1.0666	0.879022	1.02802	1.0666	1	0.862979	0.991211	0.976525	0.985183	0.867906	0.908344
RHTO_01749	methyltransferase type 11	21.58	1.28233	0.483059	1.21339	0.0113763	0.654636	0.862979	0.992926	0.509664	0.513295	0.252847	0.37488
RHTO_01754	pyruvate dehydrogenase X component	57.32	2.99226	2.88403	4.48745	1.27057	2.12814	0.233346	3.45458	1.21069	0.350458	0.0408212	0.102541
RHTO_01756	protein of cyclin PHO80-like protein family	22.23	0.928966	0.636796	0.444631	1.03753	1.25892	0.613762	0.670131	0.970072	1.44758	0.272467	0.397748
RHTO_01758	protein of unknown function DUF974	13.3	1.17	1.05682	1.10662	0.990832	0.92045	1.33045	1.11115	1.08058	0.972489	0.826618	0.878861
RHTO_01759	50S ribosomal subunit l30	63.61	1.92309	1.5417	2.18776	0.428549	0.625173	0.554626	1.88418	0.536116	0.284535	0.00234742	0.0165255
RHTO_01764	hypothetical protein RHTO_01764	16.04	0.912011	0.972747	0.862979	1.72187	1.5417	1.78649	0.915912	1.68335	1.8379	0.000654426	0.00848816
RHTO_01765	oxoglutarate/iron-dependent oxygenase	45.62	0.879022	1	1	0.534564	0.394457	0.816582	0.959674	0.581868	0.606318	0.0443537	0.108741
RHTO_01766	phosphoglucomutase	54.64	0.214783	0.366438	0.301995	0.801678	0.625173	0.343558	0.294405	0.590136	2.0045	0.103008	0.195932
RHTO_01768	pentafunctional AROM polypeptide	27.45	0.912011	1.01859	0.887156	1.09648	0.937562	1.0666	0.939253	1.03355	1.10039	0.210376	0.327663
RHTO_01769	shikimate 5-dehydrogenase	69.57	1.11686	1.33045	1.10662	0.972747	0.879022	0.212814	1.18465	0.688195	0.580928	0.118127	0.215411
RHTO_01770	myo-inositol-1(or 4)-monophosphatase	48.41	0.214783	0.229087	0.544503	0.544503	0.711214	0.685488	0.329457	0.647068	1.96404	0.0564247	0.129127
RHTO_01771	ribosome biogenesis protein Nop16	42.17	1.18032	1.22462	1.38038	0.691831	0.903649	1.33045	1.26177	0.975311	0.772969	0.22028	0.338076
RHTO_01772	shikimate kinase	18.21	0.879022	0.831764	0.648634	0.654636	0.77983	0.731139	0.786474	0.721868	0.917855	0.460148	0.582454
RHTO_01774	ATP-dependent rrna helicase rrp3	34.19	1.11	1.35519	1.14815	0.698232	0.369828	0.270396	1.20445	0.446152	0.370421	0.00721107	0.0323956
RHTO_01775	glutamyl-trna synthetase	47.04	2.05116	1.83654	2.03236	1.64437	2.88403	1.64437	1.97335	2.05759	1.04269	0.850427	0.895757
RHTO_01776	rRNA 2'-O-methyltransferase fibrillarin	88.92	3.76704	3.80189	4.32514	0.436516	0.337287	0.60256	3.96469	0.458788	0.115718	5.79e-05	0.00450503
RHTO_01778	5-coumarate-CoA ligase	38.12	0.92045	0.698232	0.879022	0.704693	0.870964	0.801678	0.832568	0.792445	0.951808	0.656125	0.752346
RHTO_01781	cell division control protein Cdc54	44.32	0.990832	0.847227	0.751623	0.928966	0.928966	0.613762	0.863227	0.823898	0.954439	0.770502	0.841768
RHTO_01782	bis(5'-nucleosyl)-tetraphosphatase	41.47	1.09648	0.972747	0.972747	1.08643	1.04713	1	1.01399	1.04452	1.03011	0.561066	0.676482
RHTO_01784	3-hydroxyisobutyrate dehydrogenase	73.74	0.679204	0.660694	0.731139	1.49969	0.855067	1.04713	0.690345	1.13396	1.6426	0.0822509	0.166427
RHTO_01786	FAD dependent oxidoreductase	58.38	0.937562	1.14815	1.35519	0.47863	0.758578	0.672977	1.14697	0.636728	0.55514	0.0251591	0.0742919
RHTO_01789	RNA 3'-terminal phosphate cyclase-like protein	33.25	1.59956	1.44544	1.67494	0.672977	0.416869	0.231207	1.57331	0.440351	0.279888	0.00143986	0.0124617
RHTO_01790	26S proteasome regulatory subunit rnp-8	65.95	1.2942	1.36773	1.5417	0.787046	1.25892	0.42462	1.40121	0.82353	0.587729	0.0840026	0.169312
RHTO_01792	G-patch domain protein	15.98	-	-	-	-	-	-	-	-	-	-	-
RHTO_01793	transcription factor Iws1	28.26	1.5417	1.59956	0.660694	1.15878	2.1677	1.61436	1.26732	1.64695	1.29955	0.418342	0.545529
RHTO_01794	hypothetical protein RHTO_01794	57.62	0.83946	0.794328	0.879022	1.31826	1.95885	1.61436	0.837604	1.63049	1.94661	0.0131932	0.0476076
RHTO_01796	ATP-binding cassette, sub-family F, member 3	41.87	0.946237	1.28233	0.887156	0.685488	0.337287	0.310456	1.03857	0.44441	0.427904	0.0261577	0.0763702
RHTO_01799	RRM/R3H domain containing protein	25.56	0.831764	0.630957	0.824138	0.855067	1	0.816582	0.762286	0.89055	1.16826	0.211089	0.32838
RHTO_01800	cytochrome c oxidase assembly protein COX16	39.5	0.510505	0.648634	0.510505	0.559758	0.383707	0.597035	0.556548	0.5135	0.922652	0.620299	0.724525
RHTO_01801	hypothetical protein RHTO_01801	43.04	0.437	0.428549	0.253513	0.895365	0.928966	0.972747	0.37302	0.932359	2.49949	0.000936676	0.00970646
RHTO_01802	hypothetical protein RHTO_01802	30.91	1.38038	1.49969	1.43219	1.00925	0.751623	0.895365	1.43742	0.885414	0.615975	0.00255432	0.0173533
RHTO_01805	60S ribosomal protein l3	54.42	1.13763	1.1272	1	0.390841	0.185353	0.340408	1.08827	0.305534	0.280751	0.000501999	0.00780691
RHTO_01807	rRNA binding protein	18.05	0.30761	0.322107	0.151356	0.346737	0.387258	0.83946	0.260358	0.524485	2.01448	0.189141	0.303594
RHTO_01808	Arrestin-like, C-terminal domain protein	13.99	0.731139	0.625173	0.83946	0.816582	0.855067	0.625173	0.731924	0.765607	1.04602	0.73883	0.818206
RHTO_01809	striatin-related protein	19.76	0.972747	0.801678	1.05682	0.772681	0.60256	0.387258	0.943748	0.587499	0.622517	0.0569754	0.130086
RHTO_01810	ATP-binding cassette, subfamily G (WHITE), member 2, PDR	12.38	0.895365	0.794328	0.862979	0.963829	1.10662	0.928966	0.850891	0.999806	1.17501	0.0741305	0.154711
RHTO_01811	para-aminobenzoate synthetase	26.35	1.70608	1.65959	1.90546	0.83946	0.765597	0.544503	1.75704	0.71652	0.407799	0.000864898	0.00947792
RHTO_01813	DNA-directed RNA polymerase III subunit RPC3	27.76	0.444631	0.586138	0.436516	0.597035	1.01859	0.591562	0.489095	0.735729	1.50427	0.174455	0.285378
RHTO_01814	serine/threonine kinase family protein	20.03	0.704693	0.887156	0.809096	0.946237	1.10662	0.704693	0.800315	0.919185	1.14853	0.406343	0.534546
RHTO_01816	mitochondrial carrier protein, family 25	23.13	1.69044	1.5417	1.5417	0.981748	1.07647	1.0666	1.59128	1.0416	0.654569	0.000690816	0.00860631
RHTO_01821	protein of repair protein Rad1/Rec1 family	18.9	-	-	-	-	-	-	-	-	-	-	-
RHTO_01823	hypothetical protein RHTO_01823	7.692	0.698232	0.816582	0.751623	1.05682	0.322107	0.376704	0.755479	0.58521	0.77462	0.515213	0.633984
RHTO_01824	glutathione S-transferase	64.16	0.824138	1.09648	1.20226	1.87068	2.10863	1.10662	1.04096	1.69531	1.6286	0.112385	0.208091
RHTO_01826	NADPH2:quinone reductase	78.24	0.787046	0.83946	0.963829	0.77983	1.95885	0.57544	0.863445	1.1047	1.27942	0.608147	0.71484
RHTO_01827	NADH:ubiquinone oxidoreductase intermediate-associated protein 30	33.85	0.801678	0.654636	0.691831	0.679204	1.13763	0.183654	0.716048	0.666828	0.931261	0.868525	0.908748
RHTO_01836	zinc finger protein	29.32	-	-	-	-	-	-	-	-	-	-	-
RHTO_01840	ubiquitin-conjugating enzyme E2 C	53.8	0.809096	0.870964	0.937562	0.847227	0.912011	1.10662	0.87254	0.955287	1.09483	0.392048	0.520321
RHTO_01841	calcium calmodulin-dependent protein kinase	62.02	0.744732	1	1.28233	0.544503	0.510505	0.529663	1.00902	0.528224	0.523501	0.0365537	0.096173
RHTO_01843	20S proteasome subunit alpha 4	67.25	1.48594	1.83654	1.95885	1.18032	1.2942	0.496592	1.76044	0.99037	0.56257	0.0548145	0.126453
RHTO_01844	ubiquitin carboxyl-terminal hydrolase 10	18.54	1.40605	1.65959	1.14815	1.03753	0.772681	0.824138	1.4046	0.878116	0.625173	0.0353325	0.0941716
RHTO_01846	ammonium transmembrane transporter	13.8	0.655	0.636796	0.666807	0.711214	0.642688	0.660694	0.652867	0.671532	1.02859	0.449532	0.574243
RHTO_01847	tubulin gamma	46.2	0.515229	0.685488	0.679204	0.731139	1.00925	0.847227	0.62664	0.86254	1.37645	0.0738497	0.154207
RHTO_01848	MFS monocarboxylate transporter	12.97	2.07014	1.34276	1.15878	1.02802	0.515229	0.879022	1.52389	0.807422	0.529841	0.0867968	0.17353
RHTO_01850	G2/M transition checkpoint protein Sum2	34.5	1.11686	1.49969	1.57036	0.981748	0.937562	0.155597	1.39564	0.691636	0.49557	0.0808686	0.164208
RHTO_01852	pyruvate dehydrogenase E1 component subunit alpha	75.99	2.35505	2.93765	3.43558	1.10662	1.94089	1.40605	2.90943	1.48452	0.510245	0.0228443	0.0700576
RHTO_01853	mitochondrial endonuclease	69.17	3.22107	3.28095	3.34195	1.28233	1.22462	0.496592	3.28132	1.00118	0.305115	0.000868281	0.00947792
RHTO_01854	cytochrome c oxidase subunit IV	74.19	3.53183	3.19154	4.20727	0.724436	2.58226	0.461318	3.64355	1.256	0.34472	0.0309232	0.0857115
RHTO_01857	proteasomal ATPase-associated factor 1	19.32	1.10662	1.1272	1.23595	1.09648	1.35519	1.27057	1.15659	1.24075	1.07276	0.383596	0.510848
RHTO_01858	translation machinery associated TMA7	35.94	0.824138	1.47231	2.53513	0.275423	0.928966	0.291072	1.61053	0.498487	0.309518	0.110046	0.20471
RHTO_01860	CCR4-NOT transcription complex subunit 1	42.53	1.48594	1.72187	1.78649	0.60256	0.37325	0.387258	1.66476	0.454356	0.272925	0.000504028	0.00780691
RHTO_01863	hypothetical protein RHTO_01863	15.25	0.625173	0.666807	0.597035	0.625173	0.862979	0.758578	0.629672	0.74891	1.18937	0.171834	0.282113
RHTO_01864	pre-mRNA-splicing factor SYF1	28.53	1.05682	1.04713	0.879022	1.09648	0.895365	0.912011	0.994323	0.967951	0.973477	0.775693	0.844406
RHTO_01865	hypothetical protein RHTO_01865	19.83	1.13763	1.92309	0.772681	1.72187	0.772681	0.359749	1.2778	0.951433	0.744587	0.569302	0.68218
RHTO_01866	plasma membrane H+-transporting ATPase	63.5	8.24138	9.37562	12.7057	0.138038	0.319154	1.07647	10.1076	0.511219	0.0505778	0.00218784	0.0158915
RHTO_01867	set domain containing protein	44.83	2.0893	2.10863	1.90546	0.946237	0.772681	0.239883	2.03446	0.652934	0.320937	0.00340385	0.0203185
RHTO_01869	ubiquinol-cytochrome c reductase iron-sulfur subunit	62.13	2.26987	2.44343	2.91072	0.465586	1.21339	0.432514	2.54134	0.70383	0.276952	0.00449523	0.0237784
RHTO_01870	ER-to-Golgi vesicle protein transport Sft2	23.93	0.285759	0.356451	0.251189	0.903649	0.751623	0.895365	0.2978	0.850212	2.85498	0.00069072	0.00860631
RHTO_01872	GATA transcription factor	26.89	1.05682	1.08643	1.09648	1.05682	1	0.963829	1.07991	1.00688	0.932378	0.0689514	0.147449
RHTO_01873	60S ribosomal protein l5	69.36	1.57036	2.18776	1.97697	0.461318	0.21677	0.165959	1.9117	0.281349	0.147172	0.00130039	0.0117519
RHTO_01875	cytochrome b-c1 complex, subunit 10	62.34	1.1272	1.51356	1.34276	0.444631	0.972747	0.248886	1.32784	0.555421	0.418289	0.0337329	0.0909056
RHTO_01880	nonribosomal peptide synthase	21.78	-	-	-	-	-	-	-	-	-	-	-
RHTO_01881	short-chain dehydrogenase/reductase SDR family protein	40.66	0.847227	1.00925	0.928966	0.564937	1.58489	0.698232	0.928482	0.949354	1.02248	0.951651	0.966687
RHTO_01884	hypothetical protein RHTO_01884	15.96	0.133045	0.296483	0.413047	0.349945	0.448745	0.220801	0.280859	0.33983	1.20997	0.60315	0.710255
RHTO_01888	phosphoribosylglycinamide formyltransferase	49.55	0.83946	1.27057	1.43219	0.519996	0.972747	0.570164	1.18074	0.687636	0.582377	0.0962377	0.186803
RHTO_01889	epidermal growth factor receptor substrate 15	45.79	0.496592	0.409261	0.469894	0.946237	1.28233	0.704693	0.458582	0.977754	2.13212	0.0375326	0.0976248
RHTO_01893	glycoside hydrolase family 5 protein	13.93	1.47231	1.19124	1.2942	0.946237	1.43219	0.17378	1.31925	0.850735	0.644863	0.280174	0.406555
RHTO_01894	transcriptional regulatory protein GAL4	17.83	1.03753	1.33045	1.00925	1.13763	1.22462	0.895365	1.12575	1.08587	0.964578	0.793188	0.857394
RHTO_01896	mitochondrial escape protein 2	29.8	0.887156	0.990832	0.855067	0.981748	1.07647	1.00925	0.911018	1.02249	1.12236	0.0883268	0.175479
RHTO_01900	zinc finger, C2H2-type protein	71.54	1.42	1.80302	2.35505	0.937562	1	1.19124	1.85936	1.04293	0.560912	0.0442967	0.108672
RHTO_01906	het-c2 protein	81.44	6.08135	6.19441	8.01678	3.69828	7.7983	1.77011	6.76418	4.42223	0.653772	0.281909	0.408198
RHTO_01907	translation initiation factor eIF-4A	71.7	1.65959	2.01372	1.88799	0.363078	0.253513	0.194089	1.85377	0.270227	0.145772	0.000160426	0.00525086
RHTO_01914	large subunit ribosomal protein L14	65.91	1.67	2.39883	2.75423	0.394457	0.534564	0.666807	2.27435	0.531943	0.233887	0.00608095	0.0289946
RHTO_01915	precorrin-2 dehydrogenase / sirohydrochlorin ferrochelatase	36.39	0.809096	1	0.870964	1.13763	0.744732	1.75388	0.893353	1.21208	1.35678	0.346531	0.473328
RHTO_01920	sulfide:quinone oxidoreductase, mitochondrial precursor	83.11	2.60615	2.67917	3.01995	0.879022	1.94089	0.390841	2.76842	1.07025	0.386592	0.0232689	0.07092
RHTO_01921	metallo-beta-lactamase domain containing protein	45.21	1.51356	1.47231	1.49969	1.09648	1.39316	1.85353	1.49519	1.44772	0.968256	0.84015	0.889113
RHTO_01922	alcohol dehydrogenase (NADP+)	20.54	-	-	-	-	-	-	-	-	-	-	-
RHTO_01925	protein of Emopamil-binding protein family	28.84	1.28233	0.963829	1.48594	1.30617	0.660694	0.824138	1.24403	0.930334	0.747838	0.271629	0.396823
RHTO_01927	exportin-1	40.19	1.45881	1.7378	1.41906	0.801678	0.501187	0.325087	1.53856	0.542651	0.352701	0.00437584	0.02339
RHTO_01928	hypothetical protein RHTO_01928	26.99	-	-	-	-	-	-	-	-	-	-	-
RHTO_01930	alcohol dehydrogenase (NADP+)	22.69	0.990832	1	1.00925	1.51356	1.44544	1.34276	1.00003	1.43392	1.43388	0.000964846	0.00981374
RHTO_01931	glycoside hydrolase family 61 protein	32.33	0.474242	0.369828	0.444631	0.483059	0.724436	0.685488	0.429567	0.630994	1.46891	0.0677453	0.145688
RHTO_01932	DNA-directed RNA polymerase II subunit RPB9	37.4	0.457088	0.436516	0.539511	0.672977	0.731139	0.691831	0.477705	0.698649	1.46251	0.00351121	0.0207901
RHTO_01933	60S ribosomal protein l39	32.39	2.86	2.60615	3.01995	0.92045	0.855067	0.346737	2.8287	0.707418	0.250086	0.000621282	0.00826816
RHTO_01938	thiamine pyrophosphokinase	27.86	-	-	-	-	-	-	-	-	-	-	-
RHTO_01939	RING-box protein 1	16.83	1.27057	1.39316	1.47231	0.787046	0.879022	1.11686	1.37868	0.927644	0.672849	0.0169491	0.0566652
RHTO_01940	mitochondrial inner membrane protease subunit 2	24.48	0.946237	0.895365	0.744732	0.903649	0.457088	0.613762	0.862111	0.658167	0.763436	0.229963	0.348804
RHTO_01941	thioesterase superfamily protein	36.97	1.20226	1	1.05682	1.20226	0.972747	1.11686	1.08636	1.09729	1.01006	0.909262	0.939732
RHTO_01942	Armadillo-type fold domain containing protein	19.3	0.619441	0.954993	0.717794	1.15878	1.85353	0.519996	0.764076	1.17743	1.54099	0.357373	0.484054
RHTO_01947	CTP synthase	61.67	2.88403	2.80543	3.22107	0.37325	0.580764	0.510505	2.97018	0.488173	0.164358	6.17e-05	0.00450503
RHTO_01948	Tafazzin	36.53	0.937562	0.816582	0.83946	1.01859	0.954993	1.01859	0.864535	0.997392	1.15367	0.0359117	0.0949985
RHTO_01951	RNA recognition motif domain containing protein	45.93	1.24738	1.25892	1.14815	0.685488	0.679204	0.831764	1.21815	0.732152	0.601034	0.00134404	0.0119792
RHTO_01952	hypothetical protein RHTO_01952	32.35	1	0.717794	0.816582	0.870964	1.69044	1.85353	0.844792	1.47165	1.74202	0.117492	0.2146
RHTO_01957	RRM domain-containing protein	16.2	1.51356	1.45881	1.52757	1.2942	1.22462	1.43219	1.49998	1.317	0.878012	0.0470194	0.113419
RHTO_01958	peroxin-1	22.08	0.990832	0.963829	1	0.92045	1.04713	1.08643	0.984887	1.018	1.03362	0.553326	0.670061
RHTO_01959	protein phosphatase 2c	24.41	1.15878	1.10662	1.19124	0.903649	2.10863	1.75388	1.15221	1.58872	1.37884	0.290138	0.416042
RHTO_01961	hypothetical protein RHTO_01961	36.28	2.53513	2.65461	3.13329	1.34276	1.58489	1.25892	2.77434	1.39553	0.503012	0.00265053	0.017728
RHTO_01962	2-acylglycerol O-acyltransferase 2	23.85	0.855067	0.972747	0.809096	1.10662	1.08643	0.824138	0.87897	1.00573	1.14421	0.286711	0.412958
RHTO_01963	tRNA A64-2'-O-ribosylphosphate transferase	18.09	0.630957	0.188799	0.195884	3.66438	5.59758	5.86138	0.338547	5.04111	14.8904	0.0026646	0.0177915
RHTO_01964	Peptidyl-prolyl cis-trans isomerase, cyclophilin-type	23.58	1.05682	0.758578	0.928966	0.83946	0.903649	1.75388	0.914787	1.16566	1.27425	0.459825	0.582235
RHTO_01970	xylitol dehydrogenase	29.34	1.25892	1.5417	1.15878	1.67494	1.92309	1.67494	1.3198	1.75766	1.33176	0.0363236	0.0956973
RHTO_01971	mitochondrial distribution and morphology protein 10	16.5	0.879022	0.625173	0.428549	1.44544	0.937562	0.291072	0.644248	0.891358	1.38356	0.528634	0.645592
RHTO_01972	pyruvate dehydrogenase kinase, putative	16.56	1.28233	1.0666	1.44544	1.0666	0.937562	0.946237	1.26479	0.983465	0.777572	0.0745746	0.155298
RHTO_01973	pyruvate dehydrogenase kinase	36.25	-	-	-	-	-	-	-	-	-	-	-
RHTO_01974	hypothetical protein RHTO_01974	18.95	-	-	-	-	-	-	-	-	-	-	-
RHTO_01975	hypothetical protein RHTO_01975	22.58	0.903649	0.887156	0.824138	0.870964	0.895365	0.794328	0.871648	0.853552	0.97924	0.666021	0.758435
RHTO_01976	Shr3 amino acid permease chaperone family protein	37.12	1.99526	2.53513	2.33346	1.11686	0.772681	0.862979	2.28795	0.917507	0.401017	0.00189019	0.0144877
RHTO_01990	DUF1764 family protein	39.01	1.61436	1.14815	1.43219	0.847227	0.990832	0.625173	1.39823	0.821077	0.587225	0.0286159	0.0815258
RHTO_01991	CCCH zinc finger and SMR domain containing protein	19.14	0.461318	0.895365	0.409261	0.564937	0.534564	0.83946	0.588648	0.64632	1.09797	0.76726	0.839392
RHTO_01993	Flavin reductase-like protein	32.41	0.679204	0.60256	0.903649	1.31826	1.52757	1.51356	0.728471	1.45313	1.99476	0.00301899	0.0190451
RHTO_01994	Ca2+-transporting ATPase	19.49	0.519996	0.559758	0.416869	0.83946	0.630957	0.580764	0.498874	0.683727	1.37054	0.108984	0.203612
RHTO_01996	uridine kinase	31.27	1.64437	1.7378	1.6293	1.23595	0.724436	1.02802	1.67049	0.996133	0.596312	0.0114533	0.0437635
RHTO_01997	peptidyl-prolyl cis-trans isomerase E	39.57	1.5417	1.58489	1.72187	0.903649	1.2942	1.39316	1.61615	1.197	0.740648	0.0578052	0.131363
RHTO_02000	hypothetical protein RHTO_02000	28.57	0.346737	0.409261	0.452898	0.586138	0.267917	1.15878	0.402965	0.670944	1.66502	0.364961	0.492444
RHTO_02002	Paf1 family protein	41.74	0.887156	0.870964	0.879022	0.981748	0.83946	0.794328	0.879047	0.871845	0.991807	0.905001	0.936823
RHTO_02003	alpha/beta hydrolase	60.21	0.801678	1.03753	0.801678	1.18032	1.75388	1.33045	0.880295	1.42155	1.61486	0.0456588	0.111033
RHTO_02004	acetyl-CoA carboxylase	71.61	0.539511	0.534564	0.37325	1.2942	1.47231	1.64437	0.482442	1.47029	3.04761	0.00100577	0.0100473
RHTO_02006	exosome complex component RRP4	22.85	-	-	-	-	-	-	-	-	-	-	-
RHTO_02007	protein of RNA polymerase III Rpc4 family	23.09	1.13763	1.03753	0.887156	0.524808	0.704693	0.409261	1.02077	0.546254	0.535139	0.0135547	0.0484577
RHTO_02008	transcription initiation factor TFIID subunit 10	21.8	1.05682	1	1.08643	1.05682	1.0666	0.744732	1.04775	0.956049	0.91248	0.44637	0.57153
RHTO_02009	60S ribosomal protein l30	54.17	-	-	-	-	-	-	-	-	-	-	-
RHTO_02010	hypothetical protein RHTO_02010	27.27	0.954993	0.954993	0.954993	1.00925	1	1.00925	0.954993	1.00617	1.05359	7.73e-05	0.00472137
RHTO_02013	homoserine kinase	46.28	0.711214	0.847227	0.751623	1.49969	1.94089	1.28233	0.770021	1.5743	2.04449	0.0152941	0.0528762
RHTO_02015	hypothetical protein RHTO_02015	53.35	1.25892	0.972747	1.39316	0.794328	1.14815	1.11686	1.20828	1.01978	0.843997	0.324173	0.451519
RHTO_02017	nuclear export factor	23.29	1.28233	1.36773	1.35519	1.07647	1.18032	1.21339	1.33508	1.15673	0.866407	0.0221031	0.0683857
RHTO_02019	MFS transporter	22.25	-	-	-	-	-	-	-	-	-	-	-
RHTO_02021	DNA-directed RNA polymerase II subunit RPB4	57.66	0.744732	0.698232	0.855067	0.636796	1.08643	0.772681	0.76601	0.831967	1.0861	0.664352	0.757533
RHTO_02024	hypothetical protein RHTO_02024	68.36	0.515229	0.349945	0.218776	3.56451	6.19441	5.59758	0.361317	5.11883	14.1672	0.00402273	0.0223
RHTO_02025	NUDIX hydrolase domain containing protein	24.47	1.02802	0.990832	1.02802	0.981748	1.15878	1.10662	1.01562	1.08238	1.06573	0.283698	0.410324
RHTO_02026	TGF beta receptor associated protein	17.92	0.380189	0.487529	0.524808	0.704693	0.83946	1.03753	0.464175	0.86056	1.85396	0.0200897	0.0634187
RHTO_02029	galactose-proton symport	70.17	1.45881	1.61436	2.33346	1.28233	1.41906	0.597035	1.80221	1.09947	0.61007	0.130702	0.231499
RHTO_02030	transcription factor hoxa13, putative	26.41	1.16	0.672977	0.946237	1.31826	1.24738	1.02802	0.926405	1.19789	1.29305	0.176933	0.288407
RHTO_02032	fatty acid synthase subunit beta, fungi type	59.24	1.24738	1.61436	1.87068	1.1695	2.58226	1.31826	1.57747	1.69001	1.07134	0.82732	0.879126
RHTO_02033	C-14 sterol reductase	17.59	1.38038	0.990832	1.45881	0.461318	0.77983	0.175388	1.27668	0.472179	0.36985	0.0238418	0.0719449
RHTO_02034	translation Initiation factor eIF-4e-like domain protein	22.88	1.36773	0.731139	0.963829	0.711214	1.80302	1.0666	1.0209	1.19361	1.16917	0.666119	0.758435
RHTO_02035	hypothetical protein RHTO_02035	26.72	1.7378	1.41906	1.77011	0.60256	1.15878	0.161436	1.64232	0.640924	0.390255	0.031817	0.0875024
RHTO_02036	Endonuclease relaxase, MobA/VirD2 family protein	41.18	0.452898	0.47863	0.586138	0.772681	0.483059	0.648634	0.505889	0.634791	1.2548	0.239211	0.359603
RHTO_02037	SNF7 family protein, charged multivesicular body protein 6	42.79	1.13763	1.19124	1.0666	1.09648	1.13763	1.13763	1.13182	1.12391	0.99301	0.847686	0.894864
RHTO_02043	hypothetical protein RHTO_02043	18.99	-	-	-	-	-	-	-	-	-	-	-
RHTO_02046	ADP-ribosylation factor-related protein 1	34.69	1.27057	1.59956	1.47231	0.717794	0.83946	0.398107	1.44748	0.651787	0.450291	0.0081117	0.0349965
RHTO_02047	5-aminolevulinate synthase	43.57	1.35519	1.70608	1.27057	0.49204	1.57036	0.660694	1.44395	0.907699	0.628623	0.211043	0.32838
RHTO_02048	acetyl-CoA C-acetyltransferase	85.95	2.22844	2.18776	2.67917	2.07014	5.34564	2.01372	2.36512	3.14317	1.32897	0.522875	0.64138
RHTO_02050	DNA/RNA helicase, DEAD/DEAH box type	52.65	2.208	2.208	2.33346	0.794328	0.469894	0.255859	2.24982	0.506694	0.225215	0.000423131	0.00718029
RHTO_02051	hypothetical protein RHTO_02051	23.22	1.41906	1.10662	0.597035	1.43219	1.09648	0.937562	1.04091	1.15541	1.11	0.703963	0.788357
RHTO_02052	RNA splicing factor Pad-1	49.6	0.879022	1.02802	0.879022	0.608135	0.353183	0.237684	0.928687	0.399667	0.430357	0.0116735	0.0441708
RHTO_02054	glutamine amidotransferase	23.17	0.731139	0.862979	0.772681	1.08643	0.704693	1	0.788933	0.930373	1.17928	0.310606	0.436533
RHTO_02056	hypothetical protein RHTO_02056	21.8	1.48594	1.04713	1.18032	0.879022	1.04713	0.972747	1.2378	0.9663	0.780662	0.121909	0.219731
RHTO_02057	polynucleotide kinase 3-phosphatase	18.12	1.14815	0.92045	0.981748	1.41906	1.19124	1.1272	1.01678	1.24583	1.22527	0.109561	0.204198
RHTO_02062	succinate-semialdehyde dehydrogenase (NADP+)	42.01	0.704693	0.855067	0.92045	0.895365	0.972747	0.648634	0.826736	0.838915	1.01473	0.921939	0.946862
RHTO_02064	mitochondrial distribution and morphology family 33	31.62	-	-	-	-	-	-	-	-	-	-	-
RHTO_02067	40S ribosomal protein s4	65.63	3.69828	3.7325	4.28548	0.847227	0.328095	0.510505	3.90542	0.561943	0.143888	0.000163184	0.00525086
RHTO_02069	ubiquitin-protein ligase molybdopterin-converting factor	28.63	0.772681	0.824138	0.787046	0.15417	0.625173	0.49204	0.794621	0.423794	0.533328	0.0582088	0.131775
RHTO_02070	NADH dehydrogenase (ubiquinone) Fe-S protein 7	68.75	3.49945	3.04789	3.46737	1.22462	2.10863	2.65461	3.33824	1.99595	0.597905	0.038338	0.0987735
RHTO_02071	DSS1/SEM1 family protein	75.65	2.93765	1.64437	3.34195	0.363078	2.05116	0.534564	2.64132	0.982935	0.372137	0.0889646	0.176476
RHTO_02073	phosphomevalonate kinase	54.49	1.33045	1.48594	1.57036	1.47231	1.7378	1.14815	1.46225	1.45276	0.993506	0.961403	0.974188
RHTO_02076	glycoside hydrolase family 17 protein	20.53	0.981748	0.879022	0.887156	0.855067	1.04713	1.02802	0.915975	0.976737	1.06634	0.430801	0.557288
RHTO_02077	imidazoleglycerol-phosphate dehydratase	50.48	2.12814	2.26987	2.44343	0.49204	1.18032	0.972747	2.28048	0.881703	0.386631	0.00331357	0.0199946
RHTO_02078	methyltransferase like 10	54.25	1.34276	1.34276	1.64437	1	1.59956	0.717794	1.4433	1.10578	0.76615	0.292599	0.418646
RHTO_02079	adenylylsulfate kinase	73.56	7.72681	7.51623	8.09096	3.0761	5.97035	2.55859	7.778	3.86835	0.497345	0.0220094	0.0681502
RHTO_02080	molybdopterin synthase/thiamin biosynthesis sulfur carrier, beta-grasp protein	71.58	0.809096	0.887156	0.83946	0.954993	0.809096	1.07647	0.845237	0.946851	1.12022	0.275732	0.401459
RHTO_02082	phosphoinositide 3-kinase	17.57	-	-	-	-	-	-	-	-	-	-	-
RHTO_02083	Mtw1 kinetochore complex, DSN1	23.31	1.05682	1.01859	0.972747	0.990832	0.990832	0.912011	1.01605	0.964558	0.94932	0.223608	0.341759
RHTO_02084	DUF602 family, zinc finger protein	18.04	1.01859	0.912011	0.937562	0.981748	0.751623	0.744732	0.956055	0.826034	0.864003	0.197631	0.312516
RHTO_02085	ATP-dependent Clp protease, protease subunit	27.24	1.09648	1.07647	1.2942	0.724436	1.10662	0.870964	1.15571	0.900675	0.779324	0.123881	0.222666
RHTO_02087	splicing factor 3A subunit 1	28.16	1.13763	1.41906	1.07647	1.40605	0.887156	1.05682	1.21105	1.11667	0.922071	0.637939	0.737807
RHTO_02088	mitochondrial large ribosomal subunit YmL35	65.15	1.47231	2.07014	1.61436	0.432514	0.564937	0.353183	1.71894	0.450211	0.261913	0.00264599	0.017728
RHTO_02090	mRNA export factor	53.91	2.35505	2.63027	2.83139	0.57544	1.83654	0.432514	2.60557	0.948164	0.363899	0.0238148	0.0719449
RHTO_02091	cytochrome c oxidase assembly protein COX11	22.38	1.13763	1.31826	1.11686	0.946237	1.22462	1.1272	1.19092	1.09935	0.923114	0.426881	0.553507
RHTO_02094	20S proteasome subunit alpha 7	58.05	1.09648	1.6293	1.7378	0.636796	1.08643	0.765597	1.48786	0.829606	0.557584	0.051187	0.121288
RHTO_02095	kynureninase	23.92	1.57036	1.52757	1.8197	0.731139	0.862979	0.972747	1.63921	0.855622	0.521972	0.00240764	0.0167957
RHTO_02101	RED-like domain containing protein	18.43	0.328095	0.465586	0.322107	0.293765	0.376704	0.47863	0.371929	0.383033	1.02985	0.88345	0.919412
RHTO_02102	actin lateral binding protein	59.01	1.35519	1.19124	1.83654	1.09648	2.29087	1.11686	1.46099	1.5014	1.02766	0.93119	0.952972
RHTO_02103	thioredoxin fold domain protein	27.59	1.44544	1.72187	1.40605	0.744732	0.912011	1.33045	1.52445	0.995732	0.653174	0.0577884	0.131363
RHTO_02105	serine-type peptidase	43	0.334195	0.387258	0.356451	0.903649	0.847227	0.608135	0.359301	0.786337	2.18852	0.00967573	0.0394543
RHTO_02108	protein of uncharacterized protein family UPF0662	67.46	1.44544	1.24738	1.6293	0.77983	0.711214	0.544503	1.44071	0.678515	0.47096	0.00429011	0.0232122
RHTO_02110	UPF0061 family protein	29.64	0.505825	0.586138	0.580764	0.564937	0.816582	0.619441	0.557576	0.666987	1.19623	0.246715	0.368517
RHTO_02111	hypothetical protein RHTO_02111	64.04	1.22462	1.23595	1.39316	1.24738	1.14815	1.19124	1.28457	1.19559	0.930732	0.221556	0.339204
RHTO_02113	sulfite reductase (NADPH) hemoprotein beta-component	69.97	2.55859	2.37684	2.80543	0.862979	1.21339	0.387258	2.58029	0.821208	0.318262	0.00285327	0.018327
RHTO_02115	small subunit ribosomal protein S27Ae	74.68	2.91072	2.05116	2.85759	1.31826	0.648634	0.946237	1.95487	0.971043	0.496731	0.00848735	0.0359279
RHTO_02116	60S ribosomal protein l37	38.46	7.04693	7.31139	9.12011	0.457088	1.14815	2.42103	7.82614	1.34209	0.171488	0.00172439	0.0138427
RHTO_02117	dynein intermediate chain, cytosolic	27.93	1.00925	0.963829	0.981748	1.13763	0.990832	1.08643	0.984943	1.07163	1.08801	0.126345	0.226049
RHTO_02118	tRNA-intron endonuclease	13.62	-	-	-	-	-	-	-	-	-	-	-
RHTO_02121	VPS9 domain protein	16.04	0.711214	0.711214	0.666807	0.972747	0.809096	0.608135	0.696411	0.796659	1.14395	0.399736	0.527621
RHTO_02121	VPS9 domain protein	16.04	0.711	0.711214	0.666807	0.972747	0.809096	0.608135	0.69634	0.796659	1.14407	0.399413	0.527393
RHTO_02122	cystathionine beta-lyase	53.57	0.691831	0.954993	0.648634	0.432514	0.636796	0.170608	0.765153	0.413306	0.540161	0.100568	0.192706
RHTO_02123	pre-mRNA-splicing factor ini1	71.17	1.39316	1.24738	1.44544	0.20893	0.147231	0.349945	1.36199	0.235369	0.172812	0.00018148	0.0053398
RHTO_02129	zinc finger, ZPR1-type protein	51.02	3.37287	3.34195	3.49945	2.35505	3.13329	2.05116	3.40476	2.51317	0.738133	0.0520922	0.122605
RHTO_02130	dolichyl-phosphate-mannose-protein mannosyltransferase, glycosyltransferase family 39 protein	22.01	0.855	0.946237	0.751623	0.57544	0.60256	0.564937	0.850953	0.580979	0.682739	0.00924177	0.0382029
RHTO_02131	hypothetical protein RHTO_02131	18.23	0.981748	1.03753	0.515229	1.49969	1.39316	0.0737904	0.844835	0.988877	1.1705	0.782361	0.848996
RHTO_02132	hypothetical protein RHTO_02132	65.08	2.60615	2.0893	2.99226	1.57036	3.13329	1.39316	2.56257	2.03227	0.793058	0.434844	0.560837
RHTO_02135	histone-binding protein	53.55	2.26987	1.72187	2.0893	1.19124	2.37684	0.398107	2.02701	1.32206	0.652223	0.303179	0.428931
RHTO_02139	fatty acid synthase subunit alpha, fungi type	66.7	0.972747	1.09648	1.27057	0.296483	0.353183	0.325087	1.11327	0.324918	0.29186	0.000855992	0.00947688
RHTO_02140	MAKKKK cascade protein kinase regulator Ste50	14.85	1.39316	1.57036	1.61436	0.711214	0.862979	0.765597	1.52596	0.77993	0.511108	0.000767634	0.00900844
RHTO_02142	ubiquinone biosynthesis protein coq9	30.36	1.70608	1.77011	1.59956	1.05682	0.724436	1.15878	1.69192	0.98001	0.579231	0.00710062	0.0321435
RHTO_02143	actin cortical patch component	71.57	0.539511	0.515229	0.554626	0.824138	1.22462	0.847227	0.536455	0.965327	1.79946	0.0301909	0.0844172
RHTO_02145	telomere maintenance protein	26.7	0.691831	0.691831	0.608135	0.57544	0.809096	0.855067	0.663932	0.746534	1.12441	0.415159	0.542653
RHTO_02146	DNA repair protein REV1	15.38	0.731139	0.510505	0.648634	0.928966	0.887156	1.08643	0.630093	0.967516	1.53551	0.0188604	0.0607724
RHTO_02147	zinc finger, MYND-type domain containing protein	10.24	0.809096	0.855067	0.937562	0.963829	0.642688	0.672977	0.867242	0.759831	0.876147	0.380417	0.508007
RHTO_02148	cleavage and polyadenylation specificity factor	29.65	1.14815	1.21339	1.09648	0.816582	0.855067	0.428549	1.15267	0.700066	0.607341	0.0321318	0.0878705
RHTO_02149	V-type H+-transporting ATPase subunit G	75.42	0.679204	0.672977	0.711214	0.83946	1.14815	0.954993	0.687798	0.980869	1.4261	0.032071	0.0878606
RHTO_02150	RAN protein binding protein	54.62	1.41906	1.33045	1.69044	0.465586	1.21339	0.903649	1.47998	0.860875	0.581678	0.0630723	0.13824
RHTO_02151	RNA-binding protein with serine-rich domain 1	34.65	-	-	-	-	-	-	-	-	-	-	-
RHTO_02152	protein transport protein SEC24	47	1.10662	1.25892	1.19124	0.809096	1.02802	1.05682	1.1856	0.964643	0.813635	0.0695936	0.148562
RHTO_02153	syntaxin 12/13	40.73	0.691831	0.679204	0.895365	0.751623	0.744732	0.510505	0.755466	0.668953	0.885484	0.459304	0.581836
RHTO_02159	pyruvate dehydrogenase kinase	43.09	2.35505	1.58489	1.97697	1.22462	1.1272	0.57544	1.9723	0.975751	0.494727	0.0294731	0.0831754
RHTO_02161	biotin- ligase	37.93	1.25892	1.52757	1.35519	1.1695	1.34276	1.02802	1.38056	1.18009	0.854793	0.170808	0.281373
RHTO_02162	bystin	30.73	0.801678	0.937562	0.887156	0.519996	0.210863	0.158489	0.875465	0.296449	0.338619	0.00838263	0.0357573
RHTO_02163	actin-related protein 2/3 complex subunit 1A	52.77	1.09648	1.30617	1.13763	1.47231	1.45881	0.990832	1.18009	1.30732	1.10781	0.497714	0.616157
RHTO_02164	DASH complex, subunit Dad3	58.14	0.787046	0.758578	0.679204	0.928966	0.912011	1	0.741609	0.946992	1.27694	0.00813031	0.0349965
RHTO_02167	mitochondrial carrier protein	59.55	1.45881	1.57036	1.27057	1.40605	1.22462	1.13763	1.43325	1.2561	0.876398	0.207426	0.32437
RHTO_02168	DUF251 domain membrane protein	13.64	1.21	0.731139	0.794328	1.09648	0.772681	0.862979	0.911822	0.910712	0.998783	0.995336	0.996618
RHTO_02170	hypothetical protein RHTO_02170	34.51	0.648634	0.787046	0.49204	0.549541	0.496592	0.847227	0.642573	0.63112	0.982176	0.93805	0.957515
RHTO_02171	hypothetical protein RHTO_02171	17.94	3.0761	2.42103	1.5417	6.25173	2.99226	4.44631	2.34628	4.56343	1.94497	0.100524	0.192706
RHTO_02175	60S acidic ribosomal protein p2	90.91	2.83139	3.94457	4.20727	0.465586	1.64437	0.928966	3.66108	1.01297	0.276688	0.00820655	0.0351606
RHTO_02176	40S ribosomal protein s15	59.73	3.31	2.75423	3.63078	0.660694	0.608135	0.0981748	3.23167	0.455668	0.141001	0.000888758	0.00953754
RHTO_02178	26S proteasome regulatory subunit N7	63.71	-	-	-	-	-	-	-	-	-	-	-
RHTO_02179	26S proteasome non-atpase regulatory subunit 11	56.82	2.01372	1.99526	2.31206	0.787046	0.519996	0.457088	2.10702	0.588043	0.279088	0.000458345	0.00751141
RHTO_02180	tRNA pseudouridine synthase A	21.04	1.03753	0.937562	1.22462	0.83946	0.772681	0.990832	1.06657	0.867658	0.813504	0.133897	0.236082
RHTO_02182	serine/threonine-protein kinase TTK/MPS1	14.25	0.963829	0.870964	0.765597	1.02802	0.731139	0.990832	0.866796	0.916662	1.05753	0.672557	0.763751
RHTO_02183	translation initiation factor IF3	37.5	0.505825	0.679204	0.672977	0.751623	1.23595	1.14815	0.619335	1.04524	1.68768	0.0557281	0.128142
RHTO_02191	AGC/Akt protein kinase	19.53	1.27057	0.981748	0.772681	1	0.816582	0.879022	1.00833	0.898535	0.891108	0.51539	0.634
RHTO_02194	DASH complex, subunit Spc34	26.48	0.847227	0.92045	0.895365	0.862979	1.02802	1.03753	0.887681	0.976174	1.09969	0.217997	0.336032
RHTO_02201	F-box and WD repeat domain containing protein	12.35	-	-	-	-	-	-	-	-	-	-	-
RHTO_02202	hypothetical protein RHTO_02202	13.21	1.21339	1.02802	0.862979	0.963829	1.08643	0.731139	1.03479	0.927131	0.895957	0.499731	0.618063
RHTO_02209	Glutathione S-transferase	73.87	0.343558	0.452898	0.505825	0.549541	0.963829	0.505825	0.434093	0.673065	1.55051	0.194622	0.309578
RHTO_02212	S-adenosylmethionine-dependent methyltransferase	36.59	0.895365	0.903649	0.954993	0.862979	1.67494	1.08643	0.918002	1.20812	1.31603	0.298278	0.423961
RHTO_02213	Afadin/alpha-actinin-binding family protein	19.36	0.895365	0.928966	0.946237	1.18032	1.1272	1.28233	0.923523	1.19662	1.29571	0.00467988	0.0243454
RHTO_02217	zinc finger, MYND-type domain containing protein	15.65	0.895365	0.679204	0.847227	0.809096	0.946237	0.937562	0.807265	0.897632	1.11194	0.317085	0.443394
RHTO_02218	cytochrome c oxidase, subunit VIb	78.79	1.35519	1.38038	1.31826	0.452898	0.559758	0.272898	1.35128	0.428518	0.317121	0.000420388	0.00716503
RHTO_02219	signal recognition particle binding protein	32.03	1.65959	1.38038	1.2942	0.636796	0.704693	0.440555	1.44472	0.594014	0.411162	0.00330999	0.0199946
RHTO_02220	nucleolus protein	17.7	0.972747	0.990832	0.972747	0.862979	0.765597	1	0.978775	0.876192	0.895192	0.207276	0.324265
RHTO_02221	hypothetical protein RHTO_02221	88.13	1.69044	2.208	2.72898	0.510505	0.809096	1	2.20914	0.7732	0.35	0.0123868	0.0457123
RHTO_02222	Lipid-binding START domain protein	14.48	0.847227	0.685488	0.636796	0.751623	0.928966	1.11686	0.72317	0.932484	1.28944	0.164409	0.274085
RHTO_02228	transcription factor TFIIIB complex subunit brf1	14.87	-	-	-	-	-	-	-	-	-	-	-
RHTO_02231	histidine kinase	18.81	0.717794	0.328095	0.413047	1.31826	1.03753	1.13763	0.486312	1.16447	2.39449	0.0092505	0.0382029
RHTO_02232	60S acidic ribosomal protein p0	79.55	2.51189	2.55859	3.56451	0.717794	0.212814	0.549541	2.87833	0.493383	0.171413	0.00310459	0.0192722
RHTO_02236	cytoskeleton assembly control protein Sla1	20.47	0.642688	0.685488	0.630957	0.831764	0.559758	0.685488	0.653044	0.692337	1.06017	0.650333	0.747911
RHTO_02239	serine-type endopeptidase	15.65	-	-	-	-	-	-	-	-	-	-	-
RHTO_02241	cellular morphogenesis-related protein	28.7	0.831764	1.38038	1.14815	0.772681	0.591562	0.164437	1.1201	0.50956	0.454923	0.0639987	0.140191
RHTO_02243	polo-like kinase	12.99	1.40605	1.19124	1.43219	1.13763	1.15878	1.15878	1.34316	1.15173	0.857476	0.0669635	0.144737
RHTO_02250	pre-mRNA-splicing factor CLF1	29.32	0.824138	0.972747	0.946237	0.619441	0.265461	0.452898	0.914374	0.445933	0.487692	0.013898	0.0493219
RHTO_02257	adenylosuccinate synthetase	78.16	0.452898	0.501187	0.394457	1.31826	0.794328	0.30761	0.449514	0.806732	1.79468	0.29038	0.416237
RHTO_02258	exosome complex exonuclease RRP6	23.19	0.879022	1.20226	1.02802	0.501187	1	0.529663	1.03643	0.67695	0.653153	0.126577	0.226256
RHTO_02265	protein of MTCP1 family	59.38	1.07647	0.928966	1.03753	0.597035	0.432514	0.457088	1.01432	0.495546	0.48855	0.00155231	0.0130287
RHTO_02266	amidase family protein	28.23	0.331	0.440555	0.387258	0.981748	0.903649	0.138038	0.386271	0.674479	1.74613	0.347526	0.474188
RHTO_02267	pre-mrna-processing ATP-dependent RNA helicase DDX46/PRP5	21.84	0.56	0.519996	0.409261	0.405508	0.299226	0.420727	0.496419	0.375154	0.75572	0.109467	0.204121
RHTO_02268	dihydrofolate reductase	79.65	1.07647	1.24738	1.36773	0.636796	0.765597	0.401791	1.23053	0.601394	0.48873	0.00982537	0.03985
RHTO_02269	oligosaccharyl transferase STT3 subunit	29.06	1.11686	1.08643	1.23595	0.465586	0.253513	0.270396	1.14641	0.329832	0.287708	0.000569264	0.00802413
RHTO_02270	protein disulfide-isomerase A6	44.9	1.20226	1.30617	1.5417	0.704693	1.90546	0.549541	1.35004	1.05323	0.780146	0.536987	0.653329
RHTO_02272	3-deoxy-7-phosphoheptulonate synthase	66.01	1.67494	1.7378	1.80302	0.751623	0.751623	0.928966	1.73859	0.810737	0.46632	0.000184342	0.00534592
RHTO_02273	glycerol-3-phosphate dehydrogenase (NAD+)	83.76	1.22462	1.35519	1.75388	1.36773	3.59749	1.7378	1.44456	2.23434	1.54673	0.327141	0.455162
RHTO_02274	RNA polymerase-associated protein RTF1	32.21	1.01859	0.704693	0.679204	1.15878	1.15878	1.18032	0.800829	1.16596	1.45594	0.0288728	0.0819735
RHTO_02275	WD repeat domain 89	21.27	-	-	-	-	-	-	-	-	-	-	-
RHTO_02277	protein phosphatase 2 (formerly 2A), regulatory subunit B	35.55	1.22462	1.34276	1.35519	0.613762	1.18032	0.57544	1.30752	0.789841	0.604074	0.0607282	0.135315
RHTO_02278	formin binding protein	23.9	0.990832	0.879022	1.01859	0.704693	0.487529	0.758578	0.962815	0.650266	0.67538	0.0284557	0.0812482
RHTO_02281	mitotic spindle biogenesis protein Spc19	27.07	0.413047	0.405508	0.340408	1.2942	1.64437	1.51356	0.386321	1.48404	3.84147	0.000468324	0.00755148
RHTO_02284	zinc finger, RING-type and FHA domain containing protein	21.96	0.751623	1	1.36773	1.8197	1.45881	1.70608	1.03978	1.66153	1.59796	0.0405272	0.102199
RHTO_02286	holocytochrome-c synthase	26.38	0.963829	1.08643	0.981748	0.751623	0.758578	0.946237	1.01067	0.818813	0.81017	0.0612535	0.135907
RHTO_02291	Cell differentiation, Rcd1-like protein	33.03	3.19154	3.80189	3.56451	2.75423	1.90546	1.19124	3.51931	1.95031	0.554173	0.0319077	0.0876277
RHTO_02292	tRNA 2'-phosphotransferase Tpt1	43.9	1.04713	1.07647	1.13763	1.02802	1.09648	1.02802	1.08707	1.05084	0.966666	0.360113	0.486917
RHTO_02296	50S ribosomal protein l24	44.52	2.14783	1.67494	2.46604	1.65959	0.801678	1.77011	2.09627	1.41046	0.672842	0.147631	0.2544
RHTO_02297	phosphoribosylaminoimidazole carboxylase	63.4	1.97697	1.45881	1.99526	0.57544	0.954993	0.879022	1.81035	0.803152	0.443645	0.00876418	0.0367793
RHTO_02299	putative actin-binding protein	31.48	0.946237	0.809096	0.937562	0.912011	0.772681	0.57544	0.897632	0.753377	0.839294	0.249753	0.371854
RHTO_02301	glycoside hydrolase family 15 protein	24.64	0.855067	0.887156	0.794328	0.501187	0.413047	0.401791	0.845517	0.438675	0.518825	0.00061106	0.00821293
RHTO_02303	hypothetical protein RHTO_02303	40.48	0.580764	0.954993	0.679204	0.847227	0.758578	0.277971	0.73832	0.627925	0.850478	0.62582	0.728561
RHTO_02304	asparaginyl-trna synthetase	23.12	1.09648	1.21339	1.31826	0.928966	1.35519	1.22462	1.20937	1.16959	0.967104	0.792413	0.857033
RHTO_02305	hydroxymethylglutaryl-CoA synthase	79.96	1.14815	1.18032	1.05682	1.03753	1.57036	1.02802	1.12843	1.21197	1.07403	0.671717	0.763244
RHTO_02306	Dol-P-Man:protein alpha-mannosyltransferase, glycosyltransferase family 39 protein	23.64	0.92045	0.946237	0.903649	0.862979	0.928966	0.831764	0.923445	0.87457	0.947072	0.192451	0.30751
RHTO_02307	GDP-fucose protein O-fucosyltransferase	18.55	1.33045	1.33045	1.20226	1.33045	1.1695	1.05682	1.28772	1.18559	0.920687	0.320634	0.447318
RHTO_02309	orotidine-5'-phosphate decarboxylase	79.57	1.19124	1.38038	1.69044	0.855067	0.928966	1.04713	1.42069	0.943721	0.66427	0.0376703	0.0977868
RHTO_02311	hypothetical protein RHTO_02311	32.71	1.15878	1.04713	1.11686	0.990832	1.05682	0.946237	1.10759	0.997962	0.901022	0.0746118	0.155298
RHTO_02312	2-oxoglutarate dehydrogenase E2 component (dihydrolipoamide succinyltransferase)	54.56	1.35519	1.40605	1.55597	0.554626	0.862979	0.912011	1.43907	0.776538	0.539612	0.00645206	0.0301717
RHTO_02315	hypothetical protein RHTO_02315	45	1.03753	1.11686	1.21339	0.92045	1.20226	1.08643	1.12259	1.06971	0.952895	0.612135	0.71779
RHTO_02316	PHD finger and BAH domain protein (Snt2)	14.54	1.72187	1.11686	1.24738	0.501187	1.0666	0.47863	1.36204	0.682138	0.500821	0.0629361	0.138192
RHTO_02319	transcription factor	25.84	0.972747	0.972747	1	1.03753	0.990832	1	0.981831	1.00945	1.02813	0.178084	0.28955
RHTO_02321	ubiquitin-conjugating enzyme E2 D/E	77.55	1.58489	1.85353	1.99526	0.672977	0.554626	0.625173	1.81123	0.617592	0.340979	0.000674856	0.00857023
RHTO_02322	hypothetical protein RHTO_02322	28.32	1.7378	1.40605	1.67494	1.09648	0.366438	0.698232	1.60626	0.720383	0.448483	0.0194139	0.0619461
RHTO_02323	protein-L-isoaspartate (D-aspartate) O-methyltransferase	22.98	0.60256	0.737904	0.666807	1.88799	1.7378	0.937562	0.66909	1.52112	2.27341	0.0457731	0.111171
RHTO_02324	WLM domain containing protein	27.08	0.937562	0.787046	0.765597	1.23595	0.870964	0.954993	0.830068	1.02063	1.22958	0.195952	0.310803
RHTO_02325	hypothetical protein RHTO_02325	40	0.487529	0.534564	0.724436	0.672977	0.831764	1.30617	0.582176	0.93697	1.60943	0.156243	0.264052
RHTO_02327	minichromosome maintenance protein 3	36.73	0.744732	0.685488	0.855067	0.724436	0.515229	0.519996	0.761762	0.586554	0.769995	0.108272	0.202714
RHTO_02328	glutamine-fructose-6-phosphate transaminase	68.85	1.30617	1.45881	1.44544	0.487529	0.246604	0.242103	1.40348	0.325412	0.231861	0.000338557	0.00641772
RHTO_02330	ribonuclease III	29.76	0.981748	0.990832	1.00925	1.11686	1.02802	1.08643	0.993944	1.0771	1.08366	0.0381544	0.0985835
RHTO_02331	leucyl aminopeptidase	67.91	2.29087	2.44343	2.99226	1.01859	1.58489	1.31826	2.57552	1.30725	0.507566	0.00915225	0.0380788
RHTO_02333	acid phosphatase, partial	32.97	-	-	-	-	-	-	-	-	-	-	-
RHTO_02334	WD repeat domain phosphoinositide-interacting protein	22.12	0.903649	1.0666	1.0666	0.496592	0.591562	0.448745	1.01228	0.5123	0.506085	0.0018879	0.0144877
RHTO_02336	protein HIRA/HIR1	10.53	0.972747	0.895365	0.928966	0.92045	1.04713	1.03753	0.932359	1.0017	1.07437	0.209976	0.327172
RHTO_02341	Derl-like domain member 2	15.97	0.982	1.01859	1.02802	0.724436	0.831764	0.698232	1.00954	0.751477	0.744379	0.00394355	0.0219766
RHTO_02346	Barwin-related endoglucanase domain protein, partial	34.23	2.77971	2.46604	2.85759	1.35519	1.83654	0.283139	2.02584	1.15829	0.571759	0.0313213	0.086445
RHTO_02347	transcription factor	8.714	0.636796	0.801678	0.544503	0.630957	2.70396	2.48886	0.660992	1.94126	2.93688	0.125403	0.224777
RHTO_02351	mitogen-activated protein kinase kinase	25.18	0.831764	0.83946	0.855067	1.00925	0.794328	0.963829	0.842097	0.92247	1.09544	0.288702	0.414289
RHTO_02352	aminoacylase 1-like protein 2	22.17	-	-	-	-	-	-	-	-	-	-	-
RHTO_02358	ornithine-oxo-acid transaminase	56.08	1.41906	1.7378	1.78649	0.887156	1.33045	0.597035	1.64778	0.938215	0.569381	0.0429265	0.106035
RHTO_02360	guanine nucleotide exchange factor	14.98	0.660694	0.636796	0.444631	0.847227	0.879022	0.809096	0.580707	0.845115	1.45532	0.0206938	0.0650615
RHTO_02361	arylesterase / paraoxonase	45.32	0.380189	0.457088	0.580764	0.608135	0.685488	0.824138	0.472681	0.70592	1.49344	0.0535208	0.124243
RHTO_02366	gamma-butyrobetaine dioxygenase, autophagy-related protein 8	30.31	0.937562	0.937562	0.954993	0.879022	0.83946	0.990832	0.943372	0.903105	0.957316	0.427983	0.554465
RHTO_02367	trans-aconitate 3-methyltransferase	61.34	1.33045	1.44544	1.05682	1.24738	1.7378	1.1695	1.27757	1.38489	1.08401	0.639248	0.738881
RHTO_02369	hypothetical protein RHTO_02369	23.33	0.461318	0.544503	0.416869	0.636796	0.524808	0.524808	0.47423	0.562137	1.18537	0.171553	0.282113
RHTO_02370	craniofacial development protein 1	36.59	1.05682	0.928966	1.03753	0.758578	0.887156	0.787046	1.00777	0.810926	0.804673	0.0241596	0.0724975
RHTO_02371	hypothetical protein RHTO_02371	11.03	0.809096	0.515229	0.824138	0.47863	0.751623	0.501187	0.716154	0.577147	0.805897	0.355857	0.482337
RHTO_02373	large subunit ribosomal protein L14e	64.49	2.99226	2.83139	3.25087	0.409261	0.340408	0.343558	3.02484	0.364409	0.120472	2.81e-05	0.00377948
RHTO_02374	mitogen-activated protein kinase 7	48.5	1.31826	1.2942	1.7378	0.501187	0.390841	0.524808	1.45008	0.472279	0.32569	0.00284707	0.0183174
RHTO_02375	hypothetical protein RHTO_02375	26.7	1.01859	0.963829	0.954993	1.03753	1.18032	1.13763	0.979138	1.11849	1.14232	0.0407262	0.102435
RHTO_02376	Dynein light chain-related protein	35.46	0.879022	0.972747	0.912011	0.92045	0.912011	1.13763	0.92126	0.990029	1.07465	0.431952	0.558314
RHTO_02384	glutaredoxin	43.79	0.505825	0.580764	0.816582	0.685488	1.0666	0.758578	0.63439	0.836887	1.3192	0.247504	0.369071
RHTO_02385	peroxiredoxin Q/BCP	45.16	0.772681	1	0.862979	1.19124	1.70608	1.23595	0.878553	1.37776	1.56821	0.0481467	0.115421
RHTO_02387	hypothetical protein RHTO_02387	12.91	0.642688	0.597035	0.285759	2.10863	1.6293	2.05116	0.508494	1.9297	3.79492	0.00164698	0.0135885
RHTO_02388	importin-alpha export receptor	47.67	2.22844	2.96483	3.01995	0.698232	0.597035	0.248886	2.73774	0.514718	0.188008	0.00154006	0.0129775
RHTO_02389	phosphoribosylformylglycinamidine synthase	71.97	1.31826	1.85353	1.7378	1.49969	1.15878	0.855067	1.63653	1.17118	0.715646	0.132894	0.23474
RHTO_02392	RNA-binding protein	14.06	-	-	-	-	-	-	-	-	-	-	-
RHTO_02395	mitochondrial ABC transporter ATM	21.63	0.847227	1	1	1.25892	1.34276	0.496592	0.949076	1.03276	1.08818	0.77524	0.844334
RHTO_02401	Rho GDP-dissociation inhibitor	72.91	1.07647	1.01859	1.13763	1.31826	2.01372	1.77011	1.07756	1.7007	1.57828	0.0393232	0.100072
RHTO_02402	cAMP-dependent protein kinase regulatory subunit	61.73	1.34276	1.47231	1.18032	0.519996	0.794328	0.534564	1.3318	0.616296	0.462755	0.00432029	0.0232245
RHTO_02403	40S ribosomal protein s25	67.65	4.05509	4.61318	4.61318	0.559758	0.428549	1.07647	4.42715	0.688257	0.155463	0.000161144	0.00525086
RHTO_02406	CCR4-NOT transcription complex subunit 3	31.28	1.41906	1.22462	1.34276	0.711214	0.591562	0.660694	1.32881	0.65449	0.492537	0.000527773	0.00786582
RHTO_02409	subtilisin-like protease	53.76	0.356451	0.416869	0.461318	0.711214	0.972747	0.277971	0.411546	0.653977	1.58907	0.302181	0.4281
RHTO_02411	cytosine-purine permease	25.37	2.75	2.29087	2.44343	0.496592	1.57036	1.2942	2.49477	1.12038	0.449094	0.0170012	0.0567582
RHTO_02412	cell division cycle protein 123	29.6	0.519996	0.265461	0.660694	0.870964	0.57544	1.34276	0.48205	0.929723	1.92869	0.149815	0.256622
RHTO_02418	SNF2 family helicase	17.33	0.855067	0.862979	0.809096	1.00925	1.20226	0.301995	0.84238	0.837837	0.994607	0.987573	0.992372
RHTO_02419	cleavage and polyadenylation specificity factor subunit 3	19.37	1.1695	0.954993	0.954993	0.487529	0.325087	0.149969	1.02649	0.320861	0.31258	0.00429301	0.0232122
RHTO_02420	metalloendopeptidase	16.89	1	0.847227	0.751623	0.972747	0.972747	0.862979	0.866283	0.936158	1.08066	0.437289	0.562684
RHTO_02421	20S proteasome subunit beta 4	42.79	0.77983	0.691831	0.751623	0.60256	0.591562	0.319154	0.741095	0.504425	0.680649	0.0697775	0.148746
RHTO_02422	subtilisin-like protease	17.58	0.524808	0.469894	0.487529	1.7378	0.946237	0.758578	0.494077	1.14754	2.32259	0.0953188	0.185669
RHTO_02427	subtilisin-like protease	28.27	0.737904	0.847227	0.737904	0.855067	0.772681	0.203236	0.774345	0.610328	0.788185	0.474772	0.594766
RHTO_02429	hypothetical protein RHTO_02429	21.32	0.824138	0.772681	0.816582	1.01859	0.731139	0.816582	0.804467	0.855438	1.06336	0.588277	0.697177
RHTO_02430	60S ribosomal protein l7 l12	61.95	1.57036	1.97697	2.44343	0.448745	0.862979	0.383707	1.99692	0.565144	0.283008	0.00817182	0.035081
RHTO_02433	RNA polymerase II subunit A C-terminal domain phosphatase SSU72	36.27	0.765597	0.972747	0.862979	0.758578	0.83946	0.946237	0.867107	0.848092	0.97807	0.825562	0.878494
RHTO_02438	hypothetical protein RHTO_02438	45.92	0.847227	0.731139	0.666807	0.83946	0.301995	0.457088	0.748391	0.532848	0.711991	0.269293	0.394449
RHTO_02439	alpha-1,3-glucosyltransferase, glycosyltransferase family 57 protein	22.08	0.946237	0.717794	0.847227	0.809096	1.02802	0.928966	0.837086	0.922026	1.10147	0.406004	0.53428
RHTO_02442	aspartyl/glutamyl-tRNA(Asn/Gln) amidotransferase subunit B	69.89	4.2462	3.66438	4.83059	0.267917	0.816582	0.47863	4.24705	0.521043	0.122683	0.000562333	0.00800449
RHTO_02443	midasin	16.09	1.87068	2.26987	1.43219	3.43558	4.61318	3.66438	1.85758	3.90438	2.10186	0.00920839	0.0382029
RHTO_02446	ATP-dependent rna helicase sub2	68.48	1.7378	1.97697	2.10863	0.847227	0.903649	0.469894	1.94113	0.740257	0.381353	0.00231773	0.0164057
RHTO_02447	V-type H+-transporting ATPase subunit D	32.86	1.36773	1.28233	1.31826	1.10662	1.01859	1.27057	1.32277	1.13193	0.855725	0.070393	0.14945
RHTO_02448	GTP-binding protein SAR1	84.54	2.91072	3.37287	3.66438	1.13763	1.04713	0.37325	3.31599	0.852669	0.257139	0.00164411	0.0135885
RHTO_02449	RhoA GTPase effector DIA/Diaphanous	16.72	0.711214	0.77983	0.758578	0.724436	0.586138	0.510505	0.749874	0.607026	0.809505	0.0958338	0.186356
RHTO_02452	hypothetical protein RHTO_02452	23.13	1.33045	1.13763	1.18032	0.737904	1.07647	0.401791	1.21613	0.73872	0.607433	0.0787095	0.161284
RHTO_02453	mitochondrial import receptor subunit TOM40	80.05	2.58226	2.63027	3.37287	0.625173	0.559758	0.501187	2.8618	0.562039	0.196394	0.000880902	0.00953534
RHTO_02455	60S ribosomal protein l26	60.47	3.04789	2.67917	3.34195	0.524808	0.349945	0.310456	3.023	0.39507	0.130688	0.000204328	0.00554255
RHTO_02458	Carbohydrate-Binding Module Family 48 protein	70.58	1.69044	1.95885	2.72898	0.809096	3.49945	1.14815	2.12609	1.8189	0.855515	0.750409	0.826087
RHTO_02459	chitin synthase, glycosyltransferase family 2 protein	23.77	0.461318	0.461318	0.457088	0.387258	0.103753	0.47863	0.459908	0.323213	0.702779	0.292504	0.418646
RHTO_02461	DNA-directed RNA polymerases I, II, and III subunit RPABC4	50.77	0.862979	1.05682	0.903649	0.301995	0.369828	0.613762	0.941149	0.428528	0.455325	0.0100664	0.0405787
RHTO_02463	mannose-1-phosphate guanylyltransferase	82.07	2.80543	3.43558	3.19154	1.2942	2.91072	0.92045	3.14418	1.70845	0.54337	0.0875047	0.17465
RHTO_02465	acyl-CoA N-acyltransferase domain protein	31.07	1.15878	0.801678	1.11686	1.39316	1.83654	1.30617	1.02577	1.51196	1.47397	0.0711315	0.15039
RHTO_02466	Methyltransferase-related protein	34.89	0.946237	0.928966	0.963829	0.954993	0.946237	0.972747	0.946344	0.957992	1.01231	0.412017	0.54
RHTO_02467	hypothetical protein RHTO_02467	32.61	0.608135	0.580764	0.597035	0.912011	0.954993	0.549541	0.595312	0.805515	1.3531	0.178099	0.28955
RHTO_02468	hypothetical protein RHTO_02468	45.77	1.61436	1.64437	1.87068	0.666807	0.630957	0.30761	1.7098	0.535125	0.312974	0.00110321	0.0105593
RHTO_02470	mitochondrial chaperone BCS1	20.28	1.28233	1.2942	1.41906	1.08643	1.64437	1.23595	1.33186	1.32225	0.992782	0.958203	0.971453
RHTO_02472	small nuclear ribonucleoprotein F	77.22	4.32514	3.40408	4.16869	2.39883	2.05116	2.63027	3.96597	2.36009	0.595084	0.00829377	0.0354951
RHTO_02473	transcription corepressor	77.44	1.72187	1.94089	2.60615	1.25892	1.67494	0.474242	2.08964	1.13604	0.543653	0.0967115	0.187402
RHTO_02474	PfkB family carbohydrate kinase	46.33	1.35519	1.67494	1.72187	1.30617	1.34276	1.88799	1.584	1.51231	0.95474	0.761489	0.83521
RHTO_02476	zip-like iron-zinc transporter	16.89	0.685488	0.711214	0.666807	0.870964	0.794328	0.679204	0.687836	0.781498	1.13617	0.176843	0.288407
RHTO_02477	Mob1/phocein family protein	22.34	1	1.08643	1.09648	0.151356	0.483059	0.334195	1.06097	0.32287	0.304316	0.00184334	0.014384
RHTO_02478	ornithine cyclodeaminase	27.86	0.862979	0.870964	0.879022	1.04713	0.954993	0.870964	0.870988	0.957695	1.09955	0.164861	0.274251
RHTO_02479	coatomer protein complex, subunit zeta	28.5	-	-	-	-	-	-	-	-	-	-	-
RHTO_02482	transcription factor ScGATA-6	8.651	1.02802	0.855067	1.14815	0.233346	0.420727	0.654636	1.01041	0.436236	0.431741	0.018093	0.0594066
RHTO_02483	40S ribosomal protein s27	57.83	3.69828	3.69828	4.16869	0.501187	0.409261	0.42462	3.85509	0.445022	0.115438	2.82e-05	0.00377948
RHTO_02484	proteasome subunit alpha type 1	8.896	0.724436	0.724436	0.855067	1.01859	0.954993	0.685488	0.76798	0.886357	1.15414	0.346291	0.473167
RHTO_02486	toxin biosynthesis protein	27.99	1.03753	1.03753	0.981748	0.972747	1.08643	0.946237	1.01893	1.0018	0.983187	0.733112	0.813034
RHTO_02497	Hmg20b-like protein	33.71	0.765597	0.691831	0.946237	0.794328	0.963829	1.00925	0.801222	0.92247	1.15133	0.291787	0.417791
RHTO_02498	tetratricopeptide repeat protein 9C	9.125	1.31826	1.18032	1.28233	0.903649	0.887156	1.01859	1.2603	0.936465	0.743048	0.00518705	0.0259703
RHTO_02502	Spg20 protein	17.9	0.972747	0.666807	0.666807	0.912011	1.10662	1.15878	0.768787	1.05914	1.37767	0.0836091	0.168658
RHTO_02504	geranylgeranyl diphosphate synthase, type III	33.7	1.00925	0.990832	1.05682	1.00925	1.03753	0.990832	1.01897	1.01254	0.99369	0.801147	0.862159
RHTO_02506	diphthine synthase	42.72	0.92045	0.787046	0.847227	1.08643	0.887156	1.18032	0.851574	1.0513	1.23454	0.102468	0.195383
RHTO_02507	hypothetical protein RHTO_02507	25.16	1.03753	1.01859	0.981748	0.928966	0.954993	1.1695	1.01262	1.01782	1.00513	0.950043	0.965826
RHTO_02508	HD domain containing protein	25.59	3.7325	4.36516	4.52898	1.80302	4.83059	3.16228	4.20888	3.26529	0.775811	0.357666	0.484228
RHTO_02512	ADP-ribose pyrophosphatase	50	0.394457	0.390841	0.322107	0.731139	0.972747	0.301995	0.369135	0.668627	1.81133	0.204085	0.319917
RHTO_02513	nuclear protein export protein	51.68	0.405508	0.510505	0.436516	0.83946	0.870964	1.01859	0.450843	0.909672	2.01771	0.00193355	0.014694
RHTO_02515	hypothetical protein RHTO_02515	18.47	1.12	0.717794	1.13763	1.75388	1.51356	0.0119124	0.991807	1.09312	1.10215	0.86571	0.906534
RHTO_02516	Pleckstrin-like domain-containing protein	18.14	0.744732	0.319154	0.564937	0.613762	0.613762	0.660694	0.542941	0.629406	1.15925	0.525073	0.643061
RHTO_02519	alcohol dehydrogenase	18.73	1.6293	1.52757	1.30617	1.41906	1.24738	1.36773	1.48768	1.34472	0.903908	0.256592	0.378958
RHTO_02520	Pin2-interacting protein X1	17.98	1.32	1.1272	1.1695	1.21339	0.946237	0.401791	1.20557	0.853806	0.70822	0.225756	0.344076
RHTO_02521	cell polarity protein	36.63	0.679204	0.642688	0.559758	0.787046	0.824138	0.879022	0.627216	0.830069	1.32342	0.0101913	0.0409125
RHTO_02523	chalcone-flavanone isomerase	59.01	2.67917	2.65461	2.53513	3.46737	3.56451	2.12814	2.62297	3.05334	1.16408	0.407606	0.535845
RHTO_02524	protein of ketopantoate reductase family	47.67	1.40605	1.22462	1.33045	0.457088	0.912011	0.549541	1.32037	0.639547	0.484368	0.0101377	0.0407817
RHTO_02525	WD repeat protein	18.82	0.887156	0.787046	0.744732	0.751623	0.824138	0.717794	0.806311	0.764518	0.948168	0.471389	0.592111
RHTO_02526	hypothetical protein RHTO_02526	20.5	0.954993	0.862979	0.895365	1.00925	0.92045	0.972747	0.904445	0.967483	1.0697	0.166166	0.275361
RHTO_02528	vesicle budding-related protein, protein transporter SEC13	70.24	1.70608	2.0893	2.33346	1.65959	2.10863	1.40605	2.04295	1.72475	0.844249	0.311385	0.437312
RHTO_02529	TIP41-like protein	30.05	1.61436	1.36773	1.48594	0.570164	0.862979	0.717794	1.48934	0.716979	0.481407	0.00220652	0.0159378
RHTO_02531	valyl-tRNA synthetase	60.89	4.65586	4.05509	4.52898	0.895365	0.92045	0.17378	4.41331	0.663198	0.150272	0.000253101	0.00578062
RHTO_02538	RAS guanyl-releasing protein 1	13.22	0.903649	1.10662	1.08643	0.895365	0.625173	0.981748	1.03223	0.834095	0.808049	0.188981	0.303463
RHTO_02540	anaphase-promoting complex component Cut20/Apc4	17.55	1.07647	1.05682	0.981748	1.20226	0.847227	1.15878	1.03834	1.06942	1.02993	0.801124	0.862159
RHTO_02543	ubiquitin system component Cue	18.4	-	-	-	-	-	-	-	-	-	-	-
RHTO_02545	S-malonyltransferase	38.86	0.654636	0.544503	0.608135	0.765597	1.20226	0.346737	0.602425	0.771532	1.28071	0.534375	0.651445
RHTO_02546	aldo-keto reductase	47.02	2.46604	1.90546	2.53513	2.12814	3.83707	1.95885	2.30221	2.64135	1.14731	0.620051	0.724525
RHTO_02549	Rho guanyl-nucleotide exchange factor	12.08	0.809096	0.570164	0.444631	0.870964	0.465586	0.448745	0.607964	0.595098	0.978838	0.94479	0.96183
RHTO_02550	spliceosomal RING finger protein 113A	14.52	1.22462	0.92045	1.13763	0.895365	1.18032	1	1.09423	1.02523	0.93694	0.604478	0.711603
RHTO_02551	glutaredoxin 3	81.89	0.613762	0.544503	0.765597	0.49204	0.570164	0.428549	0.641287	0.496917	0.774875	0.134338	0.236644
RHTO_02552	Apa2p	46.53	1	1.10662	1.05682	0.903649	0.903649	1.00925	1.05448	0.938851	0.890344	0.0687945	0.147414
RHTO_02553	egghead protein (zeste-white 4 protein), glycosyltransferase family 2 protein	27.67	1.04713	1.01859	1.2942	0.461318	0.220801	0.353183	1.11997	0.3451	0.308133	0.00227316	0.0162082
RHTO_02554	ER lumen protein retaining receptor	26.29	1.25892	1.38038	0.990832	1.03753	0.711214	0.625173	1.21005	0.791305	0.653945	0.0698236	0.148746
RHTO_02556	secreted hydrolase	13.43	1.05682	1.05682	0.928966	1.75388	1.67494	1.65959	1.0142	1.69614	1.67239	0.000190365	0.00543473
RHTO_02557	hypothetical protein RHTO_02557	20.9	-	-	-	-	-	-	-	-	-	-	-
RHTO_02561	hypothetical protein RHTO_02561	25.83	1.01859	0.972747	1.03753	0.534564	0.580764	0.529663	1.00962	0.548331	0.543105	5.24e-05	0.00442278
RHTO_02562	N-acetyltransferase	21	0.570164	0.698232	0.570164	0.963829	0.586138	0.597035	0.612854	0.715667	1.16776	0.47723	0.596499
RHTO_02563	hypothetical protein RHTO_02563	8.606	1.20226	0.963829	0.698232	2.37684	1.57036	0.972747	0.954775	1.63998	1.71766	0.187959	0.302302
RHTO_02564	anthranilate synthase	62.4	3.22107	3.28095	3.34195	1.10662	1.04713	1.09648	3.28132	1.08341	0.330175	6.21e-07	0.00120593
RHTO_02568	vacuolar import/degradation protein Vid24	19.05	0.544503	0.465586	0.92045	0.0111686	0.847227	1.04713	0.643513	0.635175	0.987043	0.981978	0.988849
RHTO_02569	heat shock 70kDa protein 1/8	81.72	2.75423	3.0761	3.46737	0.758578	0.895365	0.280543	3.09923	0.644829	0.208061	0.000907646	0.00963692
RHTO_02570	hypothetical protein RHTO_02570	54.64	1.14815	1.00925	1.07647	1.01859	0.954993	0.831764	1.07796	0.935116	0.867489	0.103365	0.196514
RHTO_02571	mortality factor 4-like protein 1	58.03	1.85353	1.87068	2.07014	0.879022	1.19124	1.18032	1.93145	1.08353	0.560992	0.00237036	0.0166568
RHTO_02573	Peptidyl-prolyl cis-trans isomerase, PpiC-type	64.47	0.816582	0.672977	1.02802	0.660694	1.03753	0.912011	0.839192	0.870077	1.0368	0.848258	0.894864
RHTO_02575	ubiquitin-like domain-containing CTD phosphatase 1	29.65	1.14815	1.13763	0.613762	1.57036	1.85353	1.05682	0.966514	1.49357	1.54532	0.145793	0.252137
RHTO_02577	60S ribosomal protein l23	62.41	4.16869	5.34564	5.39511	0.465586	0.258226	0.591562	4.96981	0.438458	0.0882242	0.000389954	0.0069512
RHTO_02578	nicotinamide N-methyltransferase, putative	34.85	1.85353	1.67494	1.72187	0.912011	1.09648	1.08643	1.75011	1.03164	0.589469	0.000861843	0.00947792
RHTO_02579	hypothetical protein RHTO_02579	57.02	0.972747	1.18032	1.08643	0.870964	0.855067	0.737904	1.07983	0.821312	0.760592	0.0242185	0.0725062
RHTO_02580	NADH-ubiquinone oxidoreductase 9.5 kDa subunit	84.15	1.97697	2.10863	2.46604	0.954993	1.40605	1.65959	2.18388	1.34021	0.613683	0.0288345	0.0819735
RHTO_02582	poly(A) polymerase Pla1	25.48	-	-	-	-	-	-	-	-	-	-	-
RHTO_02583	ABC transporter	17.42	0.731139	0.711214	0.717794	0.765597	0.436516	0.608135	0.720049	0.603416	0.83802	0.287763	0.413822
RHTO_02585	transcription factor IIIC, subunit 5	11.46	1.13763	0.794328	0.809096	1.07647	0.912011	0.334195	0.913684	0.774224	0.847365	0.60867	0.714971
RHTO_02586	SNARE protein syntaxin 18/UFE1	22.9	-	-	-	-	-	-	-	-	-	-	-
RHTO_02589	hypothetical protein RHTO_02589	45.3	-	-	-	-	-	-	-	-	-	-	-
RHTO_02590	farnesyl-diphosphate farnesyltransferase	53.56	2.67917	2.72898	2.67917	1.02802	0.772681	0.751623	2.69577	0.850773	0.315595	3.4e-05	0.00395993
RHTO_02591	ribose-phosphate pyrophosphokinase	74.52	1.6293	1.64437	1.8197	1.03753	2.03236	1.07647	1.69779	1.38212	0.814068	0.39425	0.522529
RHTO_02592	protein disulfide oxidoreductase	79.2	0.580764	0.483059	0.648634	1.11686	2.29087	1.19124	0.570819	1.53299	2.6856	0.0657075	0.142568
RHTO_02593	homeobox protein YOX1/YHP1	6.977	1.0666	0.946237	0.903649	1.24738	1.14815	1.10662	0.972161	1.16739	1.20082	0.0384038	0.0987855
RHTO_02594	SWI/SNF-related matrix-associated actin-dependent regulator of chromatin subfamily B member 1	12	0.954993	0.772681	0.946237	1.02802	0.83946	0.92045	0.891303	0.929309	1.04264	0.662077	0.75627
RHTO_02595	G protein alpha subunit	17.54	0.731139	0.862979	0.704693	0.608135	1.01859	0.625173	0.76627	0.750633	0.979593	0.918034	0.945278
RHTO_02597	ABC transporter	39.65	0.847227	0.870964	0.794328	0.895365	0.972747	0.847227	0.837506	0.905113	1.08072	0.191065	0.305924
RHTO_02598	U6 snRNA-associated Sm-like protein LSm4	48.61	1.90546	1.94089	2.05116	0.912011	1.05682	1.07647	1.96584	1.0151	0.51637	0.000151131	0.0051973
RHTO_02599	ubiquitin-like protein 5	75.34	0.47863	0.515229	0.597035	0.519996	0.613762	0.570164	0.530298	0.567974	1.07105	0.442595	0.568194
RHTO_02600	nuclear polyadenylated RNA-binding protein Nab2	33.22	2.35505	1.83654	2.70396	0.912011	0.549541	0.255859	2.29851	0.57247	0.249061	0.00542835	0.0269751
RHTO_02602	hypothetical protein RHTO_02602	37.5	1.09648	1.10662	1.09648	1.23595	1.13763	1.00925	1.09986	1.12761	1.02523	0.694561	0.781842
RHTO_02603	cAMP-dependent protein kinase catalytic subunit	23.91	0.717794	0.824138	1.04713	0.444631	0.717794	0.167494	0.86302	0.443307	0.513669	0.0871922	0.174205
RHTO_02604	dihydrofolate reductase	54.18	1.33045	1.24738	1.41906	1.1695	1.85353	0.666807	1.3323	1.22995	0.923176	0.782977	0.849179
RHTO_02605	L-lactate dehydrogenase (cytochrome)	33.99	1.36773	1.75388	1.69044	1.51356	1.45881	0.630957	1.60402	1.20111	0.748814	0.262939	0.386453
RHTO_02606	arylacetamide deacetylase	11.85	1.72187	0.794328	1.13763	0.457088	0.879022	0.772681	1.21794	0.70293	0.577146	0.160015	0.268605
RHTO_02610	KRR1 interacting protein 1	12.48	0.685488	0.501187	0.613762	0.487529	1.0666	0.672977	0.600146	0.742367	1.23698	0.471253	0.592111
RHTO_02612	hypothetical protein RHTO_02612	15.38	0.92045	0.691831	0.704693	1.20226	0.92045	1.78649	0.772325	1.30307	1.6872	0.116341	0.213356
RHTO_02613	amidase	19.12	0.937562	0.772681	0.724436	1.01859	0.92045	1.08643	0.81156	1.00849	1.24266	0.0707829	0.150029
RHTO_02614	Hyaluronan/mRNA-binding protein	79.75	1.38038	1.18032	1.7378	0.474242	0.505825	0.260615	1.43284	0.413561	0.288631	0.0048265	0.0247619
RHTO_02616	O-acetylhomoserine aminocarboxypropyltransferase	28.44	2.0893	2.10863	1.99526	0.49204	1.35519	0.990832	2.0644	0.94602	0.458255	0.0114467	0.0437635
RHTO_02618	fungal protein	15.6	0.847227	0.737904	0.765597	0.765597	0.937562	0.972747	0.783576	0.891969	1.13833	0.206254	0.322926
RHTO_02621	glucose-6-phosphate 1-epimerase	74.49	1.45881	1.28233	1.57036	1.21339	2.58226	1.55597	1.43717	1.78387	1.24124	0.455208	0.579221
RHTO_02622	DNA methyltransferase 1-associated protein 1	27.99	1.10662	1.1695	1.20226	0.862979	1.01859	0.972747	1.15946	0.951439	0.820586	0.0182966	0.0598146
RHTO_02626	DNA-directed RNA polymerase III subunit RPC5-like protein	18.44	1.04713	0.912011	1.02802	1.02802	1.04713	1.04713	0.995719	1.04076	1.04523	0.350959	0.47753
RHTO_02627	chaperone protein	28.83	0.591562	0.870964	0.954993	1.0666	1.33045	0.613762	0.805839	1.0036	1.24541	0.449819	0.574243
RHTO_02628	pyruvate carboxylase	80.34	2.35505	2.63027	2.85759	0.608135	0.496592	0.283139	2.6143	0.462622	0.176958	0.000244564	0.005726
RHTO_02629	phosphatase dcr2	21.8	0.47863	0.83946	0.660694	1.45881	1.36773	0.619441	0.659595	1.14866	1.74147	0.161967	0.271177
RHTO_02633	6-coumarate-CoA ligase	18.25	1.65959	1.43219	1.75388	1.6293	0.855067	0.717794	1.61522	1.06739	0.66083	0.141235	0.246114
RHTO_02634	centromere protein S	17.74	0.990832	1.45881	1.30617	1.08643	1.47231	1.27057	1.25194	1.27644	1.01957	0.896727	0.930489
RHTO_02641	cleavage and polyadenylation specific factor 5	37.38	1.15878	0.990832	1.21339	0.92045	1.55597	0.136773	1.121	0.871063	0.777041	0.580227	0.690374
RHTO_02643	tyrosyl-tRNA synthetase	65.13	4.61318	4.32514	5.10505	1.97697	1.61436	0.870964	4.68112	1.48743	0.317751	0.00129933	0.0117519
RHTO_02644	ribosomal protein L32 precursor	38.85	3.22107	2.18776	3.22107	0.436516	0.912011	0.772681	2.87663	0.707069	0.245797	0.00431657	0.0232245
RHTO_02645	D-lactate dehydrogenase 2, mitochondrial precursor	59.52	0.946237	0.972747	1.1272	0.870964	0.619441	1.30617	1.01539	0.932192	0.918059	0.710081	0.793836
RHTO_02646	protein of 14-3-4 protein family	85.34	1.70608	2.10863	2.72898	0.401791	1.24738	1.00925	2.18123	0.886142	0.406258	0.0292941	0.0827905
RHTO_02648	indigoidine synthase A family protein	27.56	1.58489	1.27057	1.40605	1.99526	1.64437	0.570164	1.42051	1.40327	0.987864	0.970507	0.980856
RHTO_02649	hypothetical protein RHTO_02649	27.93	0.990832	1.15878	0.912011	1.0666	0.855067	0.928966	1.02054	0.95021	0.931085	0.502679	0.621117
RHTO_02650	tubulin-tyrosine ligase	61.56	1.08643	1.14815	1.28233	0.903649	1.40605	1.02802	1.1723	1.11257	0.949047	0.73064	0.810756
RHTO_02652	transcriptional activator SPT7	18.78	1.38	1.19124	1.20226	1.43219	1.39316	1.43219	1.25784	1.41918	1.12827	0.0613214	0.135936
RHTO_02654	putative hydrolases of HD superfamily	57.83	1.61436	2.24905	1.87068	0.787046	1.77011	1.51356	1.91137	1.35691	0.709914	0.185668	0.299504
RHTO_02655	GTP binding protein	12.01	-	-	-	-	-	-	-	-	-	-	-
RHTO_02657	fatty acid elongase 2	26.62	4.7863	4.40555	4.20727	2.70396	0.794328	0.946237	4.46637	1.48151	0.331703	0.0093511	0.0384941
RHTO_02658	N-acetyltransferase 9	59.21	0.263027	0.328095	0.461318	0.340408	0.440555	0.744732	0.350813	0.508565	1.44967	0.307024	0.433109
RHTO_02659	zinc finger, GATA-type protein, transcription factor	15.21	0.53	0.496592	0.353183	0.597035	0.724436	0.183654	0.459925	0.501708	1.09085	0.820011	0.874703
RHTO_02660	DNA polymerase delta subunit 1	18.34	1.80302	2.88403	1.58489	0.937562	1.23595	1.04713	2.09065	1.07355	0.513499	0.0686012	0.147284
RHTO_02661	gluconokinase	68.63	2.24905	2.26987	2.44343	0.744732	2.0893	1.02802	2.32078	1.28735	0.554704	0.0669681	0.144737
RHTO_02662	hypothetical protein RHTO_02662	74.65	1.45881	0.855067	1.47231	0.691831	1.75388	0.60256	1.26206	1.01609	0.805102	0.591346	0.699322
RHTO_02665	GTPase activating protein	23.05	0.816582	0.751623	0.731139	0.847227	0.77983	0.801678	0.766448	0.809579	1.05627	0.255392	0.377502
RHTO_02667	serine/threonine protein kinase	18.86	1.2942	0.765597	0.847227	0.625173	1.11686	0.855067	0.969007	0.865701	0.89339	0.659123	0.75353
RHTO_02670	hypothetical protein RHTO_02670	96.55	0.724	0.47863	0.369828	1.59956	2.12814	1.94089	0.524153	1.88953	3.60492	0.00186539	0.0144401
RHTO_02671	arginyl-tRNA synthetase	64.14	2.31206	2.55859	2.63027	0.474242	0.310456	0.316228	2.50031	0.366975	0.146772	4.21e-05	0.00395993
RHTO_02672	jumonji domain containing protein	17.48	0.691831	0.847227	0.824138	1.00925	1.31826	1.44544	0.787732	1.25765	1.59655	0.02731	0.0789091
RHTO_02675	RNA lariat debranching enzyme	16.56	-	-	-	-	-	-	-	-	-	-	-
RHTO_02678	cytochrome c oxidase copper chaperone	32.32	-	-	-	-	-	-	-	-	-	-	-
RHTO_02681	histone deacetylase HOS2	11.18	1.19124	1.20226	1.07647	1.24738	1.31826	1.03753	1.15666	1.20106	1.03839	0.65929	0.75353
RHTO_02688	C6 transcription factor	9.838	1.51356	0.428549	0.559758	1.31826	0.794328	1.00925	0.833956	1.04061	1.2478	0.610168	0.715915
RHTO_02689	37S ribosomal protein mrp17	64	1.36773	1.55597	1.25892	0.816582	0.794328	0.972747	1.39421	0.861219	0.617713	0.00670885	0.0309094
RHTO_02697	elongation factor 3	78.3	1.14815	1.15878	1.20226	0.963829	0.954993	0.946237	1.16973	0.95502	0.816443	0.000243074	0.005726
RHTO_02698	aromatic-L-amino-acid decarboxylase	48.82	1.24738	1.65959	1.40605	1.09648	0.398107	0.436516	1.43767	0.6437	0.447738	0.0363761	0.0957707
RHTO_02705	regulator of G protein signaling superfamily protein	30.49	1.04713	1.15878	1.21339	0.772681	0.679204	0.255859	1.13977	0.569248	0.499443	0.0265492	0.0772812
RHTO_02709	C-8 sterol isomerase (erg-1)	26.69	1.13763	1.39316	1.40605	0.862979	0.724436	0.787046	1.31228	0.791487	0.60314	0.00562938	0.0276087
RHTO_02711	hypothetical protein RHTO_02711	84.95	0.248886	0.328095	0.353183	2.37684	4.96592	3.25087	0.310055	3.53121	11.389	0.0133451	0.0479733
RHTO_02712	NAD dependent oxidoreductase	63.47	1.28233	1.47231	1.77011	1.25892	0.717794	0.383707	1.50825	0.786809	0.52167	0.0688	0.147414
RHTO_02713	hypothetical protein RHTO_02713	9.218	0.0534564	0.0549541	0.0457088	0.401791	0.188799	0.487529	0.0513731	0.359373	6.99535	0.0256666	0.0753023
RHTO_02714	Ras-related GTP-binding protein A	23.55	0.973	1.1272	1.1272	1.30617	1.08643	0.954993	1.0758	1.11586	1.03724	0.74429	0.822062
RHTO_02717	hypothetical protein RHTO_02717	31.47	0.963829	1.1272	1.03753	0.937562	1.04713	0.928966	1.04285	0.971219	0.931311	0.302971	0.428931
RHTO_02719	cytochrome b5 reductase 4	19.37	1.00925	0.990832	1.02802	1.08643	1.10662	1.15878	1.00937	1.11728	1.10691	0.0109781	0.042771
RHTO_02721	mitochondrial protein	67.25	1.27057	1.41906	1.69044	0.483059	0.436516	0.416869	1.46002	0.445481	0.305119	0.00123339	0.0114216
RHTO_02726	protein phosphatase 1	12.01	0.870964	0.737904	0.847227	0.937562	0.870964	1.03753	0.818698	0.948685	1.15877	0.109729	0.204316
RHTO_02727	alginate lyase, polysaccharide lyase family 14 protein	32.75	0.519996	0.515229	0.457088	0.751623	0.47863	0.724436	0.497438	0.651563	1.30984	0.158884	0.267398
RHTO_02730	anthranilate synthase component I	43.37	2.85759	3.01995	2.75423	0.903649	0.855067	1.00925	2.87726	0.922656	0.320672	2.63e-05	0.00377948
RHTO_02731	cohesin complex subunit SA-1/2	16.74	1.13763	0.990832	1.04713	1	1.02802	1.10662	1.05853	1.04488	0.987105	0.810704	0.867161
RHTO_02732	beta-lactamase-like protein 2	25.31	0.862979	0.862979	0.928966	1.10662	1.07647	1.01859	0.884974	1.06723	1.20594	0.00579938	0.0280303
RHTO_02733	hypothetical protein RHTO_02733	34.4	1.14815	1.1695	1.38038	1.09648	1.2942	0.928966	1.23268	1.10655	0.897676	0.383456	0.510848
RHTO_02734	mitotic spindle-associated mmxd complex subunit MIP18	23.71	6.25173	4.36516	6.98232	0.178649	3.0761	0.214783	5.8664	1.15651	0.197141	0.0189615	0.0610477
RHTO_02736	hypothetical protein RHTO_02736	39.69	0.765597	0.83946	0.619441	0.903649	1.2942	1.04713	0.741499	1.08166	1.45874	0.0603901	0.135047
RHTO_02739	EF-hand-like domain containing protein	47.06	0.982	0.981748	1.1272	0.855067	0.824138	0.717794	1.03032	0.799	0.77549	0.0222846	0.0687831
RHTO_02741	CDC-diacylglycerol-inositol-3-phosphatidyltransferase	38.65	3.94	4.48745	4.48745	1.13763	0.698232	0.428549	4.30497	0.754803	0.175333	0.000209664	0.00554255
RHTO_02742	polyadenylation factor subunit 2	21.41	2.53513	1.30617	1.31826	1.18032	1.38038	0.270396	1.71985	0.9437	0.54871	0.21823	0.336258
RHTO_02743	Ran GTPase-activating protein 1	63.04	3.19154	1.51356	1.67494	2.33346	2.39883	0.0903649	2.12668	1.60755	0.755897	0.605783	0.712884
RHTO_02744	50S ribosomal protein l3	43.03	1.23595	1.0666	1.38038	0.580764	0.270396	0.49204	1.22764	0.447733	0.36471	0.00381731	0.0214986
RHTO_02745	ubiquitin carboxyl-terminal hydrolase 7	51.33	0.972747	0.981748	1	1.00925	0.963829	0.963829	0.984832	0.97897	0.994048	0.749483	0.825748
RHTO_02746	beta-lactamase	30.24	0.685488	0.613762	0.625173	0.524808	0.483059	0.564937	0.641474	0.524268	0.817286	0.0225491	0.0694544
RHTO_02747	beta-lactamase	40.88	0.982	1.00925	0.963829	1.1272	1.40605	1.33045	0.985027	1.2879	1.30748	0.0229059	0.0700884
RHTO_02749	adenylate kinase	78.28	0.895365	1.48594	1.21339	0.928966	1.97697	0.77983	1.19823	1.22859	1.02534	0.944999	0.96183
RHTO_02750	60S acidic ribosomal protein p1	90.74	2.60615	2.58226	3.83707	0.57544	1.49969	0.847227	3.00849	0.974117	0.323789	0.0149228	0.0517769
RHTO_02751	protein phosphatase 2 (formerly 2A), regulatory subunit B'	35.12	0.597035	0.809096	0.474242	0.432514	0.280543	0.258226	0.626791	0.323761	0.516537	0.0538977	0.124968
RHTO_02754	translocation protein	33.72	1.77011	1.69044	1.85353	0.544503	1.04713	0.0963829	1.77136	0.562672	0.317649	0.0122702	0.0455414
RHTO_02755	GDSL Lipase/Acylhydrolase family protein	56.39	0.505825	0.591562	0.564937	1.10662	1.21339	0.731139	0.554108	1.01705	1.83547	0.0355553	0.0943554
RHTO_02757	small GTPase, Rho type	17.7	0.903649	0.92045	1.00925	0.787046	0.564937	0.57544	0.944451	0.642474	0.680262	0.0190676	0.0612875
RHTO_02759	asparagine synthase (glutamine-hydrolyzing)	78.71	1.90546	2.33346	2.46604	1.0666	1.0666	0.990832	2.23499	1.04134	0.465927	0.00221648	0.0159801
RHTO_02763	hypothetical protein RHTO_02763	27.81	-	-	-	-	-	-	-	-	-	-	-
RHTO_02766	mRNA (guanine-N7-)-methyltransferase	14.83	1.01	1.02802	0.946237	0.801678	0.83946	0.809096	0.994751	0.816745	0.821054	0.00288329	0.0184892
RHTO_02767	replication fork protection component Swi3	11.47	-	-	-	-	-	-	-	-	-	-	-
RHTO_02768	mitochondrion NAD(P)-binding protein	35.6	1.24738	1.52757	1.48594	0.394457	1.19124	0.457088	1.4203	0.680929	0.479428	0.0521431	0.122605
RHTO_02768	mitochondrion NAD(P)-binding protein	35.6	1.25	1.52757	1.48594	0.394457	1.19124	0.457088	1.42117	0.680929	0.479134	0.0518196	0.122191
RHTO_02769	hypothetical protein RHTO_02769	15.98	-	-	-	-	-	-	-	-	-	-	-
RHTO_02770	inner nuclear membrane protein MAN1	21.87	0.937562	0.679204	0.787046	0.870964	0.831764	0.724436	0.80127	0.809054	1.00971	0.932841	0.954204
RHTO_02771	protein of GFA family	46.38	0.903649	0.937562	1.00925	2.46604	2.05116	1.58489	0.950155	2.03403	2.14074	0.0134001	0.0480821
RHTO_02774	DEAD/DEAH box type DNA/RNA helicase	25.94	1.2	1.08643	1.1695	1.21339	1.0666	1.13763	1.15198	1.1392	0.988914	0.825595	0.878494
RHTO_02775	ribosomal protein L31, mitochondrial	40.95	1.21339	1.44544	1.45881	0.704693	0.539511	1	1.37255	0.748068	0.545021	0.0162575	0.0550797
RHTO_02776	calcium-transporting ATPase	37.32	2.12814	1.92309	2.07014	1.41906	0.672977	1.09648	2.04046	1.06284	0.520882	0.0121099	0.045249
RHTO_02778	glycylpeptide N-tetradecanoyltransferase	38.54	1.7378	1.61436	1.77011	0.928966	0.60256	0.717794	1.70742	0.749773	0.439126	0.000853048	0.00947688
RHTO_02780	phosphatidylinositol 4-kinase	26.38	1.02802	1.21339	1.13763	1	0.405508	0.440555	1.12634	0.615354	0.546329	0.062944	0.138192
RHTO_02781	polyadenylate-binding protein 2	39.08	0.619441	0.487529	0.816582	0.928966	0.501187	1.14815	0.641184	0.859436	1.34039	0.362789	0.490023
RHTO_02782	Pab1 binding protein	30.75	0.937562	1.00925	0.981748	0.794328	0.937562	0.772681	0.976188	0.834857	0.855222	0.0644306	0.14082
RHTO_02783	endonuclease III	15.88	5.81	5.70164	6.98232	0.816582	3.46737	3.87258	6.16466	2.71884	0.441037	0.0297693	0.0837072
RHTO_02784	BRCT domain containing protein	10.23	-	-	-	-	-	-	-	-	-	-	-
RHTO_02787	hypothetical protein RHTO_02787	21.5	0.501187	0.149969	0.416869	0.465586	0.353183	0.685488	0.356008	0.501419	1.40845	0.369641	0.496517
RHTO_02788	6-phosphogluconate dehydrogenase	90.13	2.208	3.13329	3.01995	1.44544	3.53183	1.18032	2.78708	2.05253	0.736445	0.409755	0.538169
RHTO_02790	DUF250 domain contaning protein	22.77	1.64437	1.88799	2.07014	0.92045	0.870964	0.704693	1.8675	0.832035	0.445534	0.00175994	0.0139423
RHTO_02792	SRR1 family protein	35.31	0.816582	0.946237	0.855067	1.1272	1.0666	1.1695	0.872629	1.1211	1.28474	0.00696229	0.0317767
RHTO_02796	viral A-type inclusion protein repeat containing protein	17.27	0.515229	0.237684	0.222843	1.40605	0.272898	1.33045	0.325252	1.00313	3.08417	0.147317	0.253981
RHTO_02797	pre-mRNA-processing factor 8	31.02	1.27057	1.20226	1.25892	0.465586	0.255859	0.369828	1.24392	0.363758	0.292428	0.000163837	0.00525086
RHTO_02798	acetyltransferase GNAT family	64.84	0.824138	0.801678	0.946237	1.20226	1.36773	1.27057	0.857351	1.28019	1.49319	0.00300515	0.0190451
RHTO_02799	NADH dehydrogenase (ubiquinone) 1 alpha subcomplex 9	64.91	1.61436	1.83654	1.59956	0.731139	0.92045	0.452898	1.68348	0.701495	0.416692	0.00324831	0.0198162
RHTO_02800	3-hydroxybutyryl-CoA dehydrogenase	21.98	0.77983	0.794328	0.831764	1.47231	1.35519	1.55597	0.801974	1.46116	1.82195	0.000396354	0.00695922
RHTO_02807	PUB domain-containing protein	17.91	1.13763	1.18032	1.28233	1.07647	1.1695	1.23595	1.20009	1.16064	0.967123	0.565693	0.679741
RHTO_02808	glycine cleavage system H protein	64.81	1.13763	1.30617	1.70608	0.809096	1.59956	1.05682	1.38329	1.15516	0.835078	0.472505	0.593073
RHTO_02810	26S protease regulatory subunit 7	39.38	1.30617	1.75388	1.5417	1.57036	1.51356	2.18776	1.53392	1.75723	1.14558	0.425005	0.551442
RHTO_02811	glutamate 5-kinase	31.03	1.85	2.37684	1.80302	1.01859	0.461318	0.862979	2.00995	0.780962	0.388548	0.00770646	0.0339154
RHTO_02812	elongator complex protein 3	44.6	1.24738	1.51356	1.24738	1.45881	0.630957	0.559758	1.33611	0.883176	0.661006	0.207914	0.324871
RHTO_02813	TRAPP complex subunit Trs23	41.01	0.744732	0.758578	0.608135	1.22462	0.963829	1.61436	0.703815	1.2676	1.80104	0.0445212	0.109017
RHTO_02815	26S protease regulatory subunit 7	54.79	1.43219	1.48594	1.8197	0.586138	0.613762	0.559758	1.57928	0.586553	0.371406	0.0012491	0.0114903
RHTO_02816	SCY1-like protein kinase	18.86	1.31826	1.5417	1.20226	1.72187	2.24905	0.879022	1.35407	1.61665	1.19391	0.557862	0.674083
RHTO_02818	6-phosphofructo-2-kinase / fructose-2,6-bisphosphatase	25	1.00925	1.09648	1.0666	1.03753	1.02802	1.03753	1.05744	1.03436	0.978169	0.421287	0.548083
RHTO_02819	TB2/DP1/HVA22-related protein	16.94	1.14815	0.92045	1.02802	1.27057	1.05682	0.636796	1.03221	0.988063	0.957233	0.834032	0.884073
RHTO_02821	RAS small monomeric GTPase Rab6	38.85	1	1.11686	1.27057	0.349945	0.293765	0.359749	1.12915	0.334486	0.29623	0.000605184	0.00819423
RHTO_02822	nuclear control of ATPase protein	27.87	0.972747	0.981748	0.981748	1.04713	0.928966	1.03753	0.978748	1.00454	1.02635	0.534599	0.651445
RHTO_02824	type 2 phosphatidic acid phosphatase beta	15.96	0.758578	0.359749	0.672977	0.172187	0.711214	0.0127057	0.597101	0.298702	0.500254	0.287844	0.413822
RHTO_02828	mRNA processing-related protein	50.11	1.28233	1.55597	1.36773	0.580764	0.758578	0.440555	1.40201	0.593299	0.423178	0.00272624	0.018037
RHTO_02832	hypothetical protein RHTO_02832	57.06	1.00925	0.801678	0.903649	0.937562	1.59956	1.13763	0.90486	1.22492	1.35371	0.19345	0.308094
RHTO_02833	hypothetical protein RHTO_02833	32.97	1.80302	1.5417	1.8197	0.648634	0.847227	0.636796	1.72147	0.710886	0.412952	0.000863643	0.00947792
RHTO_02834	ESCRT-I complex subunit TSG101	15.16	0.744732	0.698232	0.60256	0.862979	1.20226	1.05682	0.681841	1.04069	1.52629	0.0283182	0.0809745
RHTO_02838	copper transporter	53.57	1.13763	1.38038	1.51356	0.895365	0.159956	0.390841	1.34386	0.482054	0.358709	0.0240089	0.0721566
RHTO_02839	3-hydroxyisobutyrate dehydrogenase	71.29	0.963829	1.09648	1.18032	0.387258	0.394457	0.580764	1.08021	0.45416	0.420437	0.00218426	0.0158915
RHTO_02841	putative protein lysine methyltransferase	16.1	0.92045	1.07647	1.1272	0.704693	0.724436	0.366438	1.04137	0.598522	0.574745	0.0282972	0.0809741
RHTO_02842	hypothetical protein RHTO_02842	56.05	1.94089	1.72187	1.80302	1.6293	2.51189	2.22844	1.82192	2.12321	1.16536	0.323672	0.450982
RHTO_02843	DUF858, methyltransferase-like family protein	29.18	1.04713	0.912011	0.963829	0.990832	0.862979	0.972747	0.974323	0.942186	0.967016	0.597264	0.704605
RHTO_02844	white collar 2 protein	30.77	0.847227	0.862979	0.928966	0.816582	0.731139	0.591562	0.879724	0.713094	0.810589	0.0765121	0.1579
RHTO_02845	kinesin family member 4/7/21/27	20.16	0.731	0.564937	1.0666	1.24738	1.47231	0.758578	0.787511	1.15942	1.47226	0.221718	0.339204
RHTO_02847	1-alkyl-2-acetylglycerophosphocholine esterase	36.71	0.990832	1	0.981748	0.990832	0.990832	1	0.99086	0.993888	1.00306	0.645184	0.743276
RHTO_02848	3-ketoacyl-CoA thiolase (POT1)	73.86	0.625173	0.559758	0.870964	0.42462	1.2942	0.42462	0.685298	0.714478	1.04258	0.928369	0.950738
RHTO_02849	major facilitator superfamily protein	17.39	0.0436516	0.0597035	0.060256	1.34276	1.19124	1.24738	0.054537	1.26046	23.1121	1.11e-05	0.00349659
RHTO_02851	ubiquinol-cytochrome c reductase subunit 9	80.33	2.0893	2.24905	2.26987	1.45881	1.65959	0.636796	2.20274	1.25173	0.568262	0.0403297	0.101942
RHTO_02852	double-strand siRNA ribonuclease	20.71	0.824138	0.591562	0.564937	3.22107	1.19124	1.59956	0.660212	2.00396	3.03532	0.0980995	0.189376
RHTO_02853	Kinetochore-Ndc80 subunit Spc24	16.91	0.711214	0.666807	0.519996	1.07647	0.83946	0.990832	0.632672	0.968919	1.53147	0.0203492	0.0641616
RHTO_02860	GARP complex component Vps54	16.12	1.04713	0.972747	1.01859	1.27057	1.11686	1.23595	1.01282	1.20779	1.1925	0.0191496	0.0614496
RHTO_02861	GDSL Lipase/Acylhydrolase family protein	65.8	1.22462	0.824138	0.92045	1.80302	1.41906	1.34276	0.989735	1.52161	1.5374	0.0464322	0.112351
RHTO_02862	O-sialoglycoprotein endopeptidase	25.12	0.912	1.00925	0.879022	0.903649	0.928966	0.765597	0.933425	0.866071	0.927842	0.352469	0.479081
RHTO_02870	catabolite degradation protein	21.56	1.18032	1.0666	1.07647	1.0666	1.14815	0.963829	1.10779	1.05953	0.956429	0.496184	0.614732
RHTO_02871	homoserine o-acetyltransferase	19.42	2.51	2.208	2.24905	1.0666	1.04713	0.109648	2.32235	0.741124	0.319126	0.00866857	0.0365359
RHTO_02872	hypothetical protein RHTO_02872	15.63	-	-	-	-	-	-	-	-	-	-	-
RHTO_02873	hypothetical protein RHTO_02873	17.05	0.57544	1.20226	0.625173	1.19124	0.751623	0.148594	0.800959	0.697153	0.870398	0.789128	0.854185
RHTO_02875	thymidylate kinase	39.47	1.18032	1.24738	1.19124	0.895365	0.946237	0.887156	1.20632	0.909586	0.75402	0.000436605	0.00731313
RHTO_02876	inositol or phosphatidylinositol phosphatase	9.136	1.90546	1.85353	2.01372	1.65959	1.22462	1.69044	1.92424	1.52488	0.792459	0.0644184	0.14082
RHTO_02877	T-complex protein 1 subunit alpha	61.25	2.12814	2.42103	2.22844	0.816582	0.322107	0.501187	2.2592	0.546625	0.241955	0.00052361	0.00786582
RHTO_02880	VpsA protein	71.37	1.44544	1.61436	1.70608	0.570164	0.394457	0.440555	1.58863	0.468392	0.294841	0.000268939	0.00578082
RHTO_02881	T-complex protein 1 subunit delta	66.79	1.51356	1.83654	1.87068	0.83946	1.04713	0.758578	1.74026	0.881722	0.506661	0.00383251	0.021553
RHTO_02882	nuclear transport factor 2	62.1	0.887	1.04713	1.41906	1.22462	1.90546	0.824138	1.11773	1.31807	1.17924	0.60047	0.707957
RHTO_02885	ATP-dependent helicase NAM7	28.91	1.38038	1.27057	1.19124	0.461318	1.09648	0.444631	1.28073	0.667476	0.521167	0.0503693	0.119642
RHTO_02886	cytochrome c oxidase assembly protein COX19	42.99	2.05116	2.14783	2.46604	0.534564	0.847227	0.398107	2.22168	0.5933	0.26705	0.000875929	0.00950799
RHTO_02888	hypothetical protein RHTO_02888	77.27	1.05	1.08643	1.11686	0.831764	0.731139	0.903649	1.08443	0.822184	0.758172	0.00810408	0.0349965
RHTO_02893	short-chain dehydrogenase/reductase SDR family protein	30.7	1.25892	1.55597	1.44544	0.824138	1.02802	0.461318	1.42011	0.771157	0.543026	0.0255852	0.0752643
RHTO_02896	nuclear pore complex protein Nup133	42.48	1.44544	1.21339	1.44544	0.501187	0.636796	0.685488	1.36809	0.607824	0.444286	0.00132171	0.0118734
RHTO_02899	ubiquitin fusion degradation protein 1	36.06	1.00925	0.679204	0.895365	0.946237	0.648634	0.765597	0.861274	0.786823	0.913557	0.597099	0.704605
RHTO_02900	acetoacetate-CoA synthase	23.31	0.938	0.981748	0.937562	0.92045	1.00925	0.895365	0.952437	0.941689	0.988716	0.788811	0.854088
RHTO_02901	nucleoporin protein Ndc1-Nup family protein	28.74	1.2942	1.1695	1.19124	0.416869	0.37325	0.190546	1.21831	0.326889	0.268313	0.000356324	0.00650082
RHTO_02902	glycosyltransferase family 31 protein	13.86	-	-	-	-	-	-	-	-	-	-	-
RHTO_02904	pre-mRNA branch site protein p14	41.43	3.28095	3.16228	3.98107	1.47231	2.208	0.744732	3.47477	1.47502	0.424494	0.0154638	0.053132
RHTO_02908	Glutathione S-transferase	40.23	1.34276	0.963829	1.43219	1.27057	2.42103	1.85353	1.24626	1.84838	1.48314	0.171413	0.282113
RHTO_02909	voltage-gated potassium channel beta-2 subunit	63.48	1.67494	1.45881	1.77011	0.316228	1.24738	0.319154	1.63462	0.627588	0.383935	0.0357016	0.0945716
RHTO_02910	Coiled-coil domain-containing protein 56	68.86	2.78	2.39883	2.93765	1.70608	0.954993	2.83139	2.70549	1.83082	0.676705	0.198564	0.313666
RHTO_02911	ATP synthase mitochondrial f1 complex assembly factor 2	60.55	1.28233	1.22462	1.61436	0.772681	0.937562	0.642688	1.37377	0.78431	0.570919	0.0165168	0.0556268
RHTO_02916	hypothetical protein RHTO_02916	14.59	0.972747	0.937562	0.981748	0.691831	1.13763	0.698232	0.964019	0.842563	0.874011	0.458383	0.581408
RHTO_02918	hypothetical protein RHTO_02918	40.32	3.76704	3.31131	3.53183	0.648634	2.07014	0.515229	3.53673	1.078	0.304802	0.00879279	0.0368595
RHTO_02920	expansin family protein	7.337	0.954993	1.02802	0.990832	1.58489	1.04713	1	0.99128	1.21067	1.22132	0.309793	0.435705
RHTO_02922	hypothetical protein RHTO_02922	32.82	1.23595	1.33045	1.1272	1.64437	1.13763	0.92045	1.2312	1.23415	1.0024	0.990051	0.993341
RHTO_02923	mitochondrial ribosomal protein subunit S27	41.92	3.02	3.49945	3.22107	0.816582	0.660694	0.474242	3.24684	0.650506	0.20035	0.000108775	0.00494069
RHTO_02924	amidophosphoribosyltransferase	60.25	2.31206	2.55859	2.53513	1.40605	0.862979	0.539511	2.46859	0.936179	0.379236	0.0044266	0.0235012
RHTO_02926	coiled-coil domain containing	57.14	0.711214	0.717794	0.855067	0.990832	0.937562	1.21339	0.761358	1.04726	1.37552	0.0415914	0.103871
RHTO_02927	splicing factor 3B subunit 3	36.28	1.09648	1.18032	1.25892	0.895365	0.758578	0.608135	1.17857	0.754026	0.639778	0.0112004	0.043265
RHTO_02928	alpha-1,3-fucosyltransferase 10, glycosyltransferase family 10 protein	20.79	0.83946	1.00925	1.00925	1.11686	1.02802	0.751623	0.952655	0.965501	1.01348	0.922281	0.946862
RHTO_02930	hypothetical protein RHTO_02930	31.78	0.738	0.751623	1.0666	1.67494	1.10662	1.72187	0.852073	1.50115	1.76176	0.044786	0.109321
RHTO_02931	actin cytoskeleton organization protein	30.79	0.903649	0.794328	0.717794	0.870964	1.30617	1.11686	0.805257	1.098	1.36354	0.0995216	0.191393
RHTO_02933	V-type H+-transporting ATPase subunit I	29.1	0.895365	0.801678	0.903649	0.954993	0.524808	0.679204	0.866897	0.719668	0.830165	0.320697	0.447318
RHTO_02934	eukaryotic translation initiation factor 3 subunit L	47.3	-	-	-	-	-	-	-	-	-	-	-
RHTO_02942	Cation/H+ exchanger	16.58	0.946237	0.946237	1.09648	0.524808	1.22462	0.60256	0.996317	0.783994	0.786892	0.402646	0.53076
RHTO_02944	ubiquitin carboxyl-terminal hydrolase 48	10.35	1.25892	1.18032	1.34276	1.07647	1.03753	0.824138	1.26067	0.979377	0.77687	0.0369973	0.0968811
RHTO_02945	ubiquitin thioesterase OTU1	29.68	0.37325	0.524808	0.505825	0.990832	1.38038	1.21339	0.467961	1.19487	2.55335	0.00404216	0.022344
RHTO_02946	E3 ubiquitin-protein ligase NEDD4	37.59	2.33346	2.05116	2.18776	0.772681	0.619441	0.394457	2.19079	0.595526	0.271831	0.000308922	0.00606298
RHTO_02949	cell cycle control protein, Cwf22	17.25	1.08643	1.15878	1.10662	0.972747	0.831764	0.711214	1.11728	0.838575	0.750553	0.0238773	0.0719449
RHTO_02950	metallothionein expression activator	7.537	0.937562	0.794328	1	1.15878	0.946237	1.33045	0.91063	1.14516	1.25754	0.137841	0.241674
RHTO_02951	DEAD (asp-glu-ala-asp) box containing, RNA helicase	23.79	-	-	-	-	-	-	-	-	-	-	-
RHTO_02952	5-oxoprolinase	33.25	0.855067	0.887156	0.887156	0.990832	0.972747	0.887156	0.87646	0.950245	1.08419	0.0938509	0.18373
RHTO_02955	transcription initiation factor TFIID subunit 6	11.9	0.251189	0.30761	0.280543	1.08643	0.895365	1.07647	0.279781	1.01942	3.64364	0.000324029	0.00623355
RHTO_02958	minichromosome maintenance protein 7	45.38	1.15878	1.23595	1.36773	0.972747	0.862979	0.636796	1.25415	0.824174	0.657157	0.020831	0.0653343
RHTO_02959	secretory carrier-associated membrane protein	47.26	1.28233	1.35519	1.03753	0.613762	0.505825	1.23595	1.22502	0.785178	0.640953	0.149534	0.256325
RHTO_02961	adenylyl cyclase-associated protein	43.43	2.07014	2.14783	2.39883	1.40605	2.60615	1.10662	2.2056	1.70628	0.77361	0.346828	0.473567
RHTO_02962	ATP-dependent metalloendopeptidase	48.37	1.78649	1.61436	1.97697	0.77983	1.05682	0.619441	1.79261	0.818696	0.456707	0.00413936	0.0227456
RHTO_02963	thioredoxin 1	48.47	1.01859	0.824138	1.15878	0.685488	0.47863	0.483059	1.0005	0.549059	0.548784	0.0190041	0.0611341
RHTO_02964	inositol or phosphatidylinositol phosphatase	17.55	0.37325	0.444631	0.855067	0.285759	0.954993	0.229087	0.557649	0.489946	0.878592	0.8191	0.873977
RHTO_02965	histone acetyltransferase 1	37.23	1.18032	1.13763	1.18032	1.1272	0.698232	0.529663	1.16609	0.785031	0.673217	0.0995872	0.191393
RHTO_02966	Cu2+-exporting ATPase	14.46	0.862979	0.855067	0.787046	0.816582	0.824138	0.887156	0.83503	0.842625	1.0091	0.828671	0.880097
RHTO_02967	hypothetical protein RHTO_02967	25.86	1.01859	0.963829	1	0.954993	0.990832	0.92045	0.99414	0.955425	0.961057	0.20943	0.326684
RHTO_02968	chaperone regulator	40.72	0.903649	1.28233	0.954993	0.515229	0.946237	0.529663	1.04699	0.66371	0.633921	0.106329	0.199997
RHTO_02969	short-chain dehydrogenase/reductase SDR family protein	49.39	0.929	0.912011	0.887156	1.90546	1.80302	1.40605	0.909389	1.70484	1.87471	0.00648701	0.0301904
RHTO_02970	zinc finger, RING-type domain containing protein	32.13	0.758578	0.717794	0.642688	0.636796	0.83946	0.698232	0.706353	0.724829	1.02616	0.801925	0.862211
RHTO_02971	Glycoside hydrolase, family 5	20.23	0.912011	0.990832	0.903649	0.895365	1.02802	0.903649	0.935497	0.942343	1.00732	0.899909	0.933541
RHTO_02972	glycoside hydrolase family 23 protein	18.28	0.912011	0.801678	0.903649	0.862979	0.619441	0.855067	0.872446	0.779162	0.893078	0.346018	0.473089
RHTO_02974	V-type H+-transporting ATPase subunit A	68.18	1.31826	1.28233	1.44544	0.870964	1.30617	0.672977	1.34868	0.950037	0.704422	0.108368	0.202739
RHTO_02975	C6 transcription factor	21.67	1.1695	0.847227	1.00925	1.07647	1.20226	1.43219	1.00866	1.23697	1.22635	0.177402	0.288808
RHTO_02977	pre-mRNA-splicing factor RBM22/SLT11	37.65	2.42103	2.48886	3.46737	0.816582	0.654636	0.366438	2.79242	0.612552	0.219363	0.00386136	0.0216526
RHTO_02978	plasma membrane protein	24.64	0.855067	1.04713	0.912011	0.981748	1.1272	1.15878	0.938069	1.08924	1.16115	0.12764	0.227556
RHTO_02979	dimethylaniline monooxygenase (N-oxide forming)	18.2	-	-	-	-	-	-	-	-	-	-	-
RHTO_02980	ubiquitin carboxyl-terminal hydrolase 5/13	28.5	0.711214	1	0.928966	1.75388	1.7378	0.597035	0.88006	1.36291	1.54865	0.286235	0.412425
RHTO_02986	tRNA-intron endonuclease	32.95	-	-	-	-	-	-	-	-	-	-	-
RHTO_02988	C-1-tetrahydrofolate synthase	69.8	1.25892	1.8197	1.51356	1.38038	0.564937	0.0772681	1.53073	0.674196	0.440441	0.106904	0.200787
RHTO_02989	actin-binding protein	37.71	2.37684	1.57036	2.31206	1.44544	2.33346	0.487529	2.08642	1.42214	0.681617	0.32496	0.452453
RHTO_02990	ubiquitin system component Cue	15.11	0.534564	0.387258	0.436516	0.580764	0.301995	0.420727	0.452779	0.434495	0.959619	0.851589	0.896571
RHTO_02991	CDK inhibitor PHO81	28.5	1.44544	1.75388	1.59956	1.8197	2.88403	3.28095	1.59963	2.66156	1.66386	0.0755705	0.156706
RHTO_02995	catabolite repression protein creC	14.97	0.879	0.92045	0.870964	0.731139	0.816582	0.666807	0.890138	0.738176	0.829283	0.0298538	0.0838235
RHTO_02998	RNA binding protein Jsn1	12.96	1.45881	0.737904	1.07647	0.704693	0.963829	0.794328	1.09106	0.82095	0.752433	0.289966	0.41595
RHTO_02999	hypothetical protein RHTO_02999	44.05	1.52757	1.24738	1.69044	0.487529	0.912011	1.1695	1.48846	0.856346	0.575322	0.0561141	0.128732
RHTO_03005	replication factor C subunit 2	50.96	1.00925	1.34276	1.59956	0.510505	1.28233	0.539511	1.31719	0.777449	0.590232	0.151457	0.258028
RHTO_03006	zinc finger, C2H2-type domain containing protein	7.082	-	-	-	-	-	-	-	-	-	-	-
RHTO_03008	exodeoxyribonuclease III	32.66	-	-	-	-	-	-	-	-	-	-	-
RHTO_03010	putative sulfatase	47.02	-	-	-	-	-	-	-	-	-	-	-
RHTO_03012	RNA-binding protein Luc7-like 2	18.18	1.33045	0.937562	1.23595	0.544503	0.685488	0.401791	1.16799	0.543927	0.465696	0.0123026	0.0456181
RHTO_03013	histone demethylase JARID1	9.178	-	-	-	-	-	-	-	-	-	-	-
RHTO_03018	actin-bundling protein	25	0.855067	0.717794	0.787046	0.990832	0.903649	1.02802	0.786636	0.974166	1.2384	0.0256949	0.0753023
RHTO_03019	splicing factor 3A subunit 3	37.15	1.5417	1.27057	1.41906	0.809096	0.862979	1.30617	1.41044	0.992748	0.703855	0.076448	0.1579
RHTO_03020	ATP-dependent RNA helicase, EIF4A3	63.89	1.25892	1.6293	1.64437	0.452898	0.625173	0.444631	1.51086	0.507567	0.335945	0.0019594	0.0148328
RHTO_03026	MFS polyamine transporter	23.29	0.794328	0.801678	0.794328	0.831764	0.816582	0.946237	0.796778	0.864861	1.08545	0.172112	0.28236
RHTO_03027	phosphoserine aminotransferase	60.95	1.72187	1.85353	2.24905	0.903649	1.5417	0.937562	1.94149	1.12764	0.580812	0.0355346	0.0943554
RHTO_03028	AP-2 complex subunit mu-1	20.46	1.13763	1.33045	1.19124	1.25892	0.981748	1.1695	1.21977	1.13672	0.931913	0.45238	0.576566
RHTO_03030	Sit4-associated protein	14.98	1.25892	1.15878	1.13763	1.2942	1.31826	0.928966	1.18511	1.18047	0.996088	0.973539	0.983038
RHTO_03031	hypothetical protein RHTO_03031	16.78	0.698232	0.737904	0.816582	0.660694	0.937562	0.772681	0.750906	0.790312	1.05248	0.676157	0.766943
RHTO_03032	indole-3-acetaldehyde reductase (NADPH)	51.67	0.49204	0.564937	0.597035	1.6293	2.12814	1.77011	0.551337	1.84251	3.3419	0.00104519	0.010205
RHTO_03033	hypothetical protein RHTO_03033	36.86	1.33045	1.28233	1.25892	1.20226	1.23595	1.1695	1.29057	1.20257	0.931813	0.0365915	0.0962074
RHTO_03035	zinc finger, PHD-type protein	23.02	0.630957	0.625173	0.580764	0.879022	0.642688	0.698232	0.612298	0.739981	1.20853	0.155559	0.263284
RHTO_03036	Vps51/Vps67 family protein	24.78	0.903649	0.772681	0.937562	0.963829	0.92045	0.831764	0.871297	0.905347	1.03908	0.620461	0.724525
RHTO_03037	kexin	15.48	0.887156	0.824138	1.00925	0.824138	1.08643	0.954993	0.906849	0.955186	1.0533	0.631373	0.732393
RHTO_03038	replication factor A1	33.66	1.15878	1.61436	1.48594	1.27057	0.772681	0.954993	1.41969	0.999416	0.703967	0.102095	0.194857
RHTO_03039	nucleus protein	28.15	0.801678	1.00925	0.772681	1.11686	0.855067	0.77983	0.861204	0.917253	1.06508	0.680435	0.77067
RHTO_03041	dTDP-glucose 4,6-dehydratase	17.51	0.809096	0.862979	0.787046	0.855067	0.912011	0.855067	0.819707	0.874048	1.06629	0.139035	0.243374
RHTO_03045	phospholipase A-2-activating protein	41.82	1.00925	1.20226	1.05682	0.630957	0.92045	0.57544	1.08944	0.708949	0.650743	0.0353028	0.0941569
RHTO_03046	fructose-1,6-bisphosphatase I	70.33	1.1272	1.05682	1.08643	1.43219	1.33045	1.23595	1.09015	1.33286	1.22264	0.0157306	0.0537634
RHTO_03047	fumarylacetoacetate hydrolase family protein	68.53	1.15878	1.69044	1.77011	0.255859	1.6293	1.0666	1.53978	0.983917	0.639	0.277327	0.402725
RHTO_03049	phosphoglycerate mutase	44.49	1	1.01859	1.07647	1.00925	1	1.03753	1.03169	1.01559	0.984403	0.564344	0.67886
RHTO_03052	UPF0057 family protein	23.88	0.887156	0.698232	0.666807	1.11686	1	1.1272	0.750732	1.08135	1.4404	0.0144563	0.0507472
RHTO_03053	alkaline phosphatase	54.95	0.630957	0.474242	0.613762	1.13763	2.48886	1.61436	0.572987	1.74695	3.04884	0.0422193	0.104968
RHTO_03054	arylamine N-acetyltransferase	33.61	1.78649	1.47231	1.78649	0.937562	1.14815	1.09648	1.68176	1.06073	0.630726	0.00711227	0.0321435
RHTO_03057	glutathione S-transferase	55.13	0.497	0.549541	0.679204	1.55597	2.14783	1.31826	0.575248	1.67402	2.91008	0.0121451	0.0453369
RHTO_03058	glycerol-3-phosphate O-acyltransferase / dihydroxyacetone phosphate acyltransferase	24.48	0.831764	1	0.92045	1.23595	0.648634	0.630957	0.917404	0.838513	0.914006	0.719475	0.801111
RHTO_03059	2-oxoisovalerate dehydrogenase E1 component, beta subunit	16.55	0.963829	0.831764	0.895365	1.24738	0.928966	0.92045	0.896986	1.03227	1.15082	0.30155	0.427673
RHTO_03062	alcohol dehydrogenase	35.65	0.519996	0.487529	0.440555	1.38038	2.83139	2.14783	0.482693	2.11987	4.39175	0.0175344	0.0579903
RHTO_03063	C6 transcription factor	13.8	-	-	-	-	-	-	-	-	-	-	-
RHTO_03064	cell wall biogenesis protein	52.14	0.505825	0.510505	0.529663	0.724436	1.03753	1.1272	0.515331	0.963054	1.86881	0.0215654	0.0670961
RHTO_03066	casein kinase 1	36.96	1.75388	1.57036	1.87068	0.731139	0.554626	0.801678	1.73164	0.695814	0.401823	0.000818506	0.00922767
RHTO_03068	Rsm24p	42.16	1.45881	1.61436	1.55597	0.903649	0.903649	1.11686	1.54305	0.974721	0.631686	0.00252465	0.0172549
RHTO_03069	Exostosin-like protein, glycosyltransferase family 47 protein	22.13	-	-	-	-	-	-	-	-	-	-	-
RHTO_03072	D-amino-acid oxidase	29.35	1.27057	0.862979	1.00925	1.28233	1.7378	2.07014	1.0476	1.69676	1.61966	0.0653504	0.142111
RHTO_03073	nitrogen permease regulator 3	15.11	-	-	-	-	-	-	-	-	-	-	-
RHTO_03074	hypothetical protein RHTO_03074	21.37	1.19	1.01859	1.27057	1.28233	1.07647	1.00925	1.15972	1.12268	0.968062	0.754883	0.829392
RHTO_03075	aryl-alcohol dehydrogenase	48.74	0.928966	0.855067	0.972747	0.809096	0.510505	0.30761	0.918927	0.542404	0.590258	0.065618	0.142568
RHTO_03080	replication factor A2	52.61	0.787046	1.04713	1.08643	0.549541	0.870964	0.452898	0.973534	0.624467	0.641444	0.09092	0.179348
RHTO_03081	40S ribosomal protein s30	31.82	3.25087	3.16228	3.83707	0.190546	1.11686	0.465586	3.41674	0.590998	0.172971	0.00123445	0.0114216
RHTO_03082	mini-chromosome maintenance complex-binding protein	33.52	1	1	0.870964	0.751623	1.21339	0.608135	0.956988	0.857716	0.896266	0.624683	0.727814
RHTO_03083	CorA family metal ion transporter	22.66	0.847227	0.501187	0.751623	0.946237	0.772681	0.428549	0.700013	0.715822	1.02258	0.935592	0.956112
RHTO_03084	CORD and CS domain containing protein	40.45	2.22844	1.40605	2.31206	1.24738	2.03236	1.27057	1.98218	1.51677	0.765203	0.295859	0.421602
RHTO_03085	26S protease regulatory subunit S10B	57.82	1.69044	1.80302	1.95885	0.698232	0.972747	0.409261	1.81743	0.693413	0.381534	0.0033752	0.0202408
RHTO_03086	macro domain containing protein	48.62	0.685488	0.698232	0.794328	1.01859	0.887156	0.879022	0.726016	0.928257	1.27856	0.0235684	0.0713294
RHTO_03087	U4/U6 small nuclear ribonucleoprotein SNU13	73.02	0.737904	0.704693	1.0666	0.672977	0.47863	0.178649	0.836398	0.443419	0.530153	0.100115	0.192123
RHTO_03088	hypothetical protein RHTO_03088	37.98	1.15878	1.27057	1.39316	1.92309	1.38038	1.83654	1.27417	1.71334	1.34467	0.0727252	0.15268
RHTO_03089	hypothetical protein RHTO_03089	54.46	1.00925	1.11686	0.946237	0.903649	0.895365	0.912011	1.02412	0.903675	0.882394	0.0738164	0.154207
RHTO_03092	TEA domain family member 1/3/4	9.503	0.17378	0.197697	0.183654	1.57036	0.496592	1.57036	0.185044	1.21244	6.55218	0.0454735	0.110651
RHTO_03094	transcription initiation protein SPT3	11.59	1.24738	1.07647	0.887156	0.903649	0.879022	0.855067	1.07033	0.879246	0.821468	0.142823	0.248216
RHTO_03095	GYF domain containing protein	19.36	-	-	-	-	-	-	-	-	-	-	-
RHTO_03103	hypothetical protein RHTO_03103	13.17	0.928966	0.946237	0.946237	0.744732	1.05682	0.937562	0.94048	0.913037	0.97082	0.778253	0.846115
RHTO_03104	glutathione-disulfide reductase	64.29	1.07647	1.47231	1.90546	0.744732	2.208	1.83654	1.48475	1.59642	1.07522	0.83425	0.884073
RHTO_03105	methylenetetrahydrofolate reductase (NADPH)	51.42	1.34276	1.6293	1.95885	0.887156	1.02802	0.855067	1.64364	0.923413	0.561811	0.0178804	0.058884
RHTO_03106	cell division control protein 42	73.3	1.36773	1.05682	1.77011	0.559758	1.18032	0.60256	1.39822	0.780879	0.558482	0.0983053	0.189528
RHTO_03107	pre-mRNA-splicing factor SYF2	32.49	1.0666	0.887156	1.41906	0.654636	1.34276	1.47231	1.12427	1.15657	1.02873	0.918897	0.945828
RHTO_03109	2-isopropylmalate synthase	81.92	0.870964	1.2942	0.895365	0.539511	0.613762	0.685488	1.02017	0.61292	0.600799	0.0469793	0.113392
RHTO_03111	transducin family protein/WD-40 repeat family protein	27.86	0.580764	0.724436	0.92045	1.27057	1.07647	1.04713	0.741883	1.13139	1.52502	0.0321927	0.0879135
RHTO_03112	glutaminyl-peptide cyclotransferase	16.26	0.887156	0.794328	0.879022	1.34276	1.23595	1.10662	0.853502	1.22845	1.4393	0.00729948	0.0326043
RHTO_03113	60S ribosomal protein l16	64.68	1.45881	1.45881	1.55597	0.349945	0.0990832	0.322107	1.4912	0.257045	0.172375	0.000135381	0.00503359
RHTO_03114	transcriptional regulator Ngg1	12.82	0.801678	0.679204	0.972747	1.40605	0.648634	0.229087	0.817876	0.761256	0.930772	0.88093	0.917527
RHTO_03119	calcium-binding EF-hand domain-containing protein	14.58	0.704693	0.879022	0.816582	0.990832	1.02802	1.08643	0.800099	1.03509	1.2937	0.0155363	0.0533339
RHTO_03120	MRS7 family protein	40.34	0.672977	0.928966	1	0.737904	0.444631	0.630957	0.867314	0.604498	0.696976	0.115629	0.212351
RHTO_03121	cell division control protein Cdc10	63.24	1.21339	1.45881	1.34276	1.27057	1.10662	1.03753	1.33832	1.13824	0.850499	0.113355	0.209562
RHTO_03123	hypothetical protein RHTO_03123	15.4	0.862979	0.895365	0.954993	1.61436	1.13763	1.31826	0.904445	1.35675	1.50009	0.0330459	0.0895511
RHTO_03125	37S ribosomal protein	49.03	1.10662	1.02802	1.35519	0.608135	0.316228	0.356451	1.16328	0.426938	0.367013	0.00540434	0.0268902
RHTO_03126	glycyl-tRNA synthetase	62.81	2.80543	2.96483	3.34195	0.613762	1.01859	0.554626	3.03741	0.728993	0.240005	0.000432597	0.00730901
RHTO_03128	diaminohydroxyphosphoribosylamino-pyrimidine deaminase	71.35	1.08643	0.937562	1.20226	1.09648	1.39316	1.59956	1.07542	1.36306	1.26747	0.156006	0.263812
RHTO_03129	UDP-galactose transporter	23.21	1.13763	1.14815	1.09648	1.02802	0.928966	0.946237	1.12742	0.96774	0.858367	0.00969741	0.0394586
RHTO_03132	DUF221 domain contaning protein	16.87	-	-	-	-	-	-	-	-	-	-	-
RHTO_03138	peptidyl-prolyl cis-trans isomerase-like 1	76.58	1.28233	1.5417	1.57036	0.946237	1.45881	0.648634	1.4648	1.0179	0.694905	0.152969	0.259773
RHTO_03139	methionyl-tRNA synthetase	25.09	1	1	0.963829	0.981748	0.990832	0.972747	0.987943	0.981776	0.993757	0.663229	0.756919
RHTO_03141	hypothetical protein RHTO_03141	8.824	1.49969	1.48594	1.70608	0.862979	1.03753	0.903649	1.5639	0.934719	0.597684	0.002077	0.0153953
RHTO_03142	hypothetical protein RHTO_03142	13.83	1	1.13763	1.01859	0.787046	0.92045	0.963829	1.05207	0.890441	0.846369	0.0776115	0.159576
RHTO_03143	high-glucose-regulated protein 8	24.11	1.07	0.591562	0.824138	0.77983	0.879022	0.711214	0.828567	0.790022	0.95348	0.805426	0.86339
RHTO_03144	activator of Hsp90 ATPase, N-terminal domain containing protein	45.7	1.52757	1.78649	1.85353	0.515229	0.794328	0.428549	1.72253	0.579368	0.336348	0.00153249	0.0129775
RHTO_03148	hypothetical protein RHTO_03148	17.23	1.00925	1.07647	0.990832	1.09648	1.13763	0.83946	1.02552	1.02452	0.99903	0.992295	0.994232
RHTO_03152	pre-mRNA-splicing factor ATP-dependent RNA helicase PRP22	15.86	3.90841	1.11686	1.35519	1.94089	1.20226	0.937562	2.12682	1.36024	0.639564	0.461674	0.583879
RHTO_03153	tryptophanyl-trna synthetase	25.06	0.879022	0.937562	1.21339	0.242103	0.648634	0.737904	1.00999	0.542881	0.53751	0.0642087	0.140493
RHTO_03156	ubiquitin homeostasis protein Lub1	16.48	0.847227	0.903649	0.801678	0.92045	0.824138	0.816582	0.850852	0.853723	1.00338	0.951732	0.966687
RHTO_03157	serine/threonine kinase receptor associated protein	73.15	2.91072	2.99226	2.51189	1.58489	1.69044	2.14783	2.80496	1.80772	0.644474	0.0118889	0.0448112
RHTO_03160	a-pheromone processing metallopeptidase ste23	39.91	1.67494	2.03236	1.5417	0.855067	0.366438	0.564937	1.74967	0.59548	0.340339	0.0048039	0.0247586
RHTO_03160	a-pheromone processing metallopeptidase ste23	39.91	1.67494	2.03236	1.5417	0.855067	0.366438	0.564937	1.74967	0.59548	0.340339	0.0048039	0.0247258
RHTO_03161	60S ribosomal protein l22	70.87	5.10505	6.0256	7.72681	0.758578	1.67494	0.912011	6.28582	1.11518	0.177412	0.00321269	0.0196298
RHTO_03162	centromere microtubule binding protein cbf5	35.93	2.80543	1.87068	2.63027	0.559758	0.416869	0.570164	2.43546	0.515597	0.211704	0.0027385	0.018037
RHTO_03163	signal recognition particle receptor subunit beta	28	1.13763	0.586138	0.772681	1.14815	0.847227	0.855067	0.832149	0.950149	1.1418	0.567872	0.681306
RHTO_03165	inositol or phosphatidylinositol phosphatase	24.16	1.40605	1.36773	1.28233	0.698232	0.847227	1.0666	1.35204	0.870685	0.643981	0.0130793	0.0473272
RHTO_03166	ubiquitin-conjugating enzyme E2 D/E	60.67	1.6293	1.64437	2.01372	0.340408	0.630957	0.401791	1.76246	0.457719	0.259704	0.00105541	0.0102629
RHTO_03168	hypothetical protein RHTO_03168	14.43	-	-	-	-	-	-	-	-	-	-	-
RHTO_03169	hypothetical protein RHTO_03169	26.03	-	-	-	-	-	-	-	-	-	-	-
RHTO_03170	WD repeat protein	32.39	2.12814	2.29087	2.35505	1.78649	2.60615	1.49969	2.25802	1.96411	0.869837	0.434029	0.559973
RHTO_03172	cyclin-dependent kinase regulatory subunit	70.59	0.391	0.409261	0.457088	0.642688	0.428549	0.704693	0.419116	0.591976	1.41244	0.114617	0.210892
RHTO_03173	calcium:hydrogen antiporter	35.91	0.990832	1.05682	1.10662	1.15878	0.954993	1.05682	1.05142	1.05686	1.00517	0.939851	0.958599
RHTO_03175	microsomal glutathione S-transferase 3	41.06	1.25892	1.20226	1.23595	0.870964	0.751623	0.847227	1.23238	0.823271	0.668034	0.000515714	0.00786582
RHTO_03177	ribosome biogenesis protein RPF2	34.95	-	-	-	-	-	-	-	-	-	-	-
RHTO_03181	exosome complex component RRP45	23.05	-	-	-	-	-	-	-	-	-	-	-
RHTO_03182	splicing factor 3B subunit 4	18.3	1.07647	1.00925	0.954993	0.954993	1.27057	0.175388	1.01357	0.800318	0.789603	0.550307	0.666613
RHTO_03183	RTA-like protein, two-component response regulator	13.54	-	-	-	-	-	-	-	-	-	-	-
RHTO_03184	Ran-binding protein Mog1p	50.51	0.268	0.353183	0.380189	0.625173	0.436516	0.380189	0.333791	0.480626	1.4399	0.145691	0.252072
RHTO_03186	hypothetical protein RHTO_03186	18.5	2.26987	2.55859	1.92309	1.22462	1.61436	0.534564	2.25051	1.12451	0.499669	0.0368339	0.0966485
RHTO_03187	zinc finger protein 622	34.22	1.27057	1.28233	1.44544	0.990832	0.831764	0.758578	1.33278	0.860391	0.64556	0.00600551	0.0287407
RHTO_03188	alpha 1,2-mannosyltransferase, glycosyltransferase family 15 protein	15.16	0.737904	0.751623	0.672977	0.92045	0.937562	0.731139	0.720835	0.86305	1.19729	0.113659	0.210024
RHTO_03189	hypothetical protein RHTO_03189	17.13	0.77983	0.625173	0.60256	0.912011	0.990832	0.912011	0.669187	0.938285	1.40213	0.0119761	0.0450303
RHTO_03192	hypothetical protein RHTO_03192	30.57	-	-	-	-	-	-	-	-	-	-	-
RHTO_03195	a-pheromone processing metallopeptidase ste23	17.08	1.03753	0.990832	0.963829	1.03753	0.972747	1	0.997396	1.00343	1.00604	0.84317	0.891096
RHTO_03200	mitochondrial import inner membrane translocase subunit TIM54	40.88	0.744732	0.586138	0.912011	0.469894	0.270396	0.134276	0.747627	0.291522	0.38993	0.0281203	0.0805866
RHTO_03201	DOPA 4,5-dioxygenase	21.62	1.00925	0.887156	1.22462	0.862979	1.25892	1.01859	1.04034	1.04683	1.00624	0.967915	0.979141
RHTO_03202	adrenodoxin-type ferredoxin	33.33	2.35505	2.37684	3.16228	0.469894	0.178649	0.879022	2.63139	0.509188	0.193506	0.00315476	0.0194593
RHTO_03206	ATP synthase subunit beta	84.97	2.37684	2.96483	3.25087	0.855067	2.22844	0.928966	2.86418	1.33749	0.466971	0.0413415	0.103447
RHTO_03207	ATP synthase beta chain, mitochondrial precursor	57.69	-	-	-	-	-	-	-	-	-	-	-
RHTO_03208	protein tyrosine phosphatase	32.18	1.57036	1.33045	1.27057	1.08643	1.36773	1.36773	1.39046	1.27396	0.916213	0.424338	0.551129
RHTO_03209	Exocyst complex, component Exoc1	16.85	0.895365	0.887156	0.744732	0.847227	0.765597	0.895365	0.842418	0.836063	0.992457	0.923114	0.946997
RHTO_03210	C-type cyclin	21.81	0.672977	0.847227	0.636796	0.937562	0.691831	1.02802	0.719	0.885803	1.23199	0.235628	0.355179
RHTO_03212	ribonuclease E inhibitor RraA/Dimethylmenaquinone methyltransferase domain containing protein	32.08	0.444631	0.47863	0.724436	1.85353	1.78649	0.847227	0.549232	1.49575	2.72334	0.0482133	0.11551
RHTO_03213	translation initiation factor eIF-2B alpha subunit	40.23	1.45881	1.78649	1.52757	0.990832	0.847227	0.145881	1.59096	0.661314	0.415671	0.0291934	0.0825658
RHTO_03219	hypothetical protein RHTO_03219	66.48	1.1695	1.38038	1.51356	0.928966	0.816582	0.648634	1.35448	0.798061	0.5892	0.0125466	0.0461523
RHTO_03220	mitochondrial ribosomal small-subunit protein Mrp51	61.97	1.7378	1.70608	1.58489	1.10662	0.731139	0.937562	1.67626	0.925108	0.551889	0.00313684	0.0193796
RHTO_03221	SH3 domain protein	32.82	0.554626	0.452898	0.432514	0.313329	0.83946	0.809096	0.480012	0.653962	1.36238	0.375686	0.502726
RHTO_03226	methionyl aminopeptidase	35.76	1.2942	1.38038	1.25892	0.613762	0.855067	0.855067	1.31117	0.774632	0.590795	0.00368421	0.0212101
RHTO_03227	methionyl aminopeptidase	52.72	2.14783	1.8197	2.26987	1.15878	1.19124	1.25892	2.07913	1.20298	0.578598	0.00312051	0.0193094
RHTO_03229	Cystinosin/ERS1p repeat protein	24.2	1.2	1.28233	1.08643	0.963829	0.847227	0.524808	1.18959	0.778621	0.654532	0.0453385	0.110461
RHTO_03230	peptide alpha-N-acetyltransferase	23.26	1.27057	1.28233	1.14815	0.83946	1.09648	1.00925	1.23369	0.98173	0.79577	0.0440017	0.108018
RHTO_03238	nicotinamide N-methyltransferase, putative	18.06	1.18032	1.14815	0.636796	0.359749	0.809096	0.428549	0.988424	0.532465	0.538701	0.112399	0.208091
RHTO_03242	PH domain containing protein	28.77	0.92045	0.824138	1.09648	1.34276	2.10863	1.21339	0.947022	1.55493	1.64191	0.104533	0.19796
RHTO_03243	histone acetyltransferase mst2	8.445	0.946237	0.954993	1.04713	0.92045	0.903649	0.648634	0.982786	0.824244	0.838681	0.165806	0.275345
RHTO_03246	NAD dependent oxidoreductase	45.89	0.794328	0.816582	0.704693	1.07647	1.40605	1.43219	0.771868	1.3049	1.69057	0.0111447	0.0431789
RHTO_03248	transketolase	80.93	3.59749	3.98107	4.7863	1.07647	5.19996	1.88799	4.12162	2.72147	0.660292	0.345016	0.472185
RHTO_03255	two-component response regulator	24.61	0.982	0.972747	0.937562	0.928966	0.972747	0.990832	0.964103	0.964182	1.00008	0.99741	0.99818
RHTO_03257	hypothetical protein RHTO_03257	40.45	0.698232	1.30617	0.758578	0.737904	0.549541	0.83946	0.920994	0.708968	0.769786	0.372237	0.499487
RHTO_03258	mitochondrial import protein Pam17	44.12	1.59956	1.90546	1.80302	0.57544	0.570164	0.679204	1.76935	0.608269	0.343782	0.000275273	0.00578222
RHTO_03259	Glycoside Hydrolase Family 16 protein, CBM8 containing	7.472	-	-	-	-	-	-	-	-	-	-	-
RHTO_03267	protein phosphatase	15.38	1.52757	1.58489	1.41906	0.383707	0.928966	0.401791	1.51051	0.571488	0.378342	0.00714391	0.032243
RHTO_03268	potassium:hydrogen antiporter	20.16	0.982	0.963829	1.01859	0.887156	1.05682	1.1272	0.98814	1.02372	1.03601	0.65162	0.748868
RHTO_03269	protein mago nashi	43.54	1.34276	1.43219	1.51356	0.666807	0.758578	0.549541	1.4295	0.658308	0.460515	0.000588767	0.00811329
RHTO_03283	hypothetical protein RHTO_03283	13.13	1.24738	1.14815	1.23595	1.09648	1.27057	1.20226	1.21049	1.18977	0.982881	0.745427	0.822413
RHTO_03290	ubiquitin-protein ligase E3	18.42	1.09	1.01859	0.990832	1.11686	0.954993	0.972747	1.03314	1.01487	0.982313	0.772818	0.842025
RHTO_03291	hypothetical protein RHTO_03291	53.88	0.390841	0.143219	0.192309	1.83654	7.37904	4.36516	0.242123	4.52691	18.6968	0.0557116	0.128142
RHTO_03292	nucleoside-diphosphate kinase	77.85	2.0893	1.94089	2.22844	1.57036	4.32514	2.24905	2.08621	2.71485	1.30133	0.492336	0.611251
RHTO_03294	ubiquinol-cytochrome c reductase subunit 7	61.79	1.02802	1.22462	1.52757	0.672977	1.18032	1.01859	1.26007	0.957296	0.759719	0.220224	0.338076
RHTO_03295	hypothetical protein RHTO_03295	21.06	1.21339	1.18032	1.1695	1.19124	1.1272	1.14815	1.18774	1.15553	0.972885	0.23429	0.353711
RHTO_03297	alpha/beta hydrolase	37.37	1.21339	1.44544	1.45881	1.14815	0.912011	1.09648	1.37255	1.05221	0.766614	0.0403727	0.101942
RHTO_03298	acetolactate synthase	52.99	2.208	2.208	2.44343	0.787046	0.539511	0.501187	2.28648	0.609248	0.266457	0.000147538	0.00511904
RHTO_03299	RWD domain containing protein	24.51	1.13763	0.937562	1.0666	0.549541	0.870964	0.794328	1.04726	0.738278	0.70496	0.0525226	0.122906
RHTO_03300	hypothetical protein RHTO_03300	10.94	0.428549	0.642688	0.809096	0.855067	0.483059	0.170608	0.626777	0.502911	0.802376	0.613437	0.718883
RHTO_03304	18S rRNA (adenine1779-N6/adenine1780-N6)-dimethyltransferase	42.37	1.14815	1.58489	1.36773	1.05682	0.946237	1.02802	1.36693	1.01036	0.739146	0.052153	0.122605
RHTO_03305	clathrin binding protein	42.11	1.59956	1.57036	1.87068	0.903649	0.448745	0.212814	1.6802	0.521736	0.31052	0.00666036	0.0308121
RHTO_03306	MYB DNA binding protein	20.97	0.937562	0.847227	0.862979	1.05682	0.92045	1.08643	0.882589	1.02123	1.15709	0.075846	0.157026
RHTO_03307	hypothetical protein RHTO_03307	12.03	2.12814	1.78649	2.31206	0.724436	0.972747	0.765597	2.07556	0.820927	0.39552	0.00188136	0.0144877
RHTO_03309	vacuolar fusion protein Mon1	40.82	2.26987	2.22844	3.10456	2.12814	1.03753	0.440555	2.53429	1.20207	0.474324	0.0798221	0.162868
RHTO_03311	programmed cell death protein 2	24.37	1.20226	1.21339	1.19124	0.711214	0.831764	0.580764	1.2023	0.707914	0.588801	0.00244996	0.0169104
RHTO_03312	Kelch-type beta propeller domain containing protein	22.38	0.718	0.809096	0.794328	1.33045	1.24738	0.946237	0.773808	1.17469	1.51807	0.0288785	0.0819735
RHTO_03313	RNA-binding protein Musashi	38.36	1.40605	1.67494	1.40605	1.38038	0.879022	0.15417	1.49568	0.804526	0.5379	0.132816	0.234708
RHTO_03316	VHS domain containing protein	23.43	0.903649	0.981748	0.990832	1.28233	0.972747	0.879022	0.958743	1.0447	1.08966	0.529341	0.646252
RHTO_03317	hypothetical protein RHTO_03317	43.26	1.77011	1.30617	1.35519	1.15878	0.895365	0.496592	1.47716	0.850245	0.575596	0.0608488	0.135351
RHTO_03318	6-pyruvoyltetrahydropterin synthase	22.56	1.24738	1.59956	1.36773	1.03753	1.28233	0.642688	1.40489	0.987516	0.702913	0.121721	0.219596
RHTO_03321	p38 MAP kinase	49.58	1.18032	1.65959	1.61436	0.597035	0.685488	0.237684	1.48476	0.506736	0.341292	0.00885855	0.0369756
RHTO_03322	protein of heat shock protein Hsp70 family	56.12	1.00925	1.13763	1.28233	0.613762	1.24738	0.648634	1.14307	0.836593	0.731882	0.236466	0.356165
RHTO_03323	WD repeat protein YBl104C-like protein	23.74	1.01859	0.751623	0.487529	1.07647	0.432514	0.188799	0.752581	0.565926	0.75198	0.574784	0.685999
RHTO_03327	oxysterol-binding protein	73.92	1.61436	1.80302	2.10863	1.57036	3.90841	1.95885	1.842	2.47921	1.34593	0.436343	0.561838
RHTO_03328	nucleosome binding protein (Nhp6a)	46.67	0.981748	0.816582	0.625173	1.83654	2.0893	0.972747	0.807834	1.63286	2.02128	0.0798414	0.162868
RHTO_03329	3-dehydroquinate dehydratase	28.26	1.34276	1.41906	1.48594	0.912011	1.47231	0.416869	1.41592	0.933731	0.659452	0.192125	0.307369
RHTO_03330	peroxisomal biogenesis factor 6	26.58	1.14	1.40605	1.08643	1.67494	1.57036	0.30479	1.21082	1.18337	0.977322	0.954399	0.968539
RHTO_03331	urate oxidase	73.14	2.10863	2.24905	2.58226	1.22462	1.67494	0.648634	2.31331	1.18273	0.511271	0.0262649	0.0765681
RHTO_03332	DNA-directed RNA polymerase I subunit RPA49	29.84	2.208	2.12814	1.83654	0.60256	0.630957	2.01372	2.05756	1.08241	0.526066	0.11159	0.206988
RHTO_03333	histone-lysine N-methyltransferase SETD2	21.3	1.34276	1.25892	1.15878	0.912011	1.0666	1.08643	1.25349	1.02168	0.815067	0.0389258	0.0994516
RHTO_03335	Fps/Fes/Fer/CIP4-like and SAFF domain-containing protein	47.21	0.92045	0.946237	1.24738	1.34276	1.47231	1.65959	1.03802	1.49155	1.43692	0.031368	0.0864511
RHTO_03336	Bromodomain transcription factor	11.11	0.83946	0.698232	0.83946	1.01859	0.831764	0.831764	0.792384	0.894039	1.12829	0.262781	0.386453
RHTO_03341	Zn(2)-C6 fungal-type transcription factor	18.77	-	-	-	-	-	-	-	-	-	-	-
RHTO_03342	3-oxoacyl- reductase	20.68	0.879022	0.937562	0.937562	0.83946	0.946237	0.879022	0.918049	0.88824	0.96753	0.463035	0.585156
RHTO_03343	cell division control protein 24	27.28	-	-	-	-	-	-	-	-	-	-	-
RHTO_03345	ubiquitin thioesterase protein OTUB1	45.7	1.28233	1.23595	1.15878	0.731139	0.539511	0.946237	1.22569	0.738962	0.602897	0.0166639	0.0559825
RHTO_03347	copper-fist transcription factor	10.65	1.77011	2.18776	1.92309	1.48594	1.1272	1.22462	1.96032	1.27925	0.652572	0.0137464	0.048963
RHTO_03348	3-oxoacyl- reductase	67.69	1.69044	1.80302	1.59956	1.11686	1.45881	1.77011	1.69767	1.4486	0.853283	0.276024	0.401734
RHTO_03353	hypothetical protein RHTO_03353	8.541	-	-	-	-	-	-	-	-	-	-	-
RHTO_03355	Magnesium transporter family protein	26.13	1.25892	0.963829	0.816582	0.903649	1.49969	0.0124738	1.01311	0.805269	0.794847	0.669035	0.761086
RHTO_03357	B-cell receptor-associated protein 31	45.56	1.26	1.27057	1.36773	0.751623	0.92045	0.895365	1.29943	0.855812	0.658604	0.00211634	0.0155447
RHTO_03358	NADH-ubiquinone oxidoreductase B14 subunit	66.92	1.64437	2.05116	2.70396	0.758578	2.03236	1.14815	2.13316	1.31303	0.615531	0.167511	0.276881
RHTO_03359	transcription initiation factor TFIIE subunit beta	29.41	1.13763	1.18032	1.1695	1.00925	0.928966	1.00925	1.16248	0.982491	0.845166	0.00372967	0.0213769
RHTO_03360	choline-phosphate cytidylyltransferase	59.9	0.483059	0.524808	0.519996	0.831764	1.41906	1.25892	0.509287	1.16992	2.29716	0.0198034	0.0628211
RHTO_03362	component of oligomeric golgi complex 7	29.71	1.10662	1.38038	1.01859	0.963829	1.33045	0.660694	1.16853	0.984992	0.842931	0.455158	0.579221
RHTO_03367	hypothetical protein RHTO_03367	37.93	0.631	0.809096	0.895365	0.704693	0.515229	0.794328	0.778487	0.671417	0.862464	0.397987	0.525689
RHTO_03369	vacuolar protein sorting-associated protein 35	29.44	1.04713	1.09648	1	1.10662	1.02802	0.809096	1.04787	0.981245	0.93642	0.514512	0.633522
RHTO_03370	protein of eukaryotic translation initiation factor SUI1 family	31.3	0.802	0.77983	0.772681	0.816582	0.787046	0.554626	0.784837	0.719418	0.916646	0.476186	0.595577
RHTO_03373	translation initiation factor 5A	91.19	3.56451	1.5417	4.83059	0.505825	2.29087	0.444631	3.31227	1.08044	0.326194	0.120214	0.217685
RHTO_03374	U3 small nucleolar RNA-associated protein 10	27.7	0.751623	0.691831	0.717794	0.724436	0.60256	0.608135	0.720416	0.645044	0.895376	0.156975	0.264529
RHTO_03376	DNA-binding protein	54.31	0.539511	0.505825	0.496592	0.570164	0.564937	0.501187	0.513976	0.54543	1.0612	0.288547	0.414289
RHTO_03377	prolactin regulatory element-binding protein	36.56	0.630957	0.972747	0.580764	0.580764	0.231207	0.220801	0.728156	0.344257	0.472779	0.0878224	0.175014
RHTO_03378	Golgi traffic protein SFT2	31.68	1.14815	1.19124	1.07647	1.05682	1.10662	1	1.13862	1.05448	0.926104	0.138045	0.241859
RHTO_03380	hypothetical protein RHTO_03380	55.73	1.15878	1.65959	1.13763	1.2942	0.83946	2.44343	1.31866	1.5257	1.157	0.703845	0.788357
RHTO_03383	uroporphyrinogen-III synthase	46.98	0.816582	0.691831	0.772681	0.809096	0.928966	0.263027	0.760365	0.66703	0.87725	0.677116	0.767582
RHTO_03385	duf89 domain protein	54.43	2.1677	2.72898	2.67917	0.648634	1.2942	0.92045	2.52528	0.954427	0.377948	0.00374304	0.0214219
RHTO_03397	hypothetical protein RHTO_03397	18.61	0.679204	0.619441	0.49204	0.855067	1.13763	1.30617	0.596895	1.09962	1.84224	0.0243886	0.0727353
RHTO_03399	phosphatidylserine decarboxylase	66.4	1.21339	1.36773	1.08643	1.08643	1.55597	0.642688	1.22251	1.09503	0.895717	0.668077	0.760441
RHTO_03404	protein disulfide-isomerase A1	82.62	1.57036	1.45881	2.10863	0.903649	3.53183	0.912011	1.7126	1.7825	1.04081	0.941657	0.959182
RHTO_03406	D-lactaldehyde dehydrogenase	55.3	0.654636	0.534564	0.654636	1.48594	1.92309	1.31826	0.614612	1.57576	2.56383	0.00649575	0.0301943
RHTO_03408	hypothetical protein RHTO_03408	27.33	1.25892	1.18032	1.19124	1.21339	1.15878	1.11686	1.21016	1.16301	0.961036	0.273939	0.399297
RHTO_03413	D-arabinono-1,4-lactone oxidase	19.03	1.27057	1.33045	1.14815	0.963829	1.59956	1.34276	1.24973	1.30205	1.04187	0.798999	0.861423
RHTO_03414	protein of caleosin family	38.98	1.02802	1.21339	0.972747	0.801678	0.30479	0.253513	1.07138	0.453327	0.423123	0.0309592	0.0857501
RHTO_03421	oxoglutarate/iron-dependent oxygenase	22.46	1.19124	1.49969	1.10662	1.24738	1.07647	1.0666	1.26585	1.13015	0.892797	0.365527	0.492738
RHTO_03423	ubiquitin-conjugating enzyme, E2	52.35	1.43	1.83654	2.01372	0.831764	1.21339	0.272898	1.76009	0.772684	0.439003	0.037829	0.0980024
RHTO_03426	pantoate-beta-alanine ligase	76.12	1.47231	1.48594	1.22462	1.45881	2.14783	1.5417	1.39429	1.71611	1.23082	0.239679	0.360167
RHTO_03431	monovalent inorganic cation transporter	21.63	1.10662	0.954993	1.05682	1.02802	0.981748	1.05682	1.03948	1.02219	0.983372	0.745502	0.822413
RHTO_03432	ATP-dependent RNA helicase A	49.02	1.46	1.57036	1.23595	0.487529	0.672977	0.765597	1.4221	0.642034	0.451468	0.00365731	0.0211739
RHTO_03435	preprotein translocase subunit YidC	34.12	2.37684	1.97697	2.29087	0.465586	0.698232	0.895365	2.21489	0.686394	0.3099	0.000921395	0.00966591
RHTO_03436	arp2/3 complex 16 kDa subunit	82.14	-	-	-	-	-	-	-	-	-	-	-
RHTO_03437	hypothetical protein RHTO_03437	21.48	0.409261	0.787046	0.483059	1.40605	0.340408	1.11686	0.559788	0.95444	1.705	0.308459	0.434616
RHTO_03438	hypothetical protein RHTO_03438	26.96	0.937562	0.963829	0.824138	1.02802	0.963829	1.03753	0.90851	1.00979	1.11148	0.106118	0.19989
RHTO_03440	tetrahydrofolylpolyglutamate synthase	32.86	1.24738	1.23595	1.6293	2.12814	2.01372	1.28233	1.37088	1.80806	1.31891	0.212197	0.32997
RHTO_03442	helix-loop-helix dna-binding domain containing protein	24	1.0666	1.15878	0.912011	1.13763	0.937562	0.92045	1.04579	0.998546	0.954821	0.661868	0.756254
RHTO_03444	gluconate 5-dehydrogenase	63.33	0.325087	0.469894	0.524808	1	1.43219	0.529663	0.43993	0.987284	2.24419	0.110009	0.20471
RHTO_03446	hypothetical protein RHTO_03446	43.6	0.903649	0.912011	0.963829	1.00925	1.07647	1.00925	0.926496	1.03166	1.1135	0.022882	0.0700705
RHTO_03447	hypothetical protein RHTO_03447	25.43	0.862979	0.801678	0.724436	1.8197	1.43219	0.283139	0.796364	1.17834	1.47965	0.455821	0.579431
RHTO_03450	3-phosphoinositide dependent protein kinase-1	14.2	2.12814	1.95885	1.83654	2.01372	1.77011	1.99526	1.97451	1.92637	0.975618	0.697569	0.783938
RHTO_03452	hypothetical protein RHTO_03452	16.67	1.01859	1.04713	1.04713	1.18032	0.912011	1.07647	1.03762	1.05627	1.01797	0.824297	0.877594
RHTO_03456	F-box and WD repeat domain containing protein	11.93	4.65586	1.09648	5.15229	0.912011	4.36516	2.72898	3.63488	2.66872	0.734197	0.583134	0.692349
RHTO_03457	von Willebrand factor, type A domain containing protein	64.11	0.758578	1.01859	1.18032	1.23595	1.45881	0.353183	0.98583	1.01598	1.03058	0.937144	0.956842
RHTO_03458	chromate transmembrane transporter	25.94	0.608135	0.554626	0.501187	1.27057	0.887156	1.07647	0.554649	1.07806	1.94369	0.0103784	0.0414442
RHTO_03459	26S proteasome regulatory subunit N9	61.7	2.10863	2.37684	2.14783	1.23595	1.10662	0.428549	2.2111	0.923707	0.417759	0.00817895	0.035081
RHTO_03462	hypothetical protein RHTO_03462	28.08	1.40605	1.58489	1.67494	0.887156	1.52757	1.18032	1.55529	1.19835	0.770496	0.150801	0.257361
RHTO_03464	hypothetical protein RHTO_03464	10.37	0.209	0.277971	0.322107	0.420727	0.92045	0.244343	0.269693	0.528506	1.95966	0.275627	0.401456
RHTO_03467	DUF985 and Cupin, RmlC-type domain protein	52.82	0.691831	1	1.09648	0.539511	0.801678	0.195884	0.929436	0.512358	0.551256	0.122683	0.22092
RHTO_03468	50S ribosomal protein l1	51.69	1.41906	1.45881	1.52757	0.559758	0.524808	0.787046	1.46848	0.62387	0.424841	0.000661771	0.00851537
RHTO_03469	mitochondrial inner membrane translocase complex, subunit Tim17/22	55.98	1.1272	1.01859	1.07647	0.972747	1.00925	0.981748	1.07408	0.987916	0.919775	0.060539	0.135078
RHTO_03470	zinc-binding oxidoreductase	80.12	0.895365	1.00925	1.51356	2.55859	5.70164	2.60615	1.13939	3.62213	3.179	0.0786246	0.161232
RHTO_03471	RNA processing-related mitochondrial RNA degradation	34.72	1.72187	1.51356	1.34276	0.409261	0.409261	0.124738	1.52606	0.31442	0.206033	0.00111991	0.0106176
RHTO_03472	coproporphyrinogen III oxidase	52.4	0.534564	0.737904	0.642688	0.847227	0.698232	0.744732	0.638385	0.763397	1.19582	0.163739	0.27336
RHTO_03473	3-hydroxyacyl-CoA-dehydrogenase, mitochondrial	80.07	-	-	-	-	-	-	-	-	-	-	-
RHTO_03474	chorismate mutase / prephenate dehydratase	53.21	1.02802	0.972747	0.870964	0.816582	1.13763	1.19124	0.957242	1.04848	1.09532	0.508104	0.626823
RHTO_03477	hypothetical protein RHTO_03477	10.56	0.661	0.666807	0.390841	0.630957	1.24738	1.18032	0.572883	1.01955	1.77969	0.10683	0.200787
RHTO_03479	hypothetical protein RHTO_03479	21.25	0.580764	0.636796	0.717794	0.794328	0.691831	0.704693	0.645118	0.730284	1.13202	0.171556	0.282113
RHTO_03480	chromatin structure-remodeling complex subunit RSC9	20.26	-	-	-	-	-	-	-	-	-	-	-
RHTO_03481	tRNA(His) guanylyltransferase	7.616	1.45881	1.27057	1.35519	0.619441	0.937562	0.928966	1.36153	0.828656	0.608623	0.0106761	0.042162
RHTO_03482	AdoMet-dependent rRNA methyltransferase spb1	12.5	1.24738	1.11686	1.21339	0.887156	1.01859	0.972747	1.19255	0.959498	0.80458	0.0131944	0.0476076
RHTO_03483	type II pantothenate kinase	14.6	1.23595	1.35519	1.47231	0.691831	1.34276	1.5417	1.35448	1.1921	0.880114	0.573925	0.685605
RHTO_03484	fasciclin domain containing protein	21.2	1	1.34276	0.937562	1.7378	1.18032	1.30617	1.09344	1.4081	1.28777	0.209495	0.326684
RHTO_03487	chromosome segregation protein, SudA	29.69	0.946237	0.972747	0.972747	1.11686	0.591562	0.619441	0.963911	0.775955	0.805008	0.333094	0.460704
RHTO_03489	ser/thr/tyr protein kinase RAD53	14.37	1.05682	1.13763	1.05682	0.887156	0.912011	0.903649	1.08375	0.900939	0.831313	0.00280808	0.0182268
RHTO_03490	uroporphyrinogen decarboxylase	64.46	0.946237	1.21339	1.11686	1.10662	1.39316	0.751623	1.09216	1.0838	0.992344	0.968859	0.9797
RHTO_03491	20S proteasome subunit alpha 1	61.69	1.25892	1.07647	1.5417	0.77983	1.08643	1.09648	1.29236	0.987578	0.764164	0.148601	0.25529
RHTO_03493	cytochrome oxidase complex assembly protein	40.82	1.21339	1.27057	1.36773	0.608135	0.704693	0.47863	1.2839	0.597153	0.465109	0.000987064	0.0098859
RHTO_03495	pentatricopeptide repeat protein	50.09	1.72187	1.57036	1.80302	0.903649	0.772681	0.452898	1.69842	0.709743	0.417885	0.00276018	0.0181184
RHTO_03497	hypothetical protein RHTO_03497	14.53	0.928966	0.903649	0.946237	1.13763	1.23595	1.13763	0.926284	1.1704	1.26354	0.00222893	0.0160291
RHTO_03501	WD repeat protein	15.97	0.912	0.801678	0.809096	0.77983	0.831764	0.870964	0.840925	0.827519	0.984059	0.777361	0.845459
RHTO_03508	ubiquitin-conjugating enzyme E2 O	25.2	1.8197	0.946237	1.5417	0.847227	1.21339	1.40605	1.43588	1.15555	0.804772	0.41054	0.538782
RHTO_03509	replication factor C subunit 4	49.03	-	-	-	-	-	-	-	-	-	-	-
RHTO_03511	alpha/beta hydrolase fold protein	40.37	1.05682	0.954993	1.0666	1.18032	1.00925	1.01859	1.02614	1.06939	1.04215	0.548069	0.664109
RHTO_03513	hypothetical protein RHTO_03513	14.73	1.44544	1.27057	1.21339	1.00925	1.11686	0.487529	1.3098	0.871215	0.665151	0.100893	0.192854
RHTO_03514	hypothetical protein RHTO_03514	16.57	1.43219	1.04713	1.11686	1.59956	1.25892	1.75388	1.19873	1.53745	1.28257	0.14623	0.252668
RHTO_03515	casein kinase 1	53.56	1.52757	1.59956	1.61436	0.711214	0.30479	0.544503	1.58049	0.520169	0.329118	0.00093371	0.0097016
RHTO_03516	hypothetical protein RHTO_03516	53.65	0.946237	0.413047	0.972747	1.2942	2.70396	1.90546	0.777344	1.96787	2.53153	0.0562004	0.128771
RHTO_03520	CWC16 protein family protein	11.28	0.946237	0.698232	0.981748	0.787046	1.0666	1	0.875406	0.951214	1.0866	0.570184	0.683025
RHTO_03521	glutamate-rich WD repeat containing protein	26.77	1.09648	0.928966	0.946237	0.937562	0.772681	0.92045	0.99056	0.876897	0.885254	0.202405	0.318181
RHTO_03522	bZIP transcription factor (AP-1)	10.41	0.83946	0.758578	0.809096	1.25892	0.895365	1	0.802378	1.05143	1.31039	0.0874681	0.17465
RHTO_03523	hypothetical protein RHTO_03523	20.48	0.903649	0.679204	0.711214	0.731139	0.772681	0.824138	0.764689	0.775986	1.01477	0.887672	0.923065
RHTO_03526	E3 ubiquitin-protein ligase RNF115/126	13.25	0.787046	0.772681	0.855067	0.981748	1.38038	1.13763	0.804931	1.16659	1.4493	0.0381802	0.0985835
RHTO_03527	hypothetical protein RHTO_03527	24.35	1.02	0.751623	0.870964	1.09648	1.09648	0.92045	0.880862	1.0378	1.17817	0.182094	0.294581
RHTO_03529	transcription elongation factor SPT4	33.94	1.36773	1.58489	1.80302	0.879022	1.44544	1.44544	1.58521	1.25663	0.792722	0.220983	0.338819
RHTO_03535	hypothetical protein RHTO_03535	33.67	0.887156	0.92045	0.887156	0.887156	1.00925	1.03753	0.898254	0.977979	1.08876	0.168253	0.277989
RHTO_03536	3-carboxymuconate cyclase	76.53	0.461318	0.544503	0.591562	1.11686	1.24738	0.619441	0.532461	0.994562	1.86786	0.0769029	0.158346
RHTO_03537	carboxy-cis,cis-muconate cyclase	64.79	1.23595	1.11686	1.33045	0.591562	0.487529	0.57544	1.22775	0.55151	0.449202	0.000633098	0.00833972
RHTO_03541	nuclear protein localization protein 4-like protein	24.39	1.10662	1.15878	1.0666	0.47863	0.401791	0.359749	1.11067	0.41339	0.3722	9.15e-05	0.00472137
RHTO_03543	pyruvate dehydrogenase E2 component	62.11	3.53183	3.40408	4.32514	0.737904	2.42103	1.09648	3.75368	1.41847	0.377888	0.0164593	0.0556182
RHTO_03546	Phox/Bem1p domain containing protein	13.84	0.724436	0.787046	0.698232	0.772681	0.751623	1.1695	0.736571	0.897934	1.21907	0.308574	0.434621
RHTO_03548	coatomer protein complex, subunit gamma	46.48	1.00925	1.04713	0.990832	0.691831	0.963829	0.534564	1.01574	0.730075	0.718763	0.0868098	0.17353
RHTO_03551	microtubule associated protein	34.17	1.57036	1.88799	2.03236	1.03753	1.23595	1.28233	1.83024	1.18527	0.647604	0.0143628	0.0505197
RHTO_03553	hypothetical protein RHTO_03553	17.58	0.672977	0.895365	0.554626	1.1695	0.903649	1.00925	0.707656	1.02747	1.45193	0.0644993	0.14089
RHTO_03555	SNF2 family helicase Ino80	10.72	-	-	-	-	-	-	-	-	-	-	-
RHTO_03556	DNA repair protein rad18	19.45	0.457088	0.809096	0.608135	0.83946	0.398107	0.47863	0.624773	0.572066	0.915638	0.771669	0.841941
RHTO_03557	ABC transporter	15.81	-	-	-	-	-	-	-	-	-	-	-
RHTO_03558	hypothetical protein RHTO_03558	82.16	0.328095	0.1	0.185353	0.744732	4.65586	2.35505	0.204483	2.58521	12.6427	0.104339	0.19787
RHTO_03559	S-(hydroxymethyl)glutathione dehydrogenase / alcohol dehydrogenase	81.63	5.29664	5.49541	6.19441	3.28095	6.48634	3.16228	5.66215	4.30986	0.76117	0.294643	0.420647
RHTO_03560	actin	82.4	1.45881	1.57036	1.52757	0.608135	0.928966	0.60256	1.51891	0.71322	0.469559	0.00202359	0.0151808
RHTO_03561	arsenite-resistance protein 2	24.58	0.487529	0.737904	0.862979	1.38038	0.928966	1.14815	0.696137	1.1525	1.65557	0.0556854	0.128142
RHTO_03562	translation initiation factor eIF-3 subunit 6	69.44	1.41906	1.85353	1.77011	0.539511	0.366438	0.328095	1.6809	0.411348	0.244719	0.00101848	0.0100965
RHTO_03563	splicing factor 3B subunit 1	39.44	0.751623	0.83946	0.847227	0.636796	0.539511	0.387258	0.81277	0.521188	0.641249	0.0208485	0.0653367
RHTO_03564	glycoside hydrolase family 18 protein	16.19	1.85353	1.78649	1.5417	0.787046	1.30617	0.0237684	1.72724	0.705662	0.408549	0.0564896	0.129127
RHTO_03565	cytochrome c oxidase biogenesis protein Cmc1-like protein	59.14	1.40605	1.70608	1.75388	0.954993	0.619441	0.648634	1.622	0.741023	0.456856	0.00449747	0.0237784
RHTO_03566	pentatricopeptide repeat protein	17.89	0.887156	0.724436	0.731139	0.679204	1.1272	0.92045	0.78091	0.90895	1.16396	0.411983	0.54
RHTO_03568	cytoskeleton assembly control protein Sla2	46.75	0.731139	0.751623	0.717794	0.737904	0.731139	1.15878	0.733519	0.87594	1.19416	0.371944	0.499266
RHTO_03571	lipoic acid synthetase	59.54	-	-	-	-	-	-	-	-	-	-	-
RHTO_03572	3-methyl-2-oxobutanoate hydroxymethyltransferase	30.8	0.990832	1.14815	0.870964	0.666807	0.580764	0.30761	1.00332	0.518394	0.51668	0.0228023	0.0699918
RHTO_03573	translation elongation factor 2	83.73	3.94457	4.32514	4.87529	0.691831	0.724436	0.539511	4.38167	0.651926	0.148785	0.000173785	0.00525086
RHTO_03578	Ras-related C3 botulinum toxin substrate 3	40.93	1.00925	1.08643	1.0666	1	1.04713	0.990832	1.05409	1.01265	0.960688	0.225905	0.344076
RHTO_03579	saccharopine dehydrogenase (NAD+, L-lysine forming)	81.41	3.31131	3.83707	4.57088	0.847227	2.75423	0.801678	3.90642	1.46771	0.375718	0.0300387	0.0842818
RHTO_03580	Ricin B-related lectin domain protein	15.38	0.928966	0.946237	1.01859	1.10662	1.44544	1.04713	0.964598	1.19973	1.24376	0.137877	0.241674
RHTO_03581	VHS domain containing protein	23.5	0.591562	0.49204	0.501187	0.737904	0.642688	0.92045	0.528263	0.767014	1.45196	0.0524574	0.122906
RHTO_03583	hypothetical protein RHTO_03583	14.78	0.972747	0.744732	0.862979	2.07014	1.39316	1.43219	0.860153	1.63183	1.89714	0.0280915	0.0805866
RHTO_03584	O-sialoglycoprotein endopeptidase	24.33	1.13763	1.22462	1.21339	0.847227	0.711214	0.660694	1.19188	0.739711	0.620627	0.00188365	0.0144877
RHTO_03586	translation initiation factor eIF-3 subunit 9	72.78	2.72898	3.31131	3.25087	0.648634	0.895365	0.787046	3.09705	0.777015	0.250888	0.000304448	0.00606298
RHTO_03587	hypothetical protein RHTO_03587	20.76	0.809	0.717794	0.895365	1.13763	1.0666	1	0.807386	1.06807	1.32288	0.015877	0.0541212
RHTO_03588	NADH dehydrogenase (ubiquinone) 1 beta subcomplex 7	66.67	1.41906	1.5417	1.8197	0.369828	0.630957	0.515229	1.59349	0.505338	0.317127	0.00149923	0.0128326
RHTO_03589	transcription factor Mbp1	42.38	0.731139	0.862979	0.809096	0.912011	0.895365	1.1695	0.801071	0.992292	1.23871	0.118966	0.216332
RHTO_03590	hypothetical protein RHTO_03590	46.93	0.649	0.731139	0.448745	1.36773	1.1272	1.15878	0.609628	1.2179	1.99778	0.0057243	0.0278406
RHTO_03591	protein of Allergen V5/Tpx-1-related family	16.16	0.946237	0.591562	0.954993	0.457088	0.340408	0.164437	0.83093	0.320645	0.385886	0.0254713	0.0749859
RHTO_03592	transcription regulator	8.719	1.19124	0.83946	1.11686	0.816582	0.963829	1.23595	1.04919	1.00545	0.958315	0.801643	0.862211
RHTO_03593	amino acid transmembrane transporter	33.76	2.24905	2.18776	2.46604	0.903649	0.383707	0.83946	2.30095	0.708939	0.308107	0.000984771	0.0098859
RHTO_03594	short/branched chain acyl-CoA dehydrogenase	63.33	0.92045	1.24738	1.19124	0.448745	1.13763	0.376704	1.11969	0.654359	0.58441	0.151191	0.257801
RHTO_03596	oxidoreductase,Oxoglutarate/iron-dependent oxygenase family	56.02	0.356451	0.390841	0.529663	1.22462	2.208	0.751623	0.425652	1.39475	3.27673	0.0884001	0.175535
RHTO_03597	von Willebrand domain containing protein	23.13	0.359749	0.564937	0.405508	2.31206	1.88799	0.0946237	0.443398	1.43156	3.22861	0.221181	0.338924
RHTO_03599	nucleolar essential protein 1	48.66	5.70164	5.91562	6.13762	1.95885	1.03753	0.448745	5.91829	1.14837	0.194038	0.00047648	0.00758853
RHTO_03600	mitochondrial metallochaperone Sco1	47.5	1.59956	1.70608	1.85353	0.448745	0.903649	0.529663	1.71972	0.627353	0.364798	0.00231154	0.0164014
RHTO_03601	ubiquinone biosynthesis, ABC1 family protein	20.44	1.10662	1.08643	1.07647	0.972747	1.1695	1.20226	1.08984	1.11484	1.02294	0.746671	0.823139
RHTO_03602	FMN binding protein	35.71	1.03753	0.794328	0.937562	1.8197	1.7378	0.758578	0.923139	1.43869	1.55848	0.212719	0.33065
RHTO_03603	peroxisomal biogenesis factor 11	39.92	1.55597	1.65959	1.72187	0.544503	0.630957	0.698232	1.64581	0.624564	0.379488	0.000100196	0.00486702
RHTO_03604	protein transport protein SEC61 subunit gamma	66.67	0.630957	0.679204	0.660694	1.02802	1.14815	1.15878	0.656952	1.11165	1.69213	0.000504518	0.00780691
RHTO_03605	geranylgeranyl transferase type-2 subunit beta	22.84	-	-	-	-	-	-	-	-	-	-	-
RHTO_03606	pentatricopeptide repeat protein	33.97	1.41906	1.23595	1.13763	0.613762	1.08643	1.07647	1.26421	0.925551	0.732118	0.12727	0.227284
RHTO_03607	U1 small nuclear ribonucleoprotein A	35.38	0.981748	0.937562	0.954993	0.990832	0.981748	1.07647	0.958101	1.01635	1.06079	0.150363	0.256884
RHTO_03608	late endosome to vacuole transport-related protein	15.83	0.77983	0.432514	0.265461	0.380189	0.824138	0.559758	0.492602	0.588028	1.19372	0.656497	0.752551
RHTO_03609	sterol carrier protein 2	12.58	0.544503	0.369828	0.428549	0.824138	0.559758	0.586138	0.447626	0.656678	1.46702	0.101075	0.193106
RHTO_03612	carboxy-cis,cis-muconate cyclase	37.67	1.04713	1.28233	1.11686	0.937562	1.51356	1.08643	1.14877	1.17918	1.02647	0.87818	0.915153
RHTO_03613	DNA repair protein rad5	13.91	0.672977	0.698232	0.642688	0.887156	0.92045	0.685488	0.671299	0.831031	1.23795	0.10068	0.19273
RHTO_03615	dolichyldiphosphatase	15.5	0.870964	0.912011	0.870964	0.954993	1.13763	0.0110662	0.884646	0.701229	0.792666	0.627324	0.729438
RHTO_03616	hypothetical protein RHTO_03616	29.23	1.31826	1.21339	1.31826	1.10662	1.15878	0.963829	1.2833	1.07641	0.838782	0.0382239	0.0986309
RHTO_03618	aspartic-type endopeptidase	36.66	0.394	0.469894	0.586138	1.07647	1.99526	0.816582	0.483344	1.2961	2.68153	0.0880395	0.175147
RHTO_03619	mitochondrial import inner membrane translocase subunit TIM13	79.81	1.09648	0.794328	0.711214	0.698232	0.487529	0.325087	0.86734	0.503616	0.580644	0.0844529	0.170043
RHTO_03621	glutamyl-tRNA synthetase	58.51	1.5417	2.01372	2.18776	0.461318	0.448745	0.474242	1.9144	0.461435	0.241034	0.00167162	0.0136756
RHTO_03622	exosome complex component RRP41	31.21	1.24738	1.05682	0.928966	0.937562	1.03753	0.887156	1.07772	0.954082	0.885276	0.294278	0.420428
RHTO_03623	hypothetical protein RHTO_03623	13.73	0.816582	0.862979	0.847227	0.981748	0.990832	0.586138	0.842263	0.852906	1.01264	0.940553	0.95868
RHTO_03625	RNA recognition motif domain containing protein	23.67	0.903649	0.92045	0.855067	1.07647	0.903649	0.816582	0.893055	0.932232	1.04387	0.645345	0.743276
RHTO_03626	small GTPase	68.37	6.0256	6.30957	7.44732	2.88403	3.13329	0.990832	6.59416	2.33605	0.35426	0.00610052	0.0290522
RHTO_03627	DASH complex, subunit Duo1	31.38	0.990832	0.895365	0.903649	1.00925	1	0.855067	0.929949	0.954773	1.02669	0.693248	0.780859
RHTO_03628	short-chain dehydrogenase/reductase SDR family protein	35.37	0.474242	0.597035	0.57544	1.01859	1.30617	0.698232	0.548906	1.00766	1.83577	0.063029	0.138223
RHTO_03630	transformer-SR ribonucleoprotein	45.31	1.47231	1.38038	1.97697	0.717794	1.58489	0.698232	1.60989	1.00031	0.621351	0.153083	0.259773
RHTO_03632	serine/threonine protein kinase Kin4	17.65	0.946237	0.903649	0.928966	0.937562	0.972747	1.03753	0.926284	0.982612	1.06081	0.15102	0.257623
RHTO_03633	coatomer protein complex, subunit delta	36.65	-	-	-	-	-	-	-	-	-	-	-
RHTO_03636	stress response protein nst1	11.29	0.92045	0.963829	0.928966	0.855067	1.03753	1.0666	0.937748	0.986397	1.05188	0.511048	0.629655
RHTO_03637	40S ribosomal protein s9	63.73	1.18032	1.25892	1.40605	0.496592	0.131826	0.147231	1.28176	0.25855	0.201714	0.00168222	0.0137046
RHTO_03638	mitochondrial intermediate peptidase	22.43	1.27057	1.25892	1.19124	1.11686	1.1272	1.13763	1.24025	1.12723	0.908875	0.0113244	0.043399
RHTO_03640	von Willebrand factor, type A domain containing protein	22.76	1.18032	1.11686	1.05682	1.72187	1.69044	0.130617	1.118	1.18098	1.05633	0.910553	0.940316
RHTO_03643	NGG1p interacting factor 3, NIF3	20.06	1	1.27057	1.03753	1.24738	1.61436	1.04713	1.1027	1.30296	1.18161	0.343175	0.471062
RHTO_03644	CsbD-like family protein	51.7	0.636796	0.648634	0.642688	0.608135	1.0666	0.879022	0.642706	0.851251	1.32448	0.192264	0.307464
RHTO_03646	glycerol-3-phosphate-acyltransferase	20.17	0.938	0.816582	1.05682	0.787046	0.787046	0.469894	0.937133	0.681329	0.727035	0.113083	0.209157
RHTO_03650	transcription factor	16.61	0.963829	1.00925	0.937562	1.09648	1.10662	0.816582	0.970215	1.00656	1.03746	0.72773	0.808219
RHTO_03652	hypothetical protein RHTO_03652	15.43	0.452898	0.465586	0.529663	1.00925	0.887156	0.83946	0.482716	0.911956	1.88922	0.00154287	0.0129775
RHTO_03653	3'(2'), 5'-bisphosphate nucleotidase	73.86	1.80302	1.94089	2.51189	0.636796	3.66438	1.34276	2.08526	1.88131	0.902194	0.838836	0.888134
RHTO_03654	F-type H+-transporting ATPase subunit h	74.8	1.88799	1.61436	2.63027	0.483059	1.75388	1.1272	2.04421	1.12138	0.548565	0.124636	0.223917
RHTO_03655	mitochondrial ATPase inhibitor, IATP	57.43	1.05682	0.711214	0.654636	0.586138	0.322107	0.244343	0.807556	0.384196	0.475752	0.0600014	0.134544
RHTO_03656	von Willebrand factor, type A domain containing protein	61.18	0.474242	0.534564	0.642688	0.855067	1.19124	0.452898	0.550498	0.833069	1.5133	0.266563	0.390745
RHTO_03657	protein tyrosine phosphatase	38.01	1.13763	1.1695	1.20226	1.05682	0.954993	0.83946	1.1698	0.950424	0.812469	0.0285919	0.0815173
RHTO_03660	pyridoxamine 5'-phosphate oxidase	34.67	0.549541	0.698232	0.580764	0.405508	0.444631	0.224906	0.609513	0.358348	0.587926	0.0367525	0.0965654
RHTO_03661	peroxisomal biogenesis factor 14	30.85	0.981748	0.972747	0.92045	1.15878	1.21339	0.903649	0.958315	1.09194	1.13944	0.241802	0.362377
RHTO_03663	50S ribosomal protein L10	51.32	2.31206	1.78649	2.26987	0.353183	0.60256	0.847227	2.12281	0.60099	0.283111	0.0023244	0.016423
RHTO_03665	60S ribosomal protein l21	63.13	3.87258	4.36516	5.49541	0.570164	0.765597	0.60256	4.57771	0.646107	0.141142	0.00125075	0.0114903
RHTO_03666	cytochrome c oxidase subunit Va	82.84	2.48886	2.29087	2.96483	0.772681	1.48594	0.691831	2.58152	0.983483	0.380971	0.00768716	0.0338688
RHTO_03667	Bromodomain transcription factor	10.8	0.895365	1.03753	1	1.10662	1.33045	1.13763	0.977631	1.19157	1.21883	0.0593337	0.133742
RHTO_03668	cell cycle arrest in response to pheromone-related protein	26.83	0.474242	0.698232	0.20893	0.654636	0.501187	1.04713	0.460468	0.734317	1.59472	0.272618	0.39782
RHTO_03669	type B carboxylesterase domain containing protein	17.92	0.92045	0.928966	0.903649	1.23595	1.1272	0.870964	0.917688	1.07804	1.17473	0.21333	0.331335
RHTO_03670	ATP-dependent DNA helicase	19.84	0.809096	1.04713	0.946237	0.452898	0.413047	0.167494	0.934154	0.34448	0.368761	0.00639198	0.0300679
RHTO_03673	hypothetical protein RHTO_03673	10.17	-	-	-	-	-	-	-	-	-	-	-
RHTO_03674	tRNA (guanine-N7-)-methyltransferase	25.57	1.22462	1.38038	1.39316	0.613762	1	0.824138	1.33272	0.812633	0.609756	0.0137956	0.0490481
RHTO_03678	mitochondrial RNA polymerase	62.4	1.99526	1.97697	2.29087	0.465586	0.440555	0.416869	2.0877	0.441003	0.211239	8.84e-05	0.00472137
RHTO_03680	amidohydrolase family protein	31.25	0.691831	0.809096	0.704693	1.52757	1.30617	0.801678	0.735207	1.21181	1.64825	0.0940639	0.183962
RHTO_03681	DUF221 domain containing protein	26.9	0.60256	0.591562	0.510505	0.440555	0.340408	0.398107	0.568209	0.393023	0.691688	0.0129702	0.0472373
RHTO_03682	NADPH-dependent diflavin oxidoreductase 1	20.13	1.19124	0.765597	1.21339	0.744732	0.847227	0.432514	1.05674	0.674824	0.638589	0.117282	0.214374
RHTO_03684	RAD26-like SNF2 family DNA-dependent ATPase	12.11	-	-	-	-	-	-	-	-	-	-	-
RHTO_03685	MFS monosaccharide transporter	25.58	1.28233	1.31826	1.40605	0.267917	0.177011	0.248886	1.33555	0.231271	0.173166	1.79e-05	0.00364956
RHTO_03686	tRNA-dihydrouridine synthase 4	21.03	0.92045	0.937562	1.0666	0.946237	0.972747	0.77983	0.974869	0.899605	0.922795	0.377962	0.505423
RHTO_03687	atp binding domain containing protein	28.13	0.990832	0.92045	0.946237	0.963829	0.954993	0.870964	0.952506	0.929928	0.976296	0.564909	0.67922
RHTO_03688	DNA-directed RNA polymerase III subunit RPC2	23.28	0.912011	0.972747	0.928966	0.92045	0.990832	1	0.937908	0.970427	1.03467	0.352893	0.479491
RHTO_03695	orotate phosphoribosyltransferase	71.81	0.608135	0.711214	0.870964	0.903649	1.69044	0.981748	0.730104	1.19195	1.63257	0.152346	0.259201
RHTO_03696	small subunit ribosomal protein S16	43.75	1.95885	2.01372	2.14783	0.636796	0.461318	1.34276	2.04013	0.813626	0.39881	0.0111826	0.043265
RHTO_03697	WD repeat domain 18	37.52	2.75423	2.26987	2.22844	1.80302	2.03236	2.37684	2.41751	2.07074	0.856558	0.217677	0.335781
RHTO_03699	60S ribosomal protein l28	54.36	0.376704	0.380189	0.263027	1.14815	1.95885	1.85353	0.339973	1.65351	4.86365	0.00696699	0.0317767
RHTO_03700	chitin deacetylase	35.64	1.10662	0.809096	1	1.01859	1.0666	0.529663	0.971907	0.871617	0.896811	0.629633	0.731029
RHTO_03701	cytosolic nonspecific dipeptidase	27.75	1.08643	1	0.937562	0.870964	0.465586	1.13763	1.008	0.824726	0.818183	0.41151	0.539699
RHTO_03705	large subunit ribosomal protein L40e	75	4.96592	4.28548	5.44503	0.642688	0.570164	0.0349945	3.67411	0.415949	0.113211	0.000317823	0.00614458
RHTO_03706	hypothetical protein RHTO_03706	13.26	1.01859	0.972747	0.972747	0.83946	0.928966	1.11686	0.988028	0.961763	0.973416	0.767909	0.839644
RHTO_03710	aldehyde dehydrogenase	15.88	0.660694	0.625173	0.77983	0.787046	0.630957	0.698232	0.688565	0.705412	1.02447	0.808415	0.865428
RHTO_03712	DUF89 domain protein	47.45	0.515229	0.559758	0.544503	0.648634	0.630957	0.474242	0.53983	0.584611	1.08296	0.475564	0.595374
RHTO_03714	von Willebrand factor, type A domain containing protein	71.96	0.672977	0.510505	0.570164	1.52757	2.60615	1.33045	0.584549	1.82139	3.11589	0.0363121	0.0956973
RHTO_03716	protein of Conidiation-specific protein 6 family	17.39	0.717794	0.57544	0.887156	0.685488	0.794328	0.794328	0.726797	0.758048	1.043	0.763749	0.836979
RHTO_03718	B-block binding subunit of TFIIIC family protein	9.736	0.153	0.242103	0.183654	1.65959	0.666807	1.69044	0.192919	1.33894	6.94045	0.0273115	0.0789091
RHTO_03719	phosphatidylethanolamine N-methyltransferase	24.84	10.1859	8.62979	8.55067	2.29087	2.10863	0.570164	9.12212	1.65655	0.181597	0.000609587	0.00821293
RHTO_03720	BAR adaptor protein	21.06	1.85353	2.18776	1.99526	0.787046	3.94457	0.47863	2.01219	1.73675	0.863116	0.816522	0.871944
RHTO_03721	OTU domain-containing protein 3	7.865	0.666807	0.862979	0.937562	0.529663	0.787046	0.679204	0.822449	0.665304	0.808931	0.226138	0.344076
RHTO_03722	mitochondrial 40S ribosomal protein MRP2	57.41	1.97697	1.88799	1.78649	0.990832	0.642688	0.903649	1.88382	0.845723	0.448941	0.000926405	0.00966591
RHTO_03723	membrane-associated, eicosanoid/glutathione metabolism (MAPEG) protein	17.83	0.92045	0.765597	0.794328	0.912011	0.704693	0.619441	0.826791	0.745382	0.901535	0.457251	0.580679
RHTO_03724	endothelin-converting enzyme, metalloendopeptidase	45.93	1.45881	1.55597	1.58489	0.831764	0.554626	0.413047	1.53322	0.599812	0.39121	0.00192124	0.0146501
RHTO_03725	prefoldin subunit 3	42.33	0.963829	1.13763	1.38038	0.92045	0.340408	0.135519	1.16061	0.465459	0.401046	0.0581641	0.131775
RHTO_03726	signal recognition particle, SRP9 subunit	42.64	1.99526	2.22844	1.87068	0.642688	0.383707	0.505825	2.03146	0.51074	0.251415	0.000294495	0.00599166
RHTO_03727	nuclease domain protein	15.54	0.92045	1.01859	0.912011	0.765597	0.990832	0.928966	0.95035	0.895132	0.941896	0.504514	0.622836
RHTO_03728	protein of defective-in-cullin neddylation protein family	58.94	1.31826	1.41906	1.43219	1.22462	1.41906	1.47231	1.38983	1.372	0.987165	0.841157	0.889452
RHTO_03729	pre-rRNA processing protein Mrd1	33.11	0.847227	0.801678	0.751623	0.319154	0.564937	0.0554626	0.800176	0.313184	0.391394	0.031265	0.0864124
RHTO_03730	molecular chaperone	40.57	0.816582	0.809096	0.510505	0.816582	0.963829	0.737904	0.712061	0.839439	1.17889	0.350456	0.477262
RHTO_03731	mitochondrial 2-oxodicarboxylate carrier	61.72	2.01372	1.95885	2.48886	0.83946	0.394457	0.260615	2.15381	0.498178	0.231301	0.00241605	0.0167957
RHTO_03732	p21-activated protein kinase	37.4	0.731139	0.83946	0.666807	0.691831	0.608135	0.751623	0.745802	0.683863	0.91695	0.39684	0.524709
RHTO_03733	importin subunit beta-1	54.77	2.12814	2.42103	2.1677	0.801678	0.524808	0.501187	2.23896	0.609224	0.272102	0.000255703	0.00578062
RHTO_03734	U6 snRNA-associated Sm-like protein LSm7	74.02	0.824138	0.824138	0.937562	0.765597	0.758578	0.648634	0.861946	0.72427	0.840272	0.0617999	0.136607
RHTO_03735	dolichyl-diphosphooligosaccharide-protein glycotransferase	50.72	2.22844	2.26987	2.10863	1.38038	1.07647	1.27057	2.20231	1.24247	0.564169	0.00068829	0.00860631
RHTO_03736	mitochondrial small subunit ribosomal protein S19	56.52	1.2942	1.43219	1.55597	0.83946	0.912011	0.981748	1.42745	0.911073	0.638252	0.00387914	0.0216897
RHTO_03737	60S ribosomal protein l20	60.47	3.69828	3.80189	4.13048	0.613762	0.328095	0.277971	3.87688	0.40661	0.104881	3.17e-05	0.00395993
RHTO_03739	DNA-directed RNA polymerases I and III subunit RPAC1	47.93	1.27057	1.41906	1.38038	0.570164	0.625173	0.15417	1.35667	0.449836	0.331573	0.00427702	0.0232122
RHTO_03740	60S ribosomal protein	51.82	1.6293	1.57036	1.64437	0.679204	0.608135	0.524808	1.61468	0.604049	0.374099	3.54e-05	0.00395993
RHTO_03742	apolipoprotein O	73.53	1.85353	1.95885	1.83654	0.794328	1.10662	1.0666	1.88297	0.989183	0.525331	0.0010564	0.0102629
RHTO_03743	ASF1-like histone chaperone	66.67	3.40408	3.28095	4.61318	1.18032	3.04789	0.954993	3.76607	1.72774	0.458764	0.0608477	0.135351
RHTO_03744	serine-type endopeptidase	20.93	0.887156	0.831764	0.903649	0.862979	0.794328	0.912011	0.87419	0.856439	0.979695	0.683561	0.77241
RHTO_03745	L-malate dehydrogenase	90.12	0.77983	0.879022	1.33045	1.22462	3.22107	0.981748	0.996436	1.80914	1.81562	0.327613	0.455656
RHTO_03746	glyceraldehyde 3-phosphate dehydrogenase	89.86	2.0893	2.58226	2.80543	0.465586	3.10456	1	2.49233	1.52338	0.611228	0.309317	0.435352
RHTO_03749	hypothetical protein RHTO_03749	24.62	0.737904	0.77983	0.737904	1.52757	0.519996	0.765597	0.75188	0.93772	1.24717	0.5736	0.685427
RHTO_03750	PAB-dependent poly(A)-specific ribonuclease subunit 3	35.79	0.946237	1.1272	1.01859	1	1.02802	0.912011	1.03068	0.980009	0.950842	0.467268	0.589546
RHTO_03751	poly(U) polymerase CID1	20.15	1.01859	0.972747	1.03753	0.724436	0.387258	0.251189	1.00962	0.454294	0.449964	0.0173725	0.0577006
RHTO_03752	protein of squalene/phytoene synthase family	43.84	1.44544	1.58489	1.61436	0.559758	0.809096	0.270396	1.54823	0.546416	0.35293	0.00364639	0.0211739
RHTO_03756	ubiquitin carboxyl-terminal hydrolase 14	66.42	1.0666	1.19124	1.39316	1.01859	1.48594	0.847227	1.217	1.11725	0.918039	0.664334	0.757533
RHTO_03757	3-deoxy-8-phosphoheptulonate synthase	79.78	0.691831	0.862979	1.20226	0.534564	1.41906	0.963829	0.919024	0.972483	1.05817	0.86553	0.906534
RHTO_03759	Hsp70 family protein	22.66	-	-	-	-	-	-	-	-	-	-	-
RHTO_03762	ubiquitin-conjugating enzyme E2 H	33.16	1.11686	0.928966	1.10662	1.36773	1.45881	1.22462	1.05082	1.35039	1.28508	0.0306423	0.0851758
RHTO_03763	thioredoxin	76.15	0.461318	0.334195	0.465586	0.265461	0.0946237	0.16293	0.420366	0.174338	0.414729	0.0200843	0.0634187
RHTO_03764	adenosylmethionine-8-amino-7-oxononanoate aminotransferase	34.04	2.33346	2.63027	2.24905	1.23595	1.11686	1.19124	2.40426	1.18135	0.491357	0.000534299	0.00786582
RHTO_03765	Armadillo-type fold domain containing protein	24.18	-	-	-	-	-	-	-	-	-	-	-
RHTO_03766	ubiquitin-protein ligase (Asi3)	22.99	0.636796	0.613762	0.510505	1.04713	0.666807	0.879022	0.587021	0.864319	1.47238	0.0762836	0.157764
RHTO_03767	SWI/SNF-related matrix-associated actin-dependent regulator of chromatin subfamily D	36.98	1.02802	1.11686	1.1272	0.954993	0.981748	1	1.09069	0.978914	0.897516	0.0305179	0.0850127
RHTO_03768	serine/threonine-protein kinase	38.7	2.03236	1.95885	2.22844	1.44544	1.07647	1.03753	2.07321	1.18648	0.57229	0.0043918	0.0234431
RHTO_03769	8-amino-7-oxononanoate synthase	40.77	1.07647	1.01859	0.529663	2.10863	1.1272	1.09648	0.874906	1.4441	1.65058	0.203568	0.319493
RHTO_03772	purine nucleoside permease	37.19	0.929	0.963829	0.946237	0.895365	0.903649	0.870964	0.946355	0.889993	0.940442	0.0159667	0.0543432
RHTO_03776	acyl-CoA oxidase	22.68	1.02802	0.816582	0.912011	0.816582	0.597035	0.642688	0.91887	0.685435	0.745955	0.0615756	0.136266
RHTO_03777	vacuolar amino acid transporter 4	22.3	1.02802	1.00925	0.928966	0.946237	0.92045	0.972747	0.988745	0.946478	0.957252	0.280745	0.40694
RHTO_03783	methylene-fatty-acyl-phospholipid synthase	19.55	1.77011	1.94089	2.07014	7.17794	4.2462	6.36796	1.92705	5.9307	3.07761	0.0103559	0.0414442
RHTO_03790	protein of Chromosome transmission fidelity protein 8 family	18.5	0.855067	1.05682	0.92045	0.505825	0.765597	0.895365	0.944111	0.722262	0.765018	0.160648	0.269318
RHTO_03791	set domain containing protein	22.16	1.48594	1.58489	1.31826	1.70608	1.27057	1.64437	1.46303	1.54034	1.05285	0.647677	0.74552
RHTO_03792	DNA replication complex GINS protein SLD5	27.33	0.92045	1.18032	1.18032	1.65959	1.51356	0.0895365	1.0937	1.08756	0.99439	0.990946	0.993759
RHTO_03793	amino acid transmembrane transporter	16.16	1.19124	1.27057	1.39316	1.1272	0.855067	1.15878	1.28499	1.04701	0.814803	0.10271	0.195653
RHTO_03794	NUDIX hydrolase domain containing protein	22.44	0.809096	0.731139	0.666807	1.03753	0.972747	1.03753	0.735681	1.01593	1.38094	0.00380749	0.0214868
RHTO_03795	malic enzyme	73.39	0.724436	0.642688	0.765597	0.260615	0.436516	0.0744732	0.710907	0.257201	0.361793	0.0148223	0.0515661
RHTO_03797	RTA-like protein	23.3	0.239883	0.30761	0.049204	2.0893	1.20226	0.954993	0.198899	1.41552	7.11677	0.0261261	0.0763452
RHTO_03799	acetyltransferase GNAT family	36.36	0.912011	0.679204	0.801678	1.80302	1.20226	1.15878	0.797631	1.38802	1.74018	0.0539692	0.125059
RHTO_03800	peptidase S9 prolyl oligopeptidase active site domain protein	58.92	0.474242	0.49204	0.57544	1.00925	1.03753	0.554626	0.513907	0.867136	1.68734	0.0912243	0.179674
RHTO_03801	mRNA (2'-O-methyladenosine-N6-)-methyltransferase	12.93	0.879022	0.654636	0.879022	0.990832	0.887156	0.660694	0.804227	0.846227	1.05222	0.749676	0.825748
RHTO_03804	DNA replication complex GINS protein PSF1	25.31	1.11686	0.879022	0.870964	1.10662	0.946237	0.679204	0.955616	0.910688	0.952985	0.777283	0.845459
RHTO_03807	acetyltransferase GNAT family	59.45	1.57036	1.95885	1.77011	0.630957	1.44544	0.691831	1.76644	0.922743	0.522375	0.0415156	0.103749
RHTO_03810	hydroxymethylpyrimidine/phosphomethylpyrimidine kinase	36.43	1	0.666807	0.613762	0.92045	1.03753	1.10662	0.76019	1.02153	1.34379	0.119899	0.217418
RHTO_03811	rRNA processing protein Nop9	23.64	2.93765	1.77011	2.10863	1.36773	2.29087	0.613762	2.27213	1.42412	0.626778	0.227999	0.346539
RHTO_03815	hypothetical protein RHTO_03815	30.14	0.912011	0.801678	0.963829	1.27057	0.809096	1.0666	0.892506	1.04876	1.17507	0.332405	0.460017
RHTO_03824	chaperone regulator	45	0.619	0.619441	0.737904	1.11686	0.591562	0.420727	0.658782	0.709717	1.07732	0.822889	0.876575
RHTO_03826	oxoglutarate/iron-dependent oxygenase	39.97	0.801678	0.92045	0.92045	0.642688	0.369828	0.487529	0.880859	0.500015	0.567644	0.0125535	0.0461523
RHTO_03828	short-chain dehydrogenase/reductase SDR family protein	13.27	-	-	-	-	-	-	-	-	-	-	-
RHTO_03831	WD repeat protein	12.76	-	-	-	-	-	-	-	-	-	-	-
RHTO_03833	mechanosensitive ion channel MscS domain containing protein	29.96	0.855067	0.831764	0.711214	0.444631	0.296483	0.57544	0.799348	0.438851	0.549012	0.0173252	0.0575927
RHTO_03834	hypothetical protein RHTO_03834	34.13	0.539511	0.214783	0.534564	1.40605	2.51189	1.08643	0.429619	1.66812	3.88279	0.0496635	0.118333
RHTO_03835	hypothetical protein RHTO_03835	35.48	0.990832	0.824138	0.879022	0.972747	0.903649	0.824138	0.897998	0.900178	1.00243	0.974915	0.983574
RHTO_03836	cytosolic Fe-S cluster assembly factor NAR1	14.55	1.1	0.870964	0.879022	0.564937	0.903649	0.772681	0.949995	0.747089	0.786413	0.176876	0.288407
RHTO_03839	regulator of nonsense transcripts 2	17.24	0.737904	0.654636	0.334195	0.47863	1.01859	0.895365	0.575578	0.797529	1.38561	0.338879	0.466484
RHTO_03840	phospholipase A2	18.64	0.946237	0.809096	0.809096	0.937562	0.887156	1.02802	0.85481	0.950911	1.11242	0.193434	0.308094
RHTO_03842	oligosaccharyltransferase complex subunit alpha (ribophorin I)	42.14	1.99526	2.208	1.80302	1.77011	1.20226	1.30617	2.00209	1.42618	0.712344	0.0518592	0.12221
RHTO_03847	zinc-binding alcohol dehydrogenase/oxidoreductase	25.07	1.40605	1.07647	1.08643	1.8197	2.67917	1.69044	1.18965	2.0631	1.73422	0.0565114	0.129127
RHTO_03848	phenol 2-monooxygenase	18.27	-	-	-	-	-	-	-	-	-	-	-
RHTO_03849	phenol 2-monooxygenase	20.96	0.887156	0.954993	0.946237	1.09648	0.954993	1.21339	0.929462	1.08829	1.17088	0.110375	0.205224
RHTO_03850	syntaxin 16	21.51	0.203236	0.229087	0.356451	0.0448745	1.20226	0.0469894	0.262925	0.431376	1.64068	0.686825	0.774972
RHTO_03851	CCCH zinc finger DNA binding protein	24.3	0.879022	1.05682	0.801678	0.895365	0.937562	0.787046	0.912506	0.873324	0.957061	0.678605	0.768822
RHTO_03852	zip-like iron-zinc transporter	37.84	0.0794328	0.0731139	0.077983	0.444631	0.0724436	0.220801	0.0768432	0.245958	3.20078	0.193067	0.307987
RHTO_03853	acyl-CoA-binding protein, ACBP	93.46	0.432514	0.465586	0.666807	0.383707	1.23595	0.376704	0.521636	0.665453	1.2757	0.650868	0.748305
RHTO_03854	pleckstrin-like domain-containing protein	14.48	1	0.972747	1	1.03753	0.879022	0.963829	0.990916	0.960126	0.968929	0.545617	0.661756
RHTO_03855	hypothetical protein RHTO_03855	17.53	0.704693	0.737904	0.679204	0.580764	0.210863	0.751623	0.707267	0.514417	0.72733	0.29579	0.421602
RHTO_03860	hypothetical protein RHTO_03860	16.74	-	-	-	-	-	-	-	-	-	-	-
RHTO_03861	hypothetical protein RHTO_03861	20.63	0.92045	0.972747	0.912011	1.09648	1.01859	0.870964	0.935069	0.995344	1.06446	0.430467	0.557041
RHTO_03863	mitochondrial exoribonuclease Cyt-4	31.7	1.08643	1.03753	1.07647	0.946237	0.972747	0.912011	1.06681	0.943665	0.88457	0.00592259	0.0284489
RHTO_03864	Amidase family protein	15.38	0.597035	0.539511	0.636796	0.751623	0.630957	0.60256	0.591114	0.661713	1.11943	0.259054	0.381898
RHTO_03865	cytochrome P450, family 51 (sterol 14-demethylase)	49.53	1.78649	1.25892	1.72187	0.613762	0.862979	0.879022	1.58909	0.785254	0.494152	0.0126631	0.0463796
RHTO_03866	DUF543 family protein	57.95	4.05509	3.49945	4.96592	0.413047	2.33346	0.60256	4.17349	1.11636	0.267487	0.0148558	0.0515905
RHTO_03869	nucleoside-diphosphate-sugar epimerases-like protein	69.32	1.38038	1.7378	1.77011	1.57036	2.35505	2.29087	1.62943	2.07209	1.27167	0.190103	0.304635
RHTO_03870	hypothetical protein RHTO_03870	12.41	0.172187	0.0334195	0.0515229	0.310456	0.383707	0.151356	0.0857098	0.28184	3.2883	0.0732293	0.153572
RHTO_03871	transcription initiation factor TFIIH subunit 4	27.62	2.36	1.85353	1.85353	1.55597	0.809096	0.879022	2.02235	1.08136	0.534704	0.0321766	0.0879135
RHTO_03872	ribonuclease H-like protein	19.9	0.912011	0.92045	0.862979	0.912011	0.83946	0.758578	0.89848	0.836683	0.931221	0.265684	0.389751
RHTO_03874	Gly-Xaa carboxypeptidase	39.61	0.831764	0.809096	0.672977	1.03753	1.09648	1.10662	0.771279	1.08021	1.40054	0.00463893	0.0242766
RHTO_03875	Gly-Xaa carboxypeptidase	32.16	0.937562	1.55597	1.19124	3.19154	2.58226	1.43219	1.22826	2.402	1.95561	0.0980782	0.189376
RHTO_03877	short-chain dehydrogenase/reductase SDR family protein	16.16	0.642688	0.524808	0.515229	1.36773	1.34276	0.178649	0.560908	0.963048	1.71694	0.365559	0.492738
RHTO_03880	zinc-binding alcohol dehydrogenase	30.95	1.20226	1.11686	1.14815	1.35519	1.64437	1.03753	1.15576	1.3457	1.16434	0.343686	0.471148
RHTO_03885	mitochondrial carrier protein	10	-	-	-	-	-	-	-	-	-	-	-
RHTO_03886	hypothetical protein RHTO_03886	16.92	1.12	1.0666	0.928966	1.21339	1.7378	0.149969	1.03852	1.03372	0.995377	0.992347	0.994232
RHTO_03889	Phox-like domain-containing protein	20.93	1.45881	1.67494	1.40605	0.954993	0.895365	0.794328	1.51327	0.881562	0.582555	0.00262319	0.0177269
RHTO_03890	acyl-CoA oxidase	19.65	0.55	0.879022	0.679204	0.469894	1.13763	0.809096	0.702742	0.805539	1.14628	0.657834	0.752973
RHTO_03892	AGC/NDR protein kinase	41.14	-	-	-	-	-	-	-	-	-	-	-
RHTO_03895	chorismate mutase	63.64	0.954993	0.660694	1.1272	0.855067	0.515229	0.862979	0.914295	0.744425	0.814206	0.393984	0.522355
RHTO_03896	mitochondrial processing peptidase beta subunit	75.63	2.33346	2.72898	2.72898	0.765597	1.25892	0.862979	2.59714	0.9625	0.3706	0.00122832	0.0114192
RHTO_03897	guanine deaminase	34.09	0.559758	0.625173	0.642688	0.691831	0.887156	1.04713	0.609206	0.875372	1.43691	0.0656352	0.142568
RHTO_03901	pre-mRNA-processing protein 45	52.38	0.946237	0.912011	0.981748	0.855067	0.608135	0.597035	0.946665	0.686746	0.725437	0.0398799	0.101157
RHTO_03902	MFS transporter	20.36	1.47231	1.70608	2.05116	0.483059	0.685488	1.44544	1.74319	0.871329	0.499849	0.0612442	0.135907
RHTO_03906	116 kda u5 small nuclear ribonucleoprotein component	46.22	1.33045	1.51356	1.48594	0.698232	0.322107	0.390841	1.44332	0.470393	0.325911	0.00165148	0.0135967
RHTO_03907	hypothetical protein RHTO_03907	68.63	0.30761	0.195884	0.474242	0.47863	0.887156	0.529663	0.325912	0.631816	1.93861	0.114203	0.210527
RHTO_03909	Zn(2)-C6 transcription factor	10.26	0.990832	0.642688	0.519996	0.912011	0.937562	0.981748	0.717839	0.943774	1.31474	0.187985	0.302302
RHTO_03911	delta-9 fatty acid desaturase	25.87	0.870964	0.580764	0.704693	0.672977	0.847227	0.135519	0.718807	0.551908	0.767811	0.508396	0.626985
[truncated: 2,216 more rows]
