# Supplementary material for: Systems analysis of phosphate-limitation-induced lipid accumulation by the oleaginous yeast Rhodosporidium toruloides
Source: Biotechnol Biofuels. 2018 May 25;11:148. doi: 10.1186/s13068-018-1134-8 (PMC5968551; doi:10.1186/s13068-018-1134-8)
Supplement: Supplementary file 6 — Additional file 6: Table S6. Metabolites detected in sample “P0” and “F3”. [file 13068_2018_1134_MOESM6_ESM.xls]

## Sheet: Metabolome
Table S6. Metabolites detected in sample "P0" and "F3".
Note: Five parallel samples of each experimental group were analyzed and data processed. VIP: Variable Importance in the Projection
	Raw data			Fold change	Statistics test
Metabolites	Variable importance in the projection (VIP)	Retention time (min)	Observed mass	P0/F3	T test (P0/F3)
Central metabolism and lipid metabolism
Citric acid	1.403	0.97	192.028	2.23457	0.011
Oleic Acid	1.428	10.77	282.256	5.56353	0.003
Ethanolamine	1.096	0.79	61.0535	7.12554	0.005
C17 Sphinganine-1-phosphate	1.451	4.39	317.185	4.73052	0.005
Amylopectin	1.439	0.71	828.275	3.11882	0.001
Acetylcarnitine	1.376	0.87	203.115	4.12102	0.006
C17 Sphinganine	1.447	8.48	287.283	2.85205	0.008
Raffinose	1.516	0.72	504.17	2.72452	0.001
Gluconic acid	1.536	0.73	196.059	2.71886	0.002
hydroxy stearic acid	1.454	12.63	300.266	2.58829	0.008
Aconitic acid	1.51	0.99	174.017	2.45207	0.007
Glucosamine	1.228	1.06	179.081	2.41664	0.033
3-oxo-4-pentenoic acid	1.231	0.72	114.033	2.13909	0.014
Furoic acid	1.41	0.97	112.019	2.13909	0.013
5-oxo-7-octenoic acid	1.33	7.94	156.079	2.10235	0.015
Tocotrienol	1.316	11.27	410.318	1.45196	0.021
Capric acid	1.147	7.95	172.146	1.38511	0.019
Gonane	1.311	11.27	392.308	1.35849	0.036
Sphinganine	1.209	9.56	301.299	1.27633	0.036
Propionyl-L-carnitine	1.436	1.2	217.132	1.95613	0.011
Traumatin	1.216	7.2	212.141	0.714002	0.005
Ganodosterone	1.124	12.86	408.303	0.779705	0.029
Linolenic Acid	1.404	10.72	278.225	0.51907	0
Lucidenic acid	1.416	9.91	477.286	0.516915	0.001
Linoleic acid	1.38	12.42	280.241	0.368823	0.004
Myrcene	1.393	9.99	136.126	0.478304	0.001
Nonadienal	1.226	5.81	138.104	0.475989	0.003
MG(18:0)	1.133	13.35	358.309	0.474342	0.014
dodecatetraenoic acid	1.439	8.92	192.115	0.472701	0.001
Zeacarotene	1.426	9.99	538.439	0.469111	0.001
hexenal	1.428	8.92	98.0736	0.464258	0.001
Xylonate	1	0.73	166.048	0.286578	0.043
Stearidonic Acid	1.412	10.3	276.209	0.276624	0.001
Linoleoyl Glycerol	1.054	11.77	354.278	0.254899	0.029
Stearidonic Acid	1.542	9.41	276.209	0.143687	0.002
cis-9-palmitoleic acid	1.109	12.23	254.224	0.129408	0.015
Sedoheptulose	1.222	0.72	210.075	0.0686308	0.025
Eicosatrienoic acid	1.423	12.62	306.256	0.0607909	0.003
N-Acetylneuraminic Acid	1.149	1.97	309.108	2.096e-05	0.024
Dehydrophytosphingosine	1.363	10.56	315.278	1.94752e-05	0.004
NADPH	1.244	0.91	745.091	1.74429e-05	0.023
hexadecadienoic acid	1.452	11.53	252.209	1.62185e-05	0.001
S-Adenosylhomocysteine	1.431	0.97	384.122	1.28578e-05	0.002
MG(24:6)	1.372	1.09	430.172	1.14682e-05	0.004
GDP-L-fucose	1.483	0.96	589.083	1.07448e-05	0.004
1-AG	1.277	12.43	378.279	7.12835e-06	0.019
PC(16:0)	1.484	11.65	495.332	5.86271e-06	0.004
Phosphogluconic acid	1.223	0.75	276.025	5.2582e-06	0.027
PE(18:2)	1.267	9.91	477.285	2.33189e-07	0.02
UDP-glucose	1.219	0.83	566.056	2.31738e-07	0.027
Linoleoyl Ethanolamide	1.36	9.47	323.283	3.10157	0.011
Nucleotide metabolism
N6-(1,2-dicarboxyethyl)-AMP	1.27	0.77	463.075	1.98294e-05	0.02
ADP	1.221	0.87	427.028	2.94576e-05	0.015
Flavine mononucleotide (FMN)	1.414	4.2	456.105	0.569987	0.001
D-4'-Phosphopantothenate	1.413	1.09	299.077	3.18119e-06	0.002
2'-Deoxyuridine 5'-diphosphate (dUDP)	1.175	0.8	388.009	1.94328e-07	0.035
Methyladenosine	1.418	1.02	281.113	5.08413	0.007
Acetylcytidine	1.44	1.57	285.096	4.96571	0.004
Ribothymidine	1.457	1.2	258.085	5.29269	0.001
Isopentenyladenine	1.442	4.67	203.117	4.93483	0.007
Methylguanine	1.411	1.29	165.066	3.6075	0.004
Aminoadenosine	1.355	2.02	282.106	3.2154	0.013
Hypoxanthine	1.401	0.97	136.039	1.66786	0.005
Uridine	1.09	0.97	244.07	1.82387	0.033
Uracil	1.259	0.97	112.027	2.36526	0.023
Inosine	1.011	0.92	268.081	4.19305	0.042
Zeatin	1.43	2.02	219.111	3.76853	0.003
Phosphate metabolism
Jasmonic Acid	1.399	7.94	210.162	1.72668	0.014
Fructoselysine 6-phosphate	1.068	0.72	388.122	1.61105	0.037
D-Pantetheine 4'-phosphate	1.27	2.04	358.096	3.22337e-06	0.02
Ribose 5-phosphate	1.195	0.74	230.02	2.58214e-06	0.031
Sedoheptulose-phosphate	1.431	0.73	290.041	1.53421e-08	0.006
Acetic acid	1.284	0.73	60.0223	1.60325	0.021
Amino acids metabolism
Lysine	1.431	8.92	146.109	0.456599	0.001
Glutathione, oxidized	1.533	0.97	612.152	5.57511	0.001
S-(Hydroxymethyl)glutathione	1.382	1.02	337.095	4.09255	0.009
Arginine	1.3	0.69	174.112	2.89989	0.035
Acetoacetic acid	1.224	0.74	102.033	2.36035	0.018
Methylcyclopentene	1.354	11.62	82.0785	2.55974	0.009
Cyclopamine	1.435	9.75	411.314	1.80876	0.012
Histidine	1.279	0.67	155.069	2.16595	0.025
Oxoadipic acid	1.055	0.63	160.038	1.49692	0.045
N-Acetyl-DL-methionine	1.346	3.56	191.062	1.47529	0.01
Phenylglyoxylic acid	1.207	0.62	150.028	1.42208	0.036
Acetylspermine	1.314	10.59	244.22	1.28343	0.022
Leucine/Isoleucine	1.269	1.16	131.095	0.708088	0.02
Methylsalicyluric acid	1.374	1.35	209.069	0.674551	0
Phenylalanine	1.332	1.69	165.079	0.634635	0.001
Glutamate	1.177	0.72	147.054	0.604159	0.036
Ketoleucine	1.422	8.92	130.063	0.478304	0.001
Nε-Acetyl-L-lysine	1.244	1.21	188.116	0.383155	0.009
Aminobutyric acid	1.296	0.72	103.064	0.246387	0.002
Ne-Methyl-L-lysine	1.352	6.85	160.125	0.104531	0
Pyroglutamic acid	1.144	0.74	129.043	0.102167	0.014
Cysteine	1.092	0.97	121.021	8.96088e-05	0.035
1-Pyrroline	1.284	0.72	69.057	1.79876	0.022
N-Acetyl-L-glutamic acid	1.433	1	189.064	1.3924e-06	0.006
Cofactors and vitamins metabolism										-	-	-	-
DL-α-Lipoic Acid	1.516	1	206.043	2.94854	0.008
Pantetheine	1.452	3.98	278.13	4.49089	0.004
Porphobilinogen	1.513	1.35	226.095	2.13401e-06	0.003
d-Dethiobiotin	1.325	4.94	214.132	2.51403	0
Others										-	-	-	-
Vitamin D2	1.207	12.76	396.34	1.76296	0.016
Niacin (Nicotinic acid)	1.405	0.87	123.032	4.22514	0.013
Trihydroxybenzene	1.331	0.83	126.031	14.5707	0
Diaminopimelic acid	1.421	0.77	190.092	8.70594	0
Xerocomic acid	1.516	1.19	356.053	5.24521	0
undecenoic acid	1.176	10.59	184.147	4.16986	0.002
Acrylic acid	1.498	0.73	72.0222	3.7218	0.004
Armillaripin	1.395	10.86	414.312	2.89788	0.016
Nystose	1.358	0.71	666.221	2.54206	0.008
Pantoic acid	1.348	1.41	148.074	2.27521	0.003
2-Hydroxy-2,4-pentadienoate	1.186	1.48	114.032	1.86995	0.041
Hexadecanedioic acid	1.361	9.04	286.214	1.73388	0.034
Fumaric acid	1.225	0.98	116.012	1.67365	0.047
(3beta,5alpha,9alpha,22E,24R)-5,9-Epidioxy-3-hydroxyergosta-7,22-dien-6-one	1.081	8.29	442.309	0.811127	0.015
Deoxyestradiol	1.429	8.92	256.183	0.473029	0.001
Pentenal	1.401	8.92	84.0579	0.473029	0.001
Damascenone	1.43	8.92	190.136	0.460732	0.001
Dodecadienal	1.427	8.92	180.152	0.458502	0.001
Pyrene-dione	1.327	0.97	232.052	0.416677	0.003
Indolelactic acid	1.444	5.33	205.074	0.350625	0.001
Ribose-1-arsenate	1.168	0.97	273.096	0.136597	0.047
undecenal	1.383	9.15	168.151	0.105331	0
